# Supplementary material for: Identification of immunogenic HLA class I and II neoantigens using surrogate immunopeptidomes
Source: Sci Adv. 2024 Sep 18;10(38):eado6491. doi: 10.1126/sciadv.ado6491 (PMC11409964; doi:10.1126/sciadv.ado6491)
Supplement: Supplementary file 2 — Tables S1 to S5 [file sciadv.ado6491_tables_s1_to_s5.zip]

Archive with 5 entries (5 files):
- sciadv.ado6491_table_s1.xlsx
- sciadv.ado6491_table_s2.xlsx
- sciadv.ado6491_table_s3.xlsx
- sciadv.ado6491_table_s4.xlsx
- sciadv.ado6491_table_s5.xlsx
