# Supplementary material for: Identification of immunogenic HLA class I and II neoantigens using surrogate immunopeptidomes
Source: Sci Adv. 2024 Sep 18;10(38):eado6491. doi: 10.1126/sciadv.ado6491 (PMC11409964; doi:10.1126/sciadv.ado6491)
Supplement: Supplementary file 2 — Tables S1 to S5 [file sciadv.ado6491_tables_s1_to_s5.zip › sciadv.ado6491_table_s1.xlsx]

## Sheet: CRC054
	Sequence	Length	%rank (NetMHCpan4.1)	Gene	Ensembl gene ID	Ensembl protein ID
	ADVGGKQF	8	23.625	SSR4	ENSG00000180879.13	ENSP00000317331.3
	APPEYHRK	8	30.1667	MORF4L1	ENSG00000185787.14	ENSP00000368850.4
	AYGFVARI	8	1.8018	VWF	ENSG00000110799.13	ENSP00000261405.5
	DDRKQLTR	8	56.6667	RPRD1A	ENSG00000141425.18	ENSP00000467991.1
	FIDTTSKF	8	2.0151	RPL3	ENSG00000100316.16	ENSP00000386101.1
	FKEKHHSW	8	3.8189	RNASEH2B	ENSG00000136104.20	ENSP00000337623.2
	FSKFTSKF	8	2.707	MARK2	ENSG00000072518.20	ENSP00000385751.2
	FSTVHEKF	8	1.6468	WDR36	ENSG00000134987.11	ENSP00000423067.2
	FYGHFFRF	8	0.2065	ELMOD2	ENSG00000179387.10	ENSP00000476419.1
	GAGGSGSR	8	90	KRT18	ENSG00000111057.11	ENSP00000373489.2
	GPREAGLR	8	80	CCDC115	ENSG00000136710.10	ENSP00000259229.2
	GTHEYPHF	8	6.8806	AC004551.1	ENSG00000089127.13	ENSP00000202917.5
	GYGSGRGF	8	2.9046	HNRNPA2B1	ENSG00000122566.21	ENSP00000497298.1
	HYGKVYLL	8	0.3747	VPS41	ENSG00000006715.16	ENSP00000309457.4
	IGNEILRR	8	47	CLIP3	ENSG00000105270.15	ENSP00000353732.3
	IYGAVAKW	8	0.4254	ANO2	ENSG00000047617.15	ENSP00000440981.2
	IYGRMWYF	8	0.2045	TMLHE	ENSG00000185973.11	ENSP00000335261.3
	IYGSSHSW	8	0.242	DUOX2	ENSG00000140279.12	ENSP00000373691.6
	IYNEALKG	8	19.8387	S100A6	ENSG00000197956.10	ENSP00000357708.3
	IYNHRFHR	8	11.0924	USP15	ENSG00000135655.16	ENSP00000258123.4
	IYTTSNHI	8	1.2827	COPA	ENSG00000122218.16	ENSP00000241704.7
	KYGFGYQL	8	0.6496	PLK2	ENSG00000145632.15	ENSP00000274289.3
	KYGKVWGF	8	0.216	CYP3A4	ENSG00000160868.15	ENSP00000498939.1
	KYGNANVW	8	0.7908	PPP2CB	ENSG00000104695.13	ENSP00000221138.4
	KYGPIRQI	8	0.5562	SF3B6	ENSG00000115128.7	ENSP00000233468.4
	KYGPVFSF	8	0.0255	CYP51A1	ENSG00000001630.17	ENSP00000003100.8
	KYGSVTVW	8	0.3841	PPP4C	ENSG00000149923.14	ENSP00000279387.7
	KYPHVQKW	8	0.1667	CYP2S1	ENSG00000167600.14	ENSP00000471637.1
	LYGQVQVF	8	0.2918	NOL9	ENSG00000162408.11	ENSP00000366934.5
	LYGRSYTW	8	0.37	APOBEC3D	ENSG00000243811.10	ENSP00000388017.2
	LYNHPQLI	8	0.841	LTV1	ENSG00000135521.9	ENSP00000356548.5
	MAHMASKE	8	90	GAPDH	ENSG00000111640.15	ENSP00000229239.5
	MYPPAFRF	8	0.0314	TBXAS1	ENSG00000059377.17	ENSP00000388736.1
	PEKLATKF	8	19	ECPAS	ENSG00000136813.14	ENSP00000339889.5
	PREKLASR	8	70	LARP1	ENSG00000155506.17	ENSP00000336721.4
	QDLHLAQR	8	60	MBOAT7	ENSG00000125505.17	ENSP00000410503.2
	QNGKHFKF	8	5.9655	FABP1	ENSG00000163586.9	ENSP00000295834.3
	RYAKIVEI	8	0.4704	ATP1A1	ENSG00000163399.16	ENSP00000295598.5
	RYGNVSHF	8	0.1406	SUV39H2	ENSG00000152455.15	ENSP00000388968.1
	SYGSPASW	8	0.4739	RSBN1L	ENSG00000187257.16	ENSP00000334040.7
	TIGEILKK	8	55	HNRNPK	ENSG00000165119.21	ENSP00000365439.3
	TIQKTTTR	8	41.5	KRT18	ENSG00000111057.11	ENSP00000373489.2
	TRAEFAER	8	47	TPM4	ENSG00000167460.17	ENSP00000494125.1
	TYDKGYQF	8	0.186	PEX5	ENSG00000139197.10	ENSP00000400647.2
	TYGWTANM	8	2.606	HSP90AB1	ENSG00000096384.20	ENSP00000481908.1
	VGGRVAER	8	56.6667	LIMA1	ENSG00000050405.13	ENSP00000448463.1
	VTRVKAVR	8	55	TXNIP	ENSG00000265972.5	ENSP00000462521.1
	VVEKVLDR	8	58.3333	CBX3	ENSG00000122565.19	ENSP00000336687.4
	VYASVNKI	8	0.5633	PER3	ENSG00000049246.14	ENSP00000482093.1
	VYGKTSHL	8	0.7066	SP1	ENSG00000185591.10	ENSP00000329357.4
	VYSMAHSF	8	0.1147	TMC6	ENSG00000141524.15	ENSP00000465261.1
	VYSRTFTW	8	0.157	MYO1C	ENSG00000197879.17	ENSP00000496799.1
	YAIVKEKY	8	7.4374	EBPL	ENSG00000123179.14	ENSP00000242827.6
	YAKLLHRY	8	3.4068	FBXO31	ENSG00000103264.18	ENSP00000310841.4
	YAQKHQQL	8	2.0162	TRIM33	ENSG00000197323.12	ENSP00000351250.2
	YATHPFKF	8	0.3811	NCOA7	ENSG00000111912.20	ENSP00000357341.3
	YEHVKARF	8	3.2593	MLPH	ENSG00000115648.14	ENSP00000409170.1
	YHPNVDKL	8	2.2427	UBE2N	ENSG00000177889.10	ENSP00000316176.2
	YIDKVRSL	8	1.927	LMNB1	ENSG00000113368.12	ENSP00000486528.1
	YIDRVRSL	8	2.5583	KRT18	ENSG00000111057.11	ENSP00000373489.2
	YIEKNDKL	8	3.78	ERBB3	ENSG00000065361.15	ENSP00000449138.1
	YIKHPHLF	8	0.1401	DNTTIP1	ENSG00000101457.13	ENSP00000361705.3
	YIKHPVSL	8	1.2395	PSMD8	ENSG00000099341.11	ENSP00000215071.4
	YIKQIKTF	8	0.4863	RBL2	ENSG00000103479.16	ENSP00000262133.6
	YISEHEHF	8	0.4765	CLPTM1	ENSG00000104853.16	ENSP00000443192.1
	YLDKFIRL	8	1.1997	GNL3L	ENSG00000130119.16	ENSP00000338573.4
	YLEKAIKI	8	2.3986	USP7	ENSG00000187555.15	ENSP00000343535.4
	YLEKPMEI	8	1.7088	STAT3	ENSG00000168610.14	ENSP00000264657.4
	YLKTVDKF	8	0.5929	TRAPPC2	ENSG00000196459.14	ENSP00000352708.5
	YLSKPTHW	8	0.7924	POLR2B	ENSG00000047315.16	ENSP00000370625.1
	YMNRVKEI	8	5.1154	C1D	ENSG00000197223.11	ENSP00000348107.3
	YNHITTRV	8	7.2364	ADD1	ENSG00000087274.17	ENSP00000381193.1
	YNKVHITL	8	0.8574	PCBD1	ENSG00000166228.9	ENSP00000299299.3
	YPDGIRHI	8	2.2267	SF3B3	ENSG00000189091.13	ENSP00000305790.5
	YPPKLHQF	8	0.1632	CCNE1	ENSG00000105173.14	ENSP00000262643.3
	YQKAFEHL	8	1.2572	BBS4	ENSG00000140463.14	ENSP00000378631.3
	YQKRCEAF	8	3.2394	TKT	ENSG00000163931.16	ENSP00000417773.1
	YQKYIARF	8	0.8618	CASZ1	ENSG00000130940.15	ENSP00000366221.3
	YQNHVQHL	8	1.5875	ARHGAP5	ENSG00000100852.13	ENSP00000452222.1
	YQRAFQHL	8	1.3761	PRKDC	ENSG00000253729.7	ENSP00000313420.3
	YQRDPLKL	8	2.9613	STAT6	ENSG00000166888.12	ENSP00000300134.3
	YSHLRYVF	8	1.349	FAT1	ENSG00000083857.14	ENSP00000406229.2
	YSHVIQKL	8	1.0537	SDS	ENSG00000135094.11	ENSP00000257549.4
	YSLVKNKI	8	4.2895	S100A16	ENSG00000188643.11	ENSP00000357693.1
	YSSKLYRF	8	0.4805	KCTD20	ENSG00000112078.14	ENSP00000439118.1
	YTKLNQKI	8	3.4592	EXOC6	ENSG00000138190.16	ENSP00000360607.4
	YTPITPHL	8	0.6923	PTBP3	ENSG00000119314.15	ENSP00000414921.1
	YTTTRSHL	8	6.6063	CLPTM1L	ENSG00000049656.14	ENSP00000313854.5
	YVDKVEKM	8	3.3867	AMOT	ENSG00000126016.15	ENSP00000361027.3
	YVFASHHF	8	0.5685	DUOX2	ENSG00000140279.12	ENSP00000373691.6
	YVHMVTHF	8	0.8009	TMBIM6	ENSG00000139644.13	ENSP00000450159.1
	YVSRPSHF	8	1.0365	STAT2	ENSG00000170581.14	ENSP00000315768.4
	YWSHPRKF	8	0.6397	RPS29	ENSG00000213741.10	ENSP00000379339.3
	YYNTAVKL	8	0.6769	MAEA	ENSG00000090316.16	ENSP00000422215.2
	YYTVAHAI	8	0.997	SMARCA2	ENSG00000080503.24	ENSP00000349788.2
	AENKDEIAL	9	12.8194	XRCC5	ENSG00000079246.16	ENSP00000375978.3
	AFIKKSHLL	9	0.1565	ZNF684	ENSG00000117010.17	ENSP00000497154.1
	AFKHKHHLI	9	0.6469	ZEB2	ENSG00000169554.21	ENSP00000490673.1
	AFMKGVFTF	9	0.0132	TMEM141	ENSG00000244187.8	ENSP00000290079.8
	AGAGGSGSR	9	49	KRT18	ENSG00000111057.11	ENSP00000373489.2
	AIVDVVANR	9	17.4222	ANXA7	ENSG00000138279.16	ENSP00000362012.4
	AMNPVEHPF	9	0.5238	RPL8	ENSG00000161016.17	ENSP00000378378.2
	APNSRPALL	9	8.0541	SLC12A2	ENSG00000064651.14	ENSP00000262461.2
	APRQPPRHL	9	8.6576	NYNRIN	ENSG00000205978.6	ENSP00000371994.3
	AVAAVAARR	9	24.9286	GANAB	ENSG00000089597.18	ENSP00000432181.1
	AVIGYLSTR	9	9.8029	NOP9	ENSG00000196943.14	ENSP00000267425.3
	AVVAAVMCR	9	31	HLA-B	ENSG00000234745.11	ENSP00000491739.1
	AVVTAMMCR	9	29.4286	HLA-C	ENSG00000204525.16	ENSP00000365402.5
	AWHPHTNKF	9	0.0351	AAAS	ENSG00000094914.13	ENSP00000209873.4
	AYAIIKEEL	9	0.1534	ATAD2	ENSG00000156802.13	ENSP00000287394.5
	AYALLLQHL	9	0.0246	SLC26A6	ENSG00000225697.13	ENSP00000378920.2
	AYAPPPHVI	9	0.0079	APOL2	ENSG00000128335.14	ENSP00000351292.5
	AYATHPFKF	9	0.0033	NCOA7	ENSG00000111912.20	ENSP00000357341.3
	AYCLKYEKF	9	0.0574	ASB3	ENSG00000115239.22	ENSP00000385137.1
	AYCRNRDHF	9	0.2553	TAOK2	ENSG00000149930.18	ENSP00000310094.4
	AYDTVRWEF	9	0.0303	DPP7	ENSG00000176978.14	ENSP00000360635.2
	AYDVLFHQW	9	0.0085	MROH1	ENSG00000179832.17	ENSP00000388174.2
	AYGDIKERL	9	0.134	TBKBP1	ENSG00000198933.9	ENSP00000462339.1
	AYGKDFHLI	9	0.0208	MIER1	ENSG00000198160.14	ENSP00000348253.6
	AYGTYRSNF	9	0.1276	SEC16A	ENSG00000148396.18	ENSP00000325827.7
	AYHNSPAYL	9	0.1615	SMARCE1	ENSG00000073584.20	ENSP00000323967.6
	AYHNWRHAF	9	0.0553	PDE5A	ENSG00000138735.16	ENSP00000377957.1
	AYIERMNYI	9	0.0535	YES1	ENSG00000176105.14	ENSP00000464380.1
	AYIFIHRKW	9	0.0918	LCLAT1	ENSG00000172954.13	ENSP00000368823.3
	AYINRASLL	9	0.1419	COPS4	ENSG00000138663.9	ENSP00000425976.1
	AYKKTHETL	9	0.0673	TPD52L1	ENSG00000111907.21	ENSP00000432806.1
	AYKKTSETL	9	0.0801	TPD52	ENSG00000076554.15	ENSP00000368390.4
	AYKYIQELW	9	0.0402	RPL15	ENSG00000174748.21	ENSP00000309334.4
	AYLDKSPQF	9	0.0061	DHX29	ENSG00000067248.10	ENSP00000251636.5
	AYLEAHETF	9	0.0026	NUP107	ENSG00000111581.10	ENSP00000368185.2
	AYLEAIHNF	9	0.0009	AP2S1	ENSG00000042753.11	ENSP00000263271.6
	AYLEAYKEF	9	0.0072	ETNK1	ENSG00000139163.15	ENSP00000266517.3
	AYLESFYKF	9	0.0009	ATP6V0D1	ENSG00000159720.12	ENSP00000473515.1
	AYLHTTTTF	9	0.0029	ABCC3	ENSG00000108846.16	ENSP00000395160.1
	AYLLNLNHL	9	0.0529	TRAM1	ENSG00000067167.8	ENSP00000262213.2
	AYLLTLGKF	9	0.076	CYFIP1	ENSG00000273749.5	ENSP00000481038.1
	AYLNITKHL	9	0.0573	POLK	ENSG00000122008.15	ENSP00000241436.4
	AYLSGMLRF	9	0.0086	SRP68	ENSG00000167881.15	ENSP00000312066.1
	AYLTHHQRI	9	0.0908	ZFP69	ENSG00000187815.10	ENSP00000361791.1
	AYMSVHRLL	9	0.0395	TCAF1	ENSG00000198420.10	ENSP00000419235.1
	AYNPVTHQL	9	0.0042	CDON	ENSG00000064309.14	ENSP00000376458.3
	AYPHNLMTF	9	0.0041	TRAM1	ENSG00000067167.8	ENSP00000262213.2
	AYPTVKFYF	9	0.0076	DNAJC10	ENSG00000077232.18	ENSP00000479930.1
	AYQKQPTIF	9	0.0225	RPS11	ENSG00000142534.7	ENSP00000470447.1
	AYRRIFQKF	9	0.0296	MYO1E	ENSG00000157483.8	ENSP00000288235.4
	AYSAKIALF	9	0.0062	DPYD	ENSG00000188641.13	ENSP00000359211.3
	AYSHLRYVF	9	0.0231	FAT1	ENSG00000083857.14	ENSP00000406229.2
	AYSPAIQMF	9	0.0013	UGGT2	ENSG00000102595.20	ENSP00000365938.3
	AYSPRHYVI	9	0.0333	ALG14	ENSG00000172339.10	ENSP00000359224.4
	AYSRVQYQF	9	0.0024	BCAR3	ENSG00000137936.18	ENSP00000260502.6
	AYSVEHNQL	9	0.1892	PRRC2C	ENSG00000117523.16	ENSP00000356716.3
	AYSYVPPHW	9	0.0101	FAM168A	ENSG00000054965.10	ENSP00000064778.4
	AYTDCIPQL	9	0.1422	KIFAP3	ENSG00000075945.13	ENSP00000356739.1
	AYTLLLHTW	9	0.0151	DOCK2	ENSG00000134516.17	ENSP00000429283.2
	AYTPFHAVL	9	0.0646	INTS14	ENSG00000138614.15	ENSP00000498715.1
	AYTRAVMHF	9	0.0047	ATR	ENSG00000175054.16	ENSP00000499225.1
	AYTSPPSFF	9	0.016	SYNPO2	ENSG00000172403.11	ENSP00000484885.1
	AYTTVLQEW	9	0.021	KANK2	ENSG00000197256.10	ENSP00000465650.1
	AYVEKVERL	9	0.0429	AMOTL2	ENSG00000114019.14	ENSP00000249883.5
	AYVELVHHI	9	0.0056	CDK5RAP1	ENSG00000101391.21	ENSP00000409474.1
	AYVEWFNRL	9	0.0344	RASGEF1B	ENSG00000138670.17	ENSP00000425393.1
	AYVHMVTHF	9	0.0061	TMBIM6	ENSG00000139644.13	ENSP00000450159.1
	AYVLNIVRF	9	0.0134	ATP1B1	ENSG00000143153.12	ENSP00000356790.1
	DAATFSSLR	9	33.75	BICD2	ENSG00000185963.14	ENSP00000364662.3
	DIIEKVMAR	9	19.8065	TSC2	ENSG00000103197.18	ENSP00000494747.1
	DIMDSSLTR	9	19.8387	FDPS	ENSG00000160752.14	ENSP00000391755.1
	DISHIGSMR	9	42	H2AFY2	ENSG00000099284.14	ENSP00000362352.3
	DITLKVAGR	9	48	KARS	ENSG00000065427.14	ENSP00000325448.5
	DITTPKAAR	9	39	PSIP1	ENSG00000164985.15	ENSP00000370109.4
	DLIAAVSTR	9	29	ANKHD1-EIF4EBP3	ENSG00000254996.5	ENSP00000432016.1
	DLIMKRMER	9	25.25	RAB27A	ENSG00000069974.16	ENSP00000379601.2
	DMISAVKSR	9	26.4	BAZ1B	ENSG00000009954.11	ENSP00000342434.4
	DQNPDAALR	9	25.5833	COPE	ENSG00000105669.14	ENSP00000262812.3
	DTISKIRLR	9	20.5556	SMIM19	ENSG00000176209.11	ENSP00000391549.2
	DTISPYSRM	9	6.3865	DEGS1	ENSG00000143753.13	ENSP00000316476.4
	DVAAQMASR	9	31.8333	SERPING1	ENSG00000149131.15	ENSP00000399746.1
	DVAEVDTVR	9	36.6667	PLEC	ENSG00000178209.15	ENSP00000344848.3
	DVIGVTKGK	9	25	RPL3	ENSG00000100316.16	ENSP00000386101.1
	DVITALTHR	9	22.7368	GDE1	ENSG00000006007.12	ENSP00000261386.3
	DVIYPTRTK	9	21.1818	RBM43	ENSG00000184898.7	ENSP00000331211.5
	DVKEKMYNV	9	10.3473	NUP107	ENSG00000111581.10	ENSP00000368185.2
	DVMPSGRSR	9	20.3333	PUM1	ENSG00000134644.15	ENSP00000400141.2
	DVPSASAQR	9	21.5455	MAGT1	ENSG00000102158.19	ENSP00000354649.5
	DVPSEPKER	9	31.6667	ATP1B1	ENSG00000143153.12	ENSP00000356790.1
	DVRDRMIHR	9	26.4	ABLIM1	ENSG00000099204.20	ENSP00000376679.3
	DVSFDFHGR	9	29.7143	SEH1L	ENSG00000085415.16	ENSP00000262124.10
	DVTDFISHL	9	5.4088	CTSC	ENSG00000109861.16	ENSP00000432541.1
	DVVSKFLNR	9	19.4839	PPP1CB	ENSG00000213639.10	ENSP00000351298.2
	DYAELLQHF	9	0.0174	VAC14	ENSG00000103043.15	ENSP00000261776.5
	DYAIWNTKF	9	0.0712	FANCB	ENSG00000181544.15	ENSP00000495047.1
	DYAKNLAKL	9	0.1728	AC005747.1	ENSG00000007237.18	ENSP00000410108.2
	DYAYLREHF	9	0.1404	ZNF598	ENSG00000167962.14	ENSP00000455882.1
	DYGEINQLL	9	0.2159	SESN1	ENSG00000080546.13	ENSP00000393762.2
	DYIKFLRSI	9	0.1536	HDAC1	ENSG00000116478.12	ENSP00000362649.3
	DYIKNLPMW	9	0.0538	RNF103	ENSG00000239305.7	ENSP00000237455.4
	DYIKRVPSI	9	0.1424	THOC2	ENSG00000125676.20	ENSP00000245838.8
	DYILNVMKF	9	0.0438	HUWE1	ENSG00000086758.16	ENSP00000479451.1
	DYKRLFFRF	9	0.1027	TRANK1	ENSG00000168016.14	ENSP00000416168.2
	DYLKRFYLY	9	0.3325	MMP7	ENSG00000137673.9	ENSP00000260227.4
	DYLRWVQTL	9	0.031	APOE	ENSG00000130203.10	ENSP00000413135.1
	DYMKTTSNF	9	0.0203	NEMF	ENSG00000165525.18	ENSP00000298310.5
	DYNFVFTSF	9	0.051	AMD1	ENSG00000123505.16	ENSP00000357877.4
	DYPRYLFEI	9	0.1794	KIAA0100	ENSG00000007202.15	ENSP00000436773.2
	DYSSILQKF	9	0.0077	FNBP1	ENSG00000187239.17	ENSP00000413625.1
	DYTIGFGKF	9	0.2725	ITGB4	ENSG00000132470.14	ENSP00000463651.1
	DYVEGLRVF	9	0.1353	MYL6	ENSG00000092841.18	ENSP00000446955.1
	EAAAIGALR	9	31.3333	LENG9	ENSG00000275183.1	ENSP00000479355.1
	EAAAIIAQR	9	23.375	DBN1	ENSG00000113758.13	ENSP00000308532.5
	EAAQKFLER	9	18.6579	KPNB1	ENSG00000108424.10	ENSP00000464042.1
	EAIAGVLQR	9	25.75	SYTL1	ENSG00000142765.18	ENSP00000484337.1
	EAIGIISKM	9	7.1005	NCAPD2	ENSG00000010292.13	ENSP00000371895.4
	EAIMKVGQM	9	14.7889	WASHC5	ENSG00000164961.16	ENSP00000318016.7
	EAIMKVLQR	9	21.9091	SYTL2	ENSG00000137501.17	ENSP00000352065.6
	EAIQRTEAY	9	12.6667	SEC16A	ENSG00000148396.18	ENSP00000325827.7
	EAIRAMKVR	9	50	MRI1	ENSG00000037757.14	ENSP00000040663.5
	EAVQALRER	9	39.5	TSEN34	ENSG00000170892.12	ENSP00000400743.1
	ECCPHSTDR	9	56.6667	HNRNPK	ENSG00000165119.21	ENSP00000365439.3
	EFLTKTAKF	9	0.2188	PPP4R3B	ENSG00000275052.5	ENSP00000478677.1
	EFVAKGHLF	9	0.1996	MED18	ENSG00000130772.14	ENSP00000362948.4
	EIGHFFRER	9	30.3333	NAP1L4	ENSG00000205531.13	ENSP00000481412.1
	EIGPVSSSR	9	22.4737	ELP4	ENSG00000109911.19	ENSP00000491157.1
	EIGQAGSQR	9	43.5	NCAPD2	ENSG00000010292.13	ENSP00000325017.5
	EIGSTMSGR	9	49	SAP18	ENSG00000150459.12	ENSP00000371973.4
	EIIDKRRER	9	23.375	SMC5	ENSG00000198887.9	ENSP00000354957.5
	EIIDLVLDR	9	37	TUBA1B	ENSG00000123416.15	ENSP00000336799.5
	EIIEQPKQR	9	28.125	RELA	ENSG00000173039.19	ENSP00000479572.1
	EIIEQPRQR	9	24.7857	REL	ENSG00000162924.14	ENSP00000295025.7
	EIIKHMAKL	9	7.0934	AP3B1	ENSG00000132842.13	ENSP00000255194.6
	EIIKKLIER	9	13.9099	KAT2A	ENSG00000108773.11	ENSP00000225916.5
	EIIKRFEQK	9	23.5	NME2	ENSG00000243678.11	ENSP00000426976.2
	EIISEVQRM	9	8.8803	ASAP2	ENSG00000151693.11	ENSP00000316404.4
	EIISHDTRR	9	39	CYB5R3	ENSG00000100243.21	ENSP00000354468.4
	EIIYAINQR	9	27.7	PYGB	ENSG00000100994.12	ENSP00000216962.3
	EIKEKEEMR	9	40	ABCF2	ENSG00000033050.9	ENSP00000287844.2
	EIKEKIGTR	9	24.3571	APC	ENSG00000134982.17	ENSP00000257430.4
	EIKERIAKR	9	22.6842	BIN2	ENSG00000110934.11	ENSP00000474972.3
	EIKKEIERR	9	32.8	UBXN4	ENSG00000144224.17	ENSP00000272638.9
	EIMEVAKER	9	26	ESS2	ENSG00000100056.12	ENSP00000252137.6
	EIPDRLQFR	9	16.5455	PSMD3	ENSG00000108344.15	ENSP00000264639.4
	EIPENFTTR	9	9.0413	MSH6	ENSG00000116062.15	ENSP00000498629.1
	EIRDIILGM	9	17.3556	PRPF8	ENSG00000174231.17	ENSP00000304350.6
	EIREKLAKM	9	10.1336	RPS24	ENSG00000138326.20	ENSP00000415549.1
	EISEAFSQR	9	20.8889	CHMP4C	ENSG00000164695.5	ENSP00000297265.4
	EISGTFTHR	9	18.9211	AP2B1	ENSG00000006125.18	ENSP00000482315.1
	EITSVGSSK	9	35.25	EIF2B4	ENSG00000115211.15	ENSP00000477710.1
	EIVSRVSKR	9	28.125	UBA1	ENSG00000130985.17	ENSP00000366568.4
	EIYEYIIFR	9	17.1333	LSM14B	ENSG00000149657.20	ENSP00000359953.1
	EIYHGSTKR	9	22	DNAJB5	ENSG00000137094.14	ENSP00000404079.3
	EIYNWFTRM	9	7.6303	FOXP4	ENSG00000137166.15	ENSP00000362151.1
	EIYSGCTKR	9	28.125	DNAJB4	ENSG00000162616.9	ENSP00000359799.5
	ELFHEARER	9	29.5714	MAP3K4	ENSG00000085511.20	ENSP00000355886.2
	ELIAKIPNF	9	0.9133	SET	ENSG00000119335.16	ENSP00000361777.4
	ELIQDITQR	9	20.963	MSN	ENSG00000147065.17	ENSP00000477441.1
	ELPSWILMR	9	13.036	ATP5MF	ENSG00000241468.7	ENSP00000412149.1
	ENISQVKER	9	46	SMC5	ENSG00000198887.9	ENSP00000354957.5
	EQIDKKLER	9	15.9275	PTPN12	ENSG00000127947.16	ENSP00000248594.6
	EQIKEYHHL	9	1.1652	AC124319.1	ENSG00000173821.19	ENSP00000425956.2
	EQPETYYKW	9	0.2333	INTS1	ENSG00000164880.16	ENSP00000385722.3
	EQPYKWEKF	9	0.5648	ZNF254	ENSG00000213096.10	ENSP00000482703.1
	EQYDLATKR	9	17.3333	GOLPH3	ENSG00000113384.14	ENSP00000265070.6
	ESAAELARR	9	39.5	YDJC	ENSG00000161179.13	ENSP00000292778.6
	ESITDVLVR	9	38	MCL1	ENSG00000143384.13	ENSP00000477624.1
	ESTNFATLR	9	36.6667	KDM4B	ENSG00000127663.15	ENSP00000480642.1
	ETAFGYKGL	9	15.4783	HAT1	ENSG00000128708.13	ENSP00000264108.4
	ETAFQGMLR	9	29.8571	MCL1	ENSG00000143384.13	ENSP00000477624.1
	ETAPGVHKR	9	11.9293	SH2D1A	ENSG00000183918.16	ENSP00000360181.4
	ETAQVSPPR	9	32.2	ARFGEF3	ENSG00000112379.9	ENSP00000251691.4
	ETASAVATR	9	21.3636	NCOA7	ENSG00000111912.20	ENSP00000357341.3
	ETASKTLSR	9	15.2754	AC124319.1	ENSG00000173821.19	ENSP00000425956.2
	ETIASVRSL	9	5.6025	POLR2D	ENSG00000144231.11	ENSP00000272645.3
	ETIGEILKK	9	20.2222	HNRNPK	ENSG00000165119.21	ENSP00000365439.3
	ETIHPRKSY	9	12.8958	PRPF8	ENSG00000174231.17	ENSP00000304350.6
	ETIIITGKR	9	39.5	HDLBP	ENSG00000115677.17	ENSP00000375836.1
	ETIKGIQKR	9	21.4545	ITM2B	ENSG00000136156.15	ENSP00000498127.1
	ETIKQLQER	9	17.4	KHSRP	ENSG00000088247.17	ENSP00000381216.2
	ETILRTNKR	9	28.375	SH3KBP1	ENSG00000147010.18	ENSP00000380921.3
	ETIRNYAQV	9	13.3604	BZW2	ENSG00000136261.15	ENSP00000403481.1
	ETISTATGR	9	36.3333	TM7SF2	ENSG00000149809.14	ENSP00000432171.1
	ETITESAGR	9	39	TMCO1	ENSG00000143183.16	ENSP00000480514.1
	ETLQNVKER	9	31.8333	VPS26C	ENSG00000157538.14	ENSP00000311399.6
	ETNDTKVLR	9	23.5625	KRT18	ENSG00000111057.11	ENSP00000373489.2
	ETQLPVSFR	9	24	SNRNP200	ENSG00000144028.15	ENSP00000317123.5
	ETQNPVSAR	9	26.5	CEACAM5	ENSG00000105388.15	ENSP00000381600.4
	ETRAEFAER	9	35.75	TPM4	ENSG00000167460.17	ENSP00000494125.1
	ETSAPFKER	9	19.8387	EPRS	ENSG00000136628.18	ENSP00000355890.3
	ETSFVPSRR	9	27.5	MYH11	ENSG00000133392.18	ENSP00000300036.5
	ETSQAGLFR	9	30.3333	POLE	ENSG00000177084.16	ENSP00000322570.5
	ETTSIATAR	9	32	ZMYM3	ENSG00000147130.14	ENSP00000322845.5
	ETVEKFRQR	9	16.7636	COMMD10	ENSG00000145781.9	ENSP00000422448.1
	ETVGSIFSR	9	18.9211	MRPS23	ENSG00000181610.13	ENSP00000320184.8
	ETVVKPMTR	9	21.7273	MYO5C	ENSG00000128833.13	ENSP00000261839.7
	ETYGGSDLR	9	28.125	VSIG2	ENSG00000019102.12	ENSP00000318684.5
	ETYKKMLAR	9	17.3111	RCN3	ENSG00000142552.8	ENSP00000270645.2
	EVADPTAHR	9	11.2283	KANK2	ENSG00000197256.10	ENSP00000465650.1
	EVAEHVQYM	9	5.5985	GMNN	ENSG00000112312.10	ENSP00000348902.3
	EVAELTRLR	9	19.5806	SPTBN1	ENSG00000115306.16	ENSP00000479037.1
	EVAGAPALR	9	22.1053	MISP	ENSG00000099812.9	ENSP00000215582.4
	EVAGFVLNR	9	17.5333	CRYL1	ENSG00000165475.15	ENSP00000493784.1
	EVAGIVAAR	9	22.3158	ACOT7	ENSG00000097021.19	ENSP00000476610.1
	EVAPDVRLR	9	20.2593	TLN1	ENSG00000137076.21	ENSP00000316029.9
	EVAQFLTGR	9	20.5556	DESI1	ENSG00000100418.8	ENSP00000263256.6
	EVAQVESLR	9	31.6667	TPR	ENSG00000047410.14	ENSP00000356448.3
	EVARLTQER	9	24.2143	NUMA1	ENSG00000137497.17	ENSP00000351851.6
	EVARYMVQR	9	22.9474	EHMT2	ENSG00000204371.11	ENSP00000379078.3
	EVDAAMAAR	9	33.25	HNRNPA2B1	ENSG00000122566.21	ENSP00000497298.1
	EVFDFSQRR	9	14.6556	NFE2L2	ENSG00000116044.16	ENSP00000380253.4
	EVFDHMMKR	9	13.0631	USP9X	ENSG00000124486.13	ENSP00000367558.2
	EVFHSGHSR	9	17.8	FAM102A	ENSG00000167106.12	ENSP00000362187.1
	EVGVGFATR	9	36	FABP4	ENSG00000170323.8	ENSP00000256104.4
	EVIAQARKK	9	35.5	DPYSL2	ENSG00000092964.18	ENSP00000427985.2
	EVIDFSHGL	9	5.1162	ABHD17C	ENSG00000136379.12	ENSP00000453923.1
	EVIDVVRTM	9	3.9045	TAF1	ENSG00000147133.15	ENSP00000406549.1
	EVIEIMTDR	9	31.5	HNRNPA1	ENSG00000135486.17	ENSP00000448617.1
	EVIEKLFAM	9	4.893	EPAS1	ENSG00000116016.14	ENSP00000263734.3
	EVIEMVRKR	9	23.6875	ROR1	ENSG00000185483.12	ENSP00000360120.1
	EVIFHVSTR	9	23.25	RALGAPA2	ENSG00000188559.15	ENSP00000202677.6
	EVIGAYKQA	9	43.5	PPP1R37	ENSG00000104866.11	ENSP00000221462.3
	EVIKEVQEF	9	1.1031	CD9	ENSG00000010278.14	ENSP00000371958.1
	EVIKNRFHR	9	19.6452	USP19	ENSG00000172046.19	ENSP00000381870.2
	EVIKQLKEK	9	28.875	SBDS	ENSG00000126524.10	ENSP00000246868.2
	EVIKSMKPK	9	38.3333	EXOSC8	ENSG00000120699.13	ENSP00000374354.3
	EVIKVIHGK	9	18.0526	RHEB	ENSG00000106615.10	ENSP00000262187.5
	EVINLIRTK	9	22.7368	USH1C	ENSG00000006611.16	ENSP00000432236.1
	EVIPPMKEF	9	1.229	NDUFB6	ENSG00000165264.11	ENSP00000369176.3
	EVIPPYYSY	9	2.6495	TDP2	ENSG00000111802.14	ENSP00000345345.3
	EVIPYTPAM	9	5.3868	HMOX1	ENSG00000100292.17	ENSP00000413316.1
	EVIRLIANF	9	2.0832	XPO7	ENSG00000130227.17	ENSP00000252512.9
	EVISLINTR	9	18.1579	FAF2	ENSG00000113194.13	ENSP00000261942.6
	EVITAVRKM	9	8.2245	COL6A3	ENSG00000163359.15	ENSP00000315873.4
	EVKAKFMGV	9	19.4194	IQGAP1	ENSG00000140575.13	ENSP00000268182.5
	EVKKICMQR	9	33	RPS4X	ENSG00000198034.11	ENSP00000362744.4
	EVKSITKER	9	28.125	CENPE	ENSG00000138778.11	ENSP00000265148.3
	EVLKDMGQR	9	34.25	TIMM22	ENSG00000177370.5	ENSP00000320236.2
	EVLNEVNRR	9	25.5	GCN1	ENSG00000089154.11	ENSP00000300648.6
	EVLQGGSQR	9	32.2	USF1	ENSG00000158773.14	ENSP00000356999.1
	EVLSKFGQM	9	10.2519	DYNC1H1	ENSG00000197102.12	ENSP00000348965.4
	EVMGTGAVR	9	34.25	RNF34	ENSG00000170633.16	ENSP00000355137.5
	EVMLRVKEM	9	11.2446	CDYL2	ENSG00000166446.15	ENSP00000476295.1
	EVMNHVLGK	9	23.125	VIL1	ENSG00000127831.10	ENSP00000248444.5
	EVMQAVARL	9	7.474	TCAF1	ENSG00000198420.10	ENSP00000419235.1
	EVMRLVKGM	9	17.5778	ASNA1	ENSG00000198356.11	ENSP00000466379.1
	EVNDKNHEM	9	6.7118	SMC1A	ENSG00000072501.17	ENSP00000323421.3
	EVNNELANR	9	29.7143	FAM49B	ENSG00000153310.19	ENSP00000429150.1
	EVNNEMANR	9	33.5	FAM49A	ENSG00000197872.11	ENSP00000370724.3
	EVNPNTRVM	9	7.9958	ORMDL3	ENSG00000172057.10	ENSP00000464693.1
	EVQKWTNHR	9	20	PPFIBP1	ENSG00000110841.14	ENSP00000444304.1
	EVQSLTSQR	9	24.5	TBC1D8B	ENSG00000133138.20	ENSP00000349781.5
	EVQWHCRSR	9	31.3333	PAPSS2	ENSG00000198682.13	ENSP00000354436.4
	EVRGGGLTR	9	29.4286	SKA1	ENSG00000154839.10	ENSP00000381470.1
	EVRKLMHVR	9	34.5	NDUFB5	ENSG00000136521.13	ENSP00000419656.1
	EVRLGGSLR	9	43	ARHGEF3	ENSG00000163947.11	ENSP00000296315.3
	EVSGCGSLR	9	37.6667	LRRC47	ENSG00000130764.10	ENSP00000367498.1
	EVSPPVTVR	9	15.2754	PADI4	ENSG00000159339.13	ENSP00000364597.4
	EVSTVNVRR	9	23.3125	PDS5B	ENSG00000083642.19	ENSP00000313851.10
	EVSWKVLER	9	21.6364	PHKB	ENSG00000102893.16	ENSP00000299167.8
	EVTDYAIAR	9	29.1429	MCM6	ENSG00000076003.5	ENSP00000264156.2
	EVTDYTTGR	9	21.5909	ACSL4	ENSG00000068366.19	ENSP00000419171.2
	EVTGFGVTR	9	23.125	KLC4	ENSG00000137171.15	ENSP00000259708.3
	EVTGTGLGR	9	42.5	AHCTF1	ENSG00000153207.15	ENSP00000355464.1
	EVTRVKAVR	9	37.6667	TXNIP	ENSG00000265972.5	ENSP00000462521.1
	EVTSGVQSR	9	24.6429	BLZF1	ENSG00000117475.14	ENSP00000356781.3
	EVTTNIPKM	9	9.4417	LRRC8D	ENSG00000171492.14	ENSP00000338887.5
	EVVAKFLHK	9	21.3636	PPP1CC	ENSG00000186298.11	ENSP00000335084.5
	EVVASAALR	9	40.5	VPS51	ENSG00000149823.9	ENSP00000279281.3
	EVVDKRNPM	9	16.8	L3MBTL3	ENSG00000198945.7	ENSP00000431962.1
	EVVGIIESR	9	24	NUP160	ENSG00000030066.13	ENSP00000367721.2
	EVVGSVQGK	9	25.5833	TTC5	ENSG00000136319.12	ENSP00000258821.3
	EVVHINRER	9	31.6667	PDE1C	ENSG00000154678.17	ENSP00000379494.1
	EVVLYSGAR	9	60	VARS	ENSG00000204394.13	ENSP00000364815.3
	EVVSLLLDR	9	43	ANKHD1-EIF4EBP3	ENSG00000254996.5	ENSP00000432016.1
	EVVVQVPYL	9	10.0153	AC004151.1	ENSG00000180448.10	ENSP00000439601.1
	EVWPHSTER	9	13.3694	LYSMD1	ENSG00000163155.12	ENSP00000357904.5
	EVYTRLKSR	9	21.8636	HDGFL2	ENSG00000167674.15	ENSP00000483345.1
	EYAAQLQRF	9	0.0219	TRIP10	ENSG00000125733.18	ENSP00000471203.1
	EYALLYHTL	9	0.0333	AOC1	ENSG00000002726.20	ENSP00000418614.1
	EYATKISRF	9	0.0315	PITHD1	ENSG00000057757.10	ENSP00000246151.4
	EYDLIVHQL	9	0.108	VPS26A	ENSG00000122958.15	ENSP00000362480.1
	EYDNFFQHL	9	0.1338	CLASP1	ENSG00000074054.18	ENSP00000496269.1
	EYFSYPVSL	9	0.079	SCNN1A	ENSG00000111319.13	ENSP00000353292.3
	EYHKWRTYF	9	0.0741	MLXIP	ENSG00000175727.14	ENSP00000312834.6
	EYIAKQFGF	9	0.05	ITPR1	ENSG00000150995.19	ENSP00000349597.4
	EYIKFLRSI	9	0.1105	HDAC2	ENSG00000196591.12	ENSP00000430432.1
	EYILVPSTF	9	0.0065	CAPN2	ENSG00000162909.18	ENSP00000413158.2
	EYIRALQRL	9	0.0491	ASCL2	ENSG00000183734.4	ENSP00000332293.4
	EYIRSLNQF	9	0.008	RMC1	ENSG00000141452.9	ENSP00000482573.1
	EYISKTYKI	9	0.0142	GNL2	ENSG00000134697.13	ENSP00000362153.3
	EYLADLYHF	9	0.0065	SH3BP1	ENSG00000100092.23	ENSP00000411979.1
	EYLDRAEKL	9	0.2097	VPS4B	ENSG00000119541.10	ENSP00000238497.4
	EYLDRNNKF	9	0.0534	UBR1	ENSG00000159459.12	ENSP00000290650.4
	EYLENALKL	9	0.1132	GBP4	ENSG00000162654.9	ENSP00000359490.5
	EYLERAPEL	9	0.1951	XRN1	ENSG00000114127.10	ENSP00000264951.4
	EYLIVFPKL	9	0.0837	2023-03-05	ENSG00000198060.10	ENSP00000351813.2
	EYLKHHNRI	9	0.1628	GZF1	ENSG00000125812.16	ENSP00000338290.5
	EYLKLLHSF	9	0.0058	SREBF2	ENSG00000198911.12	ENSP00000354476.4
	EYLRFLQTI	9	0.0273	ITPR2	ENSG00000123104.12	ENSP00000370744.3
	EYLRQIFRL	9	0.0536	SMPD4	ENSG00000136699.19	ENSP00000405187.2
	EYLTKVDKL	9	0.1835	CLTC	ENSG00000141367.11	ENSP00000479606.1
	EYLVVPSTF	9	0.0054	CAPN8	ENSG00000203697.11	ENSP00000355837.6
	EYMAQHLVF	9	0.0233	STRIP1	ENSG00000143093.15	ENSP00000358811.1
	EYMEHVYLI	9	0.0119	OSBPL2	ENSG00000130703.16	ENSP00000478158.1
	EYMEVRERI	9	0.12	TMED2	ENSG00000086598.11	ENSP00000405845.2
	EYMIFDHEF	9	0.0161	USO1	ENSG00000138768.14	ENSP00000444850.2
	EYMKHTRLF	9	0.016	FLII	ENSG00000177731.16	ENSP00000324573.4
	EYNEVANLF	9	0.0166	PARP11	ENSG00000111224.14	ENSP00000392392.1
	EYNNNFHVL	9	0.0774	IPMK	ENSG00000151151.6	ENSP00000363046.3
	EYNSDLHQF	9	0.0137	BUB1	ENSG00000169679.15	ENSP00000302530.6
	EYNTVASKF	9	0.045	PARP14	ENSG00000173193.15	ENSP00000418194.2
	EYPKFLKRF	9	0.0262	COL4A3BP	ENSG00000113163.16	ENSP00000496243.1
	EYPLVINTL	9	0.0541	DPY19L1	ENSG00000173852.14	ENSP00000490722.1
	EYQKVGQSF	9	0.0225	SNX18	ENSG00000178996.14	ENSP00000317332.4
	EYQKVWNLF	9	0.0077	PARP12	ENSG00000059378.12	ENSP00000263549.3
	EYRKVFENF	9	0.0584	IGF1R	ENSG00000140443.15	ENSP00000497069.1
	EYSIVIQQL	9	0.0531	DDOST	ENSG00000244038.9	ENSP00000399457.3
	EYSKQMQRF	9	0.0416	HDAC1	ENSG00000116478.12	ENSP00000362649.3
	EYTAKIALL	9	0.1923	EZR	ENSG00000092820.18	ENSP00000338934.7
	EYTDVYPEI	9	0.0982	MAGED2	ENSG00000102316.17	ENSP00000364193.2
	EYTLMRATF	9	0.1153	IRS2	ENSG00000185950.9	ENSP00000365016.3
	EYTRALFLL	9	0.1123	MAU2	ENSG00000129933.21	ENSP00000262815.9
	EYTRYLFAL	9	0.3407	FARP2	ENSG00000006607.14	ENSP00000264042.3
	EYVEKFYRI	9	0.0259	RAD50	ENSG00000113522.14	ENSP00000368100.4
	EYVEKPLKL	9	0.0791	BRD7	ENSG00000166164.15	ENSP00000378180.3
	EYVKFIGNF	9	0.1016	CLOCK	ENSG00000134852.15	ENSP00000308741.4
	EYVKFLHKF	9	0.0036	ZNF506	ENSG00000081665.14	ENSP00000468150.1
	EYVKQTWNL	9	0.0598	SYK	ENSG00000165025.15	ENSP00000364904.4
	EYVRAVYRM	9	0.2226	CYP4V2	ENSG00000145476.16	ENSP00000368079.4
	EYVRVSEHF	9	0.0132	ZC3HAV1	ENSG00000105939.13	ENSP00000242351.5
	EYVVRTFTL	9	0.0977	PTPRK	ENSG00000152894.14	ENSP00000357209.4
	FDAKRLIGR	9	42	HSPA8	ENSG00000109971.14	ENSP00000437125.1
	FGHGRFQTM	9	4.2904	RPL3	ENSG00000100316.16	ENSP00000386101.1
	FIAPTGHSL	9	2.2171	2023-09-11	ENSG00000138758.11	ENSP00000264893.6
	FLAEGGGVR	9	36.3333	FGA	ENSG00000171560.16	ENSP00000498441.1
	FLFAMFLFF	9	2.415	B3GALT2	ENSG00000162630.5	ENSP00000356404.4
	FTAPPVSGR	9	9.4296	CCDC120	ENSG00000147144.13	ENSP00000470294.1
	FTHHWQFER	9	15.7536	UTP14A	ENSG00000156697.13	ENSP00000388669.2
	FTLERLSSR	9	10.7863	SPEG	ENSG00000072195.15	ENSP00000311684.7
	FTMGQVVSR	9	13.4955	TNFSF13	ENSG00000161955.16	ENSP00000464998.1
	FTSSTSYNR	9	17.6667	FGA	ENSG00000171560.16	ENSP00000498441.1
	FTTPSKSVR	9	25.5	RSL1D1	ENSG00000171490.13	ENSP00000460871.1
	FVIDAVRTK	9	21.2273	EIF3M	ENSG00000149100.13	ENSP00000436049.1
	FVIDPVRNL	9	2.6989	EPPK1	ENSG00000261150.2	ENSP00000484472.1
	FVVEKVLDR	9	27.9	CBX3	ENSG00000122565.19	ENSP00000336687.4
	FYADRFLKF	9	0.003	PIP5K1B	ENSG00000107242.19	ENSP00000265382.2
	FYAELYHII	9	0.0244	PSME2	ENSG00000100911.16	ENSP00000453487.1
	FYGDKMNLF	9	0.0091	NEK6	ENSG00000119408.16	ENSP00000441469.1
	FYGTFDVHL	9	0.2196	SPTLC1	ENSG00000090054.15	ENSP00000262554.2
	FYHEAVVLF	9	0.0045	TTC31	ENSG00000115282.19	ENSP00000387213.1
	FYHKYFNYL	9	0.055	EXT2	ENSG00000151348.14	ENSP00000431173.1
	FYIHHPVHL	9	0.0158	ALMS1	ENSG00000116127.18	ENSP00000478155.1
	FYIRRVHNL	9	0.0262	NUP205	ENSG00000155561.15	ENSP00000285968.6
	FYISPVNKL	9	0.0165	AVL9	ENSG00000105778.19	ENSP00000315568.4
	FYMDTSHLF	9	0.001	PRRC2C	ENSG00000117523.16	ENSP00000356716.3
	FYNLLTRTF	9	0.0171	PIGT	ENSG00000124155.18	ENSP00000279035.8
	FYNLSIQSF	9	0.0071	GGH	ENSG00000137563.12	ENSP00000260118.6
	FYNNVKSRF	9	0.025	MYRIP	ENSG00000170011.14	ENSP00000398665.1
	FYPYGLQTF	9	0.0102	SUN2	ENSG00000100242.15	ENSP00000385740.1
	FYQNRAAAF	9	0.0836	TOMM70	ENSG00000154174.7	ENSP00000284320.5
	FYQREFDFF	9	0.0202	PI4KA	ENSG00000241973.10	ENSP00000255882.6
	FYSRLLQKF	9	0.0046	ZWILCH	ENSG00000174442.12	ENSP00000311429.5
	FYTAIAQAF	9	0.0284	UBR5	ENSG00000104517.13	ENSP00000429084.1
	FYTAYLQRL	9	0.113	QSOX1	ENSG00000116260.17	ENSP00000356574.3
	FYTERLERL	9	0.1303	TUBGCP2	ENSG00000130640.13	ENSP00000252936.3
	FYTKRFQEL	9	0.0554	PFAS	ENSG00000178921.14	ENSP00000313490.6
	FYTVIPHNF	9	0.0028	PARP3	ENSG00000041880.14	ENSP00000395951.2
	GAFGKPSSL	9	7.9306	MISP	ENSG00000099812.9	ENSP00000215582.4
	GPREAFRQL	9	14.0889	SCAND1	ENSG00000171222.10	ENSP00000301995.2
	GPRSSLRVL	9	20.4815	SF3B3	ENSG00000189091.13	ENSP00000305790.5
	GYADIVQLL	9	0.039	OSTF1	ENSG00000134996.11	ENSP00000340836.6
	GYAHLTHLL	9	0.0557	HDAC6	ENSG00000094631.20	ENSP00000334061.5
	GYASRFIVI	9	0.2298	RPIA	ENSG00000153574.9	ENSP00000283646.3
	GYFGNPQKF	9	0.0074	LAMA3	ENSG00000053747.16	ENSP00000324532.8
	GYIERPQLI	9	0.0382	TENT2	ENSG00000164329.13	ENSP00000397563.1
	GYIESVQHI	9	0.0253	MGME1	ENSG00000125871.14	ENSP00000366939.5
	GYIHVTQTF	9	0.0035	NKG7	ENSG00000105374.10	ENSP00000221978.4
	GYPEVALHF	9	0.005	COPA	ENSG00000122218.16	ENSP00000241704.7
	GYPLWKVTF	9	0.024	PNP	ENSG00000198805.11	ENSP00000354532.5
	GYSEHFVEF	9	0.0065	GMPR2	ENSG00000100938.17	ENSP00000480342.1
	GYTSRWYHL	9	0.1004	KDM1B	ENSG00000165097.15	ENSP00000499208.1
	GYTTALKSF	9	0.1646	TTC37	ENSG00000198677.11	ENSP00000497948.1
	HFIAEHYMF	9	0.0437	DEGS1	ENSG00000143753.13	ENSP00000400545.1
	HFKQSAEKL	9	0.9683	DDX21	ENSG00000165732.13	ENSP00000346120.4
	HIMGEAMER	9	24.9286	TARS	ENSG00000113407.13	ENSP00000424387.1
	HNAAFGTGR	9	38.6667	DEGS2	ENSG00000168350.8	ENSP00000307126.5
	HPHGSYSRL	9	10.9008	PSMB10	ENSG00000205220.12	ENSP00000463811.1
	HSVGVVIGR	9	25.25	KHSRP	ENSG00000088247.17	ENSP00000381216.2
	HTMSEYGRM	9	9.4466	STX18	ENSG00000168818.10	ENSP00000426648.1
	HVVFIAQRR	9	30.3333	RPS7	ENSG00000171863.15	ENSP00000496757.1
	HYAALAHYF	9	0.0053	RHPN2	ENSG00000131941.8	ENSP00000254260.2
	HYAHLIKTF	9	0.0078	DOCK1	ENSG00000150760.12	ENSP00000280333.6
	HYAKIAADF	9	0.0446	HSPH1	ENSG00000120694.19	ENSP00000396090.3
	HYCTDPAKF	9	0.088	GPN2	ENSG00000142751.15	ENSP00000363250.3
	HYDPTINKW	9	0.0182	ENC1	ENSG00000171617.14	ENSP00000306356.4
	HYFNTPFQL	9	0.0211	PPTC7	ENSG00000196850.6	ENSP00000346255.3
	HYHKKFWKL	9	0.0183	GALNT3	ENSG00000115339.13	ENSP00000376465.3
	HYHPIVQRF	9	0.0015	NOC3L	ENSG00000173145.11	ENSP00000360412.3
	HYIERIQKL	9	0.0099	KANK1	ENSG00000107104.18	ENSP00000371740.1
	HYIKNHEFI	9	0.0688	PRKCD	ENSG00000163932.15	ENSP00000378217.2
	HYILHNSFF	9	0.0389	TIPARP	ENSG00000163659.13	ENSP00000418757.1
	HYIRKYNRF	9	0.0164	RPS11	ENSG00000142534.7	ENSP00000470447.1
	HYKPTPLYF	9	0.0037	SMC4	ENSG00000113810.16	ENSP00000417964.1
	HYLNHWNHF	9	0.0057	FN3KRP	ENSG00000141560.15	ENSP00000269373.6
	HYLPDLHHL	9	0.0053	LAMA5	ENSG00000130702.15	ENSP00000252999.3
	HYMSINDSF	9	0.0118	BICD2	ENSG00000185963.14	ENSP00000364662.3
	HYNSHYEKF	9	0.0073	ASTN2	ENSG00000148219.16	ENSP00000314038.4
	HYNWLIYHL	9	0.0365	DHX36	ENSG00000174953.14	ENSP00000417078.1
	HYQQHPLHL	9	0.037	KIF1B	ENSG00000054523.17	ENSP00000263934.6
	HYSHYISTF	9	0.0051	DOCK5	ENSG00000147459.18	ENSP00000276440.7
	HYSPIYLSF	9	0.0009	FDFT1	ENSG00000079459.13	ENSP00000444248.2
	HYTEGAELV	9	0.8525	TUBB4B	ENSG00000188229.6	ENSP00000341289.4
	HYTYILEVF	9	0.0204	SLC7A11	ENSG00000151012.13	ENSP00000280612.5
	HYVEKPSTF	9	0.0078	GMPPA	ENSG00000144591.18	ENSP00000315925.5
	IFFENHPYF	9	0.0125	MX1	ENSG00000157601.14	ENSP00000381601.2
	IFHEVSQLI	9	0.1567	XPO4	ENSG00000132953.16	ENSP00000255305.6
	IFKTLSSKF	9	0.1417	ATXN2L	ENSG00000168488.18	ENSP00000341459.8
	IFNQNNHNF	9	0.0243	PNISR	ENSG00000132424.16	ENSP00000358242.5
	IFSKFTSKF	9	0.0201	MARK2	ENSG00000072518.20	ENSP00000385751.2
	IFSKIVSLF	9	0.0124	EIF2S3	ENSG00000130741.11	ENSP00000253039.4
	IFTDLSSRF	9	0.0725	XRCC5	ENSG00000079246.16	ENSP00000375978.3
	IFTDVALKF	9	0.0213	GTF3C4	ENSG00000125484.12	ENSP00000361219.4
	IFTNTVARF	9	0.0604	AKAP11	ENSG00000023516.9	ENSP00000025301.2
	IGAKFWEVI	9	8.2357	TUBB4B	ENSG00000188229.6	ENSP00000341289.4
	IGLHVFPTF	9	0.614	TMCO3	ENSG00000150403.18	ENSP00000389399.2
	IGTHEYPHF	9	1.4129	AC004551.1	ENSG00000089127.13	ENSP00000202917.5
	ILGPPPPSF	9	0.1364	MATR3	ENSG00000015479.18	ENSP00000378284.3
	ILPREFYAW	9	0.2471	ZSCAN25	ENSG00000197037.11	ENSP00000377708.2
	IWISKLPHF	9	0.0086	TDRD7	ENSG00000196116.8	ENSP00000347444.4
	IYAIVKEKY	9	0.2842	EBPL	ENSG00000123179.14	ENSP00000242827.6
	IYAKHLEHW	9	0.0102	HS3ST3B1	ENSG00000125430.9	ENSP00000354213.2
	IYAPPLPSL	9	0.0054	AKAP1	ENSG00000121057.13	ENSP00000337736.3
	IYCHLDHNF	9	0.0243	MSH3	ENSG00000113318.11	ENSP00000499791.1
	IYCPAPPQI	9	0.0168	CD55	ENSG00000196352.15	ENSP00000356031.3
	IYDSVKVYF	9	0.0069	SLC25A3	ENSG00000075415.12	ENSP00000383898.3
	IYEDVERQW	9	0.1254	CALU	ENSG00000128595.17	ENSP00000442110.1
	IYELRTYKL	9	0.0868	NIPSNAP1	ENSG00000184117.11	ENSP00000216121.7
	IYEPLHTHW	9	0.0109	PAQR7	ENSG00000182749.5	ENSP00000363414.3
	IYFEYSHAF	9	0.0022	MSH3	ENSG00000113318.11	ENSP00000499791.1
	IYFIPRNVI	9	0.1762	RSBN1	ENSG00000081019.13	ENSP00000261441.5
	IYFLHPDAF	9	0.0141	TLR5	ENSG00000187554.14	ENSP00000496355.1
	IYGAPGVEF	9	0.0076	LLGL2	ENSG00000073350.13	ENSP00000464598.1
	IYGEGFQTW	9	0.0041	ALG9	ENSG00000086848.15	ENSP00000482437.1
	IYGGDYERF	9	0.0087	PANK3	ENSG00000120137.7	ENSP00000239231.6
	IYGKFRKTF	9	0.0246	KDELR3	ENSG00000100196.11	ENSP00000386918.3
	IYGLLKNPF	9	0.119	YME1L1	ENSG00000136758.18	ENSP00000481724.1
	IYGSVDRVI	9	0.2294	VIRMA	ENSG00000164944.12	ENSP00000297591.5
	IYGSVWEKL	9	0.0175	SAMD8	ENSG00000156671.14	ENSP00000438042.1
	IYGYVAEQF	9	0.0035	SPCS1	ENSG00000114902.14	ENSP00000391610.1
	IYHDLEQSI	9	0.0685	PACSIN2	ENSG00000100266.19	ENSP00000338379.4
	IYHPNVDKL	9	0.0167	UBE2N	ENSG00000177889.10	ENSP00000316176.2
	IYHQVAVQF	9	0.003	ACACA	ENSG00000278540.5	ENSP00000483300.1
	IYHSHHPTL	9	0.0249	OPA1	ENSG00000198836.10	ENSP00000355311.2
	IYIAGHPAF	9	0.0099	HNRNPL	ENSG00000104824.17	ENSP00000497920.1
	IYIDRGVVF	9	0.0083	TFIP11	ENSG00000100109.17	ENSP00000480171.1
	IYIGGQEHF	9	0.0027	XDH	ENSG00000158125.10	ENSP00000368727.3
	IYIHAHNTI	9	0.0137	IKBKE	ENSG00000263528.8	ENSP00000464030.1
	IYIINVHSM	9	0.0272	DENND3	ENSG00000105339.10	ENSP00000262585.2
	IYIKHPHLF	9	0.0006	DNTTIP1	ENSG00000101457.13	ENSP00000361705.3
	IYIKQIKTF	9	0.0027	RBL2	ENSG00000103479.16	ENSP00000262133.6
	IYINSRSVF	9	0.0446	CAPN5	ENSG00000149260.18	ENSP00000467244.2
	IYIRHSNLM	9	0.0891	EPB41	ENSG00000159023.21	ENSP00000495565.1
	IYIRYLYKL	9	0.0139	DOCK5	ENSG00000147459.18	ENSP00000276440.7
	IYKAPSENW	9	0.0213	DNMT1	ENSG00000130816.16	ENSP00000352516.3
	IYKDSSTFL	9	0.0775	METTL14	ENSG00000145388.15	ENSP00000373474.3
	IYKHFSATL	9	0.0733	DOCK5	ENSG00000147459.18	ENSP00000276440.7
	IYKIDFVRF	9	0.0145	UNC119	ENSG00000109103.11	ENSP00000337040.3
	IYKKYPNMF	9	0.0102	AHCYL2	ENSG00000158467.16	ENSP00000315931.3
	IYKPVTDFF	9	0.0019	LRPPRC	ENSG00000138095.19	ENSP00000260665.7
	IYKSIMEQF	9	0.0032	BAIAP2L2	ENSG00000128298.17	ENSP00000371085.3
	IYKSMVQKF	9	0.0029	MYO1A	ENSG00000166866.13	ENSP00000300119.3
	IYLDLPQNF	9	0.001	RNF14	ENSG00000013561.18	ENSP00000423420.1
	IYLDTHFRL	9	0.0074	ZNFX1	ENSG00000124201.15	ENSP00000360819.4
	IYLEKLKTI	9	0.0161	PLEC	ENSG00000178209.15	ENSP00000344848.3
	IYLIHHQRF	9	0.0071	ZNF530	ENSG00000183647.10	ENSP00000332861.5
	IYLLIHNNF	9	0.0094	CD53	ENSG00000143119.14	ENSP00000497382.1
	IYLLNPCHL	9	0.0812	TMEM164	ENSG00000157600.12	ENSP00000361143.1
	IYLPYLHEW	9	0.0025	TSG101	ENSG00000074319.13	ENSP00000438471.1
	IYLSGLHSW	9	0.0049	CPT1A	ENSG00000110090.13	ENSP00000439084.1
	IYLSKPTHW	9	0.0061	POLR2B	ENSG00000047315.16	ENSP00000370625.1
	IYLTFPVAM	9	0.1459	PET100	ENSG00000229833.9	ENSP00000470539.1
	IYMDTLNIF	9	0.0026	GHITM	ENSG00000165678.21	ENSP00000361207.3
	IYNFPIHAF	9	0.0042	MAK16	ENSG00000198042.11	ENSP00000353246.5
	IYNGDMEKI	9	0.1535	BNIP3	ENSG00000176171.11	ENSP00000357625.5
	IYNHITTRV	9	0.1704	ADD1	ENSG00000087274.17	ENSP00000381193.1
	IYNKIKQII	9	0.0481	DLG3	ENSG00000082458.12	ENSP00000363480.3
	IYNKVTPTF	9	0.0011	SPRED1	ENSG00000166068.13	ENSP00000299084.4
	IYNPTTGEF	9	0.0082	ATP1B3	ENSG00000069849.11	ENSP00000418280.1
	IYNQIAELW	9	0.0108	SMPDL3B	ENSG00000130768.15	ENSP00000363001.3
	IYNQVKQII	9	0.0475	DLG1	ENSG00000075711.21	ENSP00000345731.2
	IYNRKSVLL	9	0.0476	ATM	ENSG00000149311.18	ENSP00000435747.1
	IYNRSQPVL	9	0.1326	ACSL5	ENSG00000197142.10	ENSP00000346680.4
	IYNSQREHF	9	0.0189	SIPA1L1	ENSG00000197555.9	ENSP00000370630.3
	IYPEVVHMF	9	0.0005	PPP2R5C	ENSG00000078304.19	ENSP00000412324.2
	IYPMKNHMF	9	0.0089	RALGAPA2	ENSG00000188559.15	ENSP00000202677.6
	IYPPKLHQF	9	0.0012	CCNE1	ENSG00000105173.14	ENSP00000262643.3
	IYPQVLHSL	9	0.0045	AC124319.1	ENSG00000173821.19	ENSP00000425956.2
	IYPTAPPRF	9	0.0031	LYPLAL1	ENSG00000143353.12	ENSP00000355894.3
	IYPYIRTLL	9	0.0846	VPS8	ENSG00000156931.15	ENSP00000287546.4
	IYQFIMDRF	9	0.0122	FOXL1	ENSG00000176678.5	ENSP00000472376.1
	IYQGRLWAF	9	0.0071	DEFA1	ENSG00000206047.2	ENSP00000372126.2
	IYQHRFNFF	9	0.0088	YTHDF1	ENSG00000149658.18	ENSP00000359364.3
	IYQIKQQRF	9	0.0083	WWC3	ENSG00000047644.18	ENSP00000370242.4
	IYQKAFDLI	9	0.033	KPNA1	ENSG00000114030.13	ENSP00000343701.6
	IYQKAFEHL	9	0.0057	BBS4	ENSG00000140463.14	ENSP00000378631.3
	IYQKRCEAF	9	0.0704	TKT	ENSG00000163931.16	ENSP00000417773.1
	IYQKYIARF	9	0.0022	CASZ1	ENSG00000130940.15	ENSP00000366221.3
	IYQMLKNLL	9	0.0935	UBE4A	ENSG00000110344.9	ENSP00000252108.3
	IYQQVRDEL	9	0.1053	SATB2	ENSG00000119042.17	ENSP00000483287.1
	IYQRDPLKL	9	0.0232	STAT6	ENSG00000166888.12	ENSP00000300134.3
	IYQREWQRF	9	0.0043	ACTR8	ENSG00000113812.14	ENSP00000336842.3
	IYQRHVYNL	9	0.0095	TMEM209	ENSG00000146842.17	ENSP00000380747.2
	IYQWVRDEL	9	0.1508	SATB1	ENSG00000182568.17	ENSP00000341024.5
	IYRAQLELF	9	0.0197	FAM126B	ENSG00000155744.9	ENSP00000393667.2
	IYRPGSEGF	9	0.0304	NEK3	ENSG00000136098.17	ENSP00000481533.1
	IYSIDFTRF	9	0.0066	UNC119B	ENSG00000175970.11	ENSP00000344942.4
	IYSTKLYRF	9	0.0022	BTBD10	ENSG00000148925.10	ENSP00000278174.5
	IYSVNKEQL	9	0.1397	XIAP	ENSG00000101966.12	ENSP00000395230.3
	IYTEHAHQV	9	0.1378	WDR1	ENSG00000071127.17	ENSP00000427687.1
	IYTFPHASF	9	0.0101	BTN3A3	ENSG00000111801.16	ENSP00000355238.3
	IYTHQSDVW	9	0.1749	FGFR1	ENSG00000077782.20	ENSP00000497266.1
	IYTKIMDLI	9	0.0965	DPY19L1	ENSG00000173852.14	ENSP00000490722.1
	IYTKLNQKI	9	0.021	EXOC6	ENSG00000138190.16	ENSP00000360607.4
	IYTNLNQKI	9	0.0304	EXOC6B	ENSG00000144036.15	ENSP00000272427.6
	IYTRLLPAL	9	0.174	ACY1	ENSG00000243989.9	ENSP00000419262.1
	IYTSSVNRL	9	0.0348	COPB2	ENSG00000184432.10	ENSP00000329419.4
	IYTVLFERL	9	0.0562	SLC25A11	ENSG00000108528.14	ENSP00000225665.7
	IYTWIEDHF	9	0.0218	FOXM1	ENSG00000111206.12	ENSP00000486536.1
	IYVHDLLTF	9	0.0061	VPS39	ENSG00000166887.15	ENSP00000326534.5
	IYVPVSLGF	9	0.005	OVOL1	ENSG00000172818.10	ENSP00000337862.3
	IYYFKANVF	9	0.0169	ARPC3	ENSG00000111229.16	ENSP00000228825.7
	IYYIDMQKF	9	0.0056	KCTD3	ENSG00000136636.13	ENSP00000259154.2
	KEEHEVAVL	9	15.2464	IFITM3	ENSG00000142089.16	ENSP00000382707.4
	KEIDKEEHL	9	4.4132	MAGED1	ENSG00000179222.17	ENSP00000364927.3
	KFAEEFYSF	9	0.0067	CDCA7L	ENSG00000164649.20	ENSP00000383986.3
	KFFHRSCFK	9	7.3404	MICAL3	ENSG00000243156.8	ENSP00000416015.2
	KFHPNSNYL	9	0.2234	TAF5L	ENSG00000135801.9	ENSP00000355636.1
	KFHSEVAKF	9	0.0743	GGA2	ENSG00000103365.15	ENSP00000311962.4
	KFIDTTSKF	9	0.0212	RPL3	ENSG00000100316.16	ENSP00000386101.1
	KFISTSLLL	9	0.1835	CXCL13	ENSG00000156234.7	ENSP00000286758.4
	KFIWTNHKF	9	0.0245	NDUFA12	ENSG00000184752.13	ENSP00000330737.2
	KFLDFPIGN	9	17.8222	WNT16	ENSG00000002745.13	ENSP00000355065.2
	KFNPVSFTW	9	0.011	KLHDC3	ENSG00000124702.18	ENSP00000244670.8
	KFSEPLYTF	9	0.0038	FAT2	ENSG00000086570.12	ENSP00000261800.5
	KFSPRPLKF	9	0.0148	BRWD1	ENSG00000185658.13	ENSP00000330753.2
	KFTPVASKF	9	0.0207	ZYX	ENSG00000159840.16	ENSP00000324422.5
	KFVETHPEF	9	0.0294	ADA2	ENSG00000093072.18	ENSP00000382731.2
	KFVNKSYLL	9	0.1769	SHQ1	ENSG00000144736.14	ENSP00000315182.8
	KFYTDPSYF	9	0.075	WASF2	ENSG00000158195.11	ENSP00000483313.1
	KGLKYFHHF	9	0.4792	KIAA1324	ENSG00000116299.17	ENSP00000393964.2
	KPSHASYSL	9	5.1184	RAPH1	ENSG00000173166.18	ENSP00000392854.1
	KTPTNYYLF	9	0.0943	NMUR2	ENSG00000132911.4	ENSP00000255262.3
	KWFFQKLRF	9	0.0894	RPL27	ENSG00000131469.14	ENSP00000467587.1
	KWLTKSFHF	9	0.0244	SLC35C2	ENSG00000080189.15	ENSP00000439974.2
	KYAALFSQM	9	0.0872	SAMD4B	ENSG00000179134.15	ENSP00000470237.1
	KYAELKDRL	9	0.1424	LAMB3	ENSG00000196878.15	ENSP00000348384.3
	KYAELRDTI	9	0.093	MYO6	ENSG00000196586.15	ENSP00000358998.4
	KYAHMINGF	9	0.0156	ADSS	ENSG00000035687.10	ENSP00000355493.3
	KYAKLEEKL	9	0.0889	GOLGB1	ENSG00000173230.15	ENSP00000341848.5
	KYALLLQEL	9	0.0286	PLEKHG4	ENSG00000196155.13	ENSP00000353646.5
	KYAPRFNGF	9	0.0078	USP32	ENSG00000170832.13	ENSP00000300896.3
	KYARVVQKL	9	0.0059	TBP	ENSG00000112592.14	ENSP00000442132.1
	KYCGHMYQL	9	0.0824	CBLC	ENSG00000142273.13	ENSP00000340250.4
	KYCQVIRVI	9	0.1831	RPL3	ENSG00000100316.16	ENSP00000386101.1
	KYDEFIHKI	9	0.0107	CALML4	ENSG00000129007.14	ENSP00000438177.1
	KYDEGLYRF	9	0.0053	DCLRE1A	ENSG00000198924.8	ENSP00000355185.2
	KYDEIFYNL	9	0.0149	EHD2	ENSG00000024422.12	ENSP00000439036.1
	KYDPNVYSI	9	0.0092	ITGAV	ENSG00000138448.12	ENSP00000261023.3
	KYDRITNHI	9	0.0742	MCM2	ENSG00000073111.14	ENSP00000265056.7
	KYEELFPAF	9	0.0153	NAPA	ENSG00000105402.8	ENSP00000263354.2
	KYEEMFPAF	9	0.0172	NAPB	ENSG00000125814.17	ENSP00000381459.3
	KYETEFNSL	9	0.1885	SLC38A2	ENSG00000134294.14	ENSP00000449695.1
	KYFAKHPRL	9	0.0541	UTRN	ENSG00000152818.18	ENSP00000356515.3
	KYFAQALKL	9	0.0348	EMC2	ENSG00000104412.8	ENSP00000220853.3
	KYFDNSQSL	9	0.0152	TTC17	ENSG00000052841.15	ENSP00000299240.5
	KYFEKQFEL	9	0.0092	TATDN1	ENSG00000147687.19	ENSP00000276692.6
	KYFEVPSVL	9	0.0163	ACTR10	ENSG00000131966.14	ENSP00000438183.2
	KYFHPPAHL	9	0.018	MBNL1	ENSG00000152601.17	ENSP00000282486.6
	KYFLKPEVL	9	0.0347	NCEH1	ENSG00000144959.10	ENSP00000418571.3
	KYFLWEEKF	9	0.0073	GRAP	ENSG00000154016.13	ENSP00000284154.5
	KYFLWVVKF	9	0.0198	GRB2	ENSG00000177885.15	ENSP00000376346.1
	KYFVPPQLF	9	0.0014	B3GNT6	ENSG00000198488.10	ENSP00000484640.1
	KYGALVNNF	9	0.0052	NSUN4	ENSG00000117481.10	ENSP00000419740.1
	KYGDFNKEV	9	0.7009	MSN	ENSG00000147065.17	ENSP00000353408.5
	KYGIQMPAF	9	0.0474	IQGAP1	ENSG00000140575.13	ENSP00000268182.5
	KYGIVQEFF	9	0.0093	SOGA1	ENSG00000149639.15	ENSP00000237536.4
	KYGKSFRKL	9	0.061	STK39	ENSG00000198648.11	ENSP00000348278.4
	KYGKVFHKF	9	0.0008	ZNF93	ENSG00000184635.15	ENSP00000467553.1
	KYGLGFQII	9	0.1269	PTPN13	ENSG00000163629.13	ENSP00000408368.2
	KYGNLSNYL	9	0.1072	FLT1	ENSG00000102755.12	ENSP00000282397.4
	KYGQGFYLI	9	0.0105	LLGL2	ENSG00000073350.13	ENSP00000167462.5
	KYGRDFQAI	9	0.1605	RCOR1	ENSG00000089902.10	ENSP00000262241.5
	KYGRIVEVL	9	0.0696	RBMX	ENSG00000147274.14	ENSP00000411989.3
	KYGSNVHRI	9	0.0247	PPP1R9B	ENSG00000108819.11	ENSP00000478767.1
	KYGSVIQLL	9	0.0052	ITPR3	ENSG00000096433.11	ENSP00000363435.4
	KYGTKIEHF	9	0.0054	SCP2	ENSG00000116171.18	ENSP00000360569.3
	KYGVHEAIF	9	0.0971	PPARD	ENSG00000112033.14	ENSP00000353916.3
	KYGVYEAIF	9	0.0925	PPARA	ENSG00000186951.16	ENSP00000262735.5
	KYHGYPYSF	9	0.0019	MAGT1	ENSG00000102158.19	ENSP00000354649.5
	KYHIVKQIF	9	0.0238	HERC3	ENSG00000138641.18	ENSP00000385684.1
	KYHQVDVRF	9	0.0086	PPP1R36	ENSG00000165807.8	ENSP00000298705.1
	KYIDFDHVF	9	0.0027	CRAMP1	ENSG00000007545.15	ENSP00000380559.2
	KYIDKTIRV	9	0.0893	LSM7	ENSG00000130332.15	ENSP00000466556.2
	KYIDQKFVL	9	0.0265	PPP2R5C	ENSG00000078304.19	ENSP00000412324.2
	KYIDYLMTW	9	0.0064	MOB1A	ENSG00000114978.18	ENSP00000379364.3
	KYIEGVSDF	9	0.0087	IPP	ENSG00000197429.10	ENSP00000353024.4
	KYIESPVLF	9	0.0008	TTLL12	ENSG00000100304.13	ENSP00000216129.6
	KYIHSANVL	9	0.0925	MAPK3	ENSG00000102882.12	ENSP00000263025.4
	KYIIELNHM	9	0.0526	YPEL3	ENSG00000090238.11	ENSP00000381821.1
	KYIKDDFRF	9	0.0068	RIOK3	ENSG00000101782.15	ENSP00000463660.1
	KYIKEAVRL	9	0.0236	FRMD6	ENSG00000139926.15	ENSP00000348550.4
	KYIKKFPLL	9	0.0045	UBE3D	ENSG00000118420.17	ENSP00000358762.3
	KYIMTSAKL	9	0.0864	IFT88	ENSG00000032742.17	ENSP00000261632.5
	KYINTDAKF	9	0.0121	TRPC4AP	ENSG00000100991.12	ENSP00000400614.1
	KYIPAFCEL	9	0.0239	HNF4A	ENSG00000101076.16	ENSP00000315180.4
	KYIQRQETI	9	0.0202	MX1	ENSG00000157601.14	ENSP00000381601.2
	KYIQRQQTI	9	0.0098	MX2	ENSG00000183486.13	ENSP00000333657.3
	KYISGPHEL	9	0.0079	CENPF	ENSG00000117724.13	ENSP00000355922.3
	KYISKPENL	9	0.0178	CAB39	ENSG00000135932.11	ENSP00000258418.5
	KYITDVVKL	9	0.0227	UTP20	ENSG00000120800.5	ENSP00000261637.4
	KYITEVSRW	9	0.0214	CEP135	ENSG00000174799.10	ENSP00000257287.3
	KYITKSFNF	9	0.0024	PARN	ENSG00000140694.17	ENSP00000387911.2
	KYITQGQLL	9	0.0246	ELOVL5	ENSG00000012660.14	ENSP00000359956.5
	KYITTTLFL	9	0.0306	SLC4A11	ENSG00000088836.14	ENSP00000369396.3
	KYIYRAQRF	9	0.0139	LANCL3	ENSG00000147036.11	ENSP00000367882.3
	KYKDAANLL	9	0.0484	KLC1	ENSG00000126214.21	ENSP00000341154.6
	KYKDIQDKL	9	0.0573	SMC6	ENSG00000163029.16	ENSP00000404092.2
	KYKDSYNVF	9	0.0168	LAIR2	ENSG00000167618.10	ENSP00000390729.1
	KYKEAAHLL	9	0.011	KLC4	ENSG00000137171.15	ENSP00000395806.2
	KYKEEHRRI	9	0.2761	JMJD1C	ENSG00000171988.19	ENSP00000491195.1
	KYKGIFNGF	9	0.0226	SLC25A3	ENSG00000075415.12	ENSP00000383898.3
	KYKLKCSHF	9	0.2157	CASZ1	ENSG00000130940.15	ENSP00000366221.3
	KYKPESEEL	9	0.0637	P4HB	ENSG00000185624.15	ENSP00000388117.1
	KYLAHLEQL	9	0.0292	GBP2	ENSG00000162645.13	ENSP00000359497.3
	KYLAKHSSI	9	0.1425	MPP1	ENSG00000130830.15	ENSP00000358547.3
	KYLATLETL	9	0.0213	JAK1	ENSG00000162434.12	ENSP00000343204.4
	KYLDNPNAL	9	0.0499	KANK2	ENSG00000197256.10	ENSP00000465650.1
	KYLEESNFV	9	0.265	SYK	ENSG00000165025.15	ENSP00000364904.4
	KYLEETNSL	9	0.0234	L3MBTL3	ENSG00000198945.7	ENSP00000431962.1
	KYLEHPLLL	9	0.0043	TTL	ENSG00000114999.8	ENSP00000233336.5
	KYLEKYYNL	9	0.0055	MMP1	ENSG00000196611.5	ENSP00000322788.6
	KYLELCVDL	9	0.3992	EIF3A	ENSG00000107581.13	ENSP00000358140.3
	KYLEMIYSM	9	0.0251	IPO7	ENSG00000205339.10	ENSP00000369042.3
	KYLESFLAF	9	0.0037	XPO5	ENSG00000124571.18	ENSP00000265351.7
	KYLGIINMF	9	0.0025	C2CD5	ENSG00000111731.12	ENSP00000334229.4
	KYLGLLENL	9	0.0513	MYO1C	ENSG00000197879.17	ENSP00000496799.1
	KYLGQLHYL	9	0.0108	PTPN23	ENSG00000076201.15	ENSP00000396328.1
	KYLHPPPHL	9	0.0152	MBNL1	ENSG00000152601.17	ENSP00000282486.6
	KYLINLETL	9	0.0319	JAK2	ENSG00000096968.13	ENSP00000489812.1
	KYLIRKHRF	9	0.0509	MKLN1	ENSG00000128585.18	ENSP00000398094.2
	KYLKDVTLQ	9	4.9823	RPL17	ENSG00000265681.7	ENSP00000482577.1
	KYLKEVLRI	9	0.0149	CHKA	ENSG00000110721.12	ENSP00000265689.4
	KYLKVFYKF	9	0.0014	ZNF91	ENSG00000167232.14	ENSP00000300619.6
	KYLLDSPSL	9	0.1082	SLC35C1	ENSG00000181830.8	ENSP00000412408.2
	KYLLSSIQW	9	0.0219	C1orf109	ENSG00000116922.14	ENSP00000350704.4
	KYLNWDAVF	9	0.0289	ATM	ENSG00000149311.18	ENSP00000435747.1
	KYLPALDEF	9	0.0042	GEMIN4	ENSG00000179409.11	ENSP00000321706.5
	KYLPEWTAW	9	0.0137	PSEN1	ENSG00000080815.19	ENSP00000350342.4
	KYLQILTSL	9	0.019	TMEM104	ENSG00000109066.13	ENSP00000334849.5
	KYLQSTISF	9	0.0031	TOP3B	ENSG00000100038.19	ENSP00000349705.5
	KYLSDNVHL	9	0.0732	CDC37	ENSG00000105401.9	ENSP00000222005.1
	KYLSGIAHF	9	0.0016	PMPCA	ENSG00000165688.12	ENSP00000360782.3
	KYLSGLVQW	9	0.0113	EMC3	ENSG00000125037.12	ENSP00000408803.1
	KYLVLANML	9	0.1245	COPS2	ENSG00000166200.15	ENSP00000373553.5
	KYLYVDKNF	9	0.037	MYH9	ENSG00000100345.21	ENSP00000216181.5
	KYMAEALLL	9	0.0244	TOMM70	ENSG00000154174.7	ENSP00000284320.5
	KYMDIEFDF	9	0.0087	MYO1A	ENSG00000166866.13	ENSP00000300119.3
	KYMDINFDF	9	0.0063	MYO1D	ENSG00000176658.17	ENSP00000324527.5
	KYMDRAENI	9	0.0377	MITD1	ENSG00000158411.11	ENSP00000413371.2
	KYMDVQFDF	9	0.0045	MYO1C	ENSG00000197879.17	ENSP00000496799.1
	KYMEDVTQI	9	0.0173	PPM1D	ENSG00000170836.11	ENSP00000486573.1
	KYMEDYHQF	9	0.0005	PPL	ENSG00000118898.16	ENSP00000340510.2
	KYMETIEKL	9	0.0049	PPP1R21	ENSG00000162869.16	ENSP00000294952.8
	KYMLKANLI	9	0.0535	NAA15	ENSG00000164134.13	ENSP00000296543.4
	KYMSNVDSW	9	0.0157	TRIO	ENSG00000038382.20	ENSP00000339299.4
	KYMVYPQTF	9	0.0009	MRPS30	ENSG00000112996.11	ENSP00000424328.1
	KYMYFTVVM	9	0.2258	PHLDA1	ENSG00000139289.13	ENSP00000473593.1
	KYNANFVTF	9	0.0016	KDM2A	ENSG00000173120.15	ENSP00000432786.1
	KYNDNFFGL	9	0.0439	UBR7	ENSG00000012963.15	ENSP00000013070.6
	KYNGEPVQI	9	0.0577	VIL1	ENSG00000127831.10	ENSP00000248444.5
	KYNKILNKY	9	0.2288	DOCK2	ENSG00000134516.17	ENSP00000429283.2
	KYNLINEYF	9	0.0082	HS2ST1	ENSG00000153936.17	ENSP00000359581.4
	KYNPTWHCI	9	0.0245	DYNLL1	ENSG00000088986.11	ENSP00000376297.2
	KYNQATPTF	9	0.0024	EVL	ENSG00000196405.13	ENSP00000384720.2
	KYNQVNSHF	9	0.0065	CASZ1	ENSG00000130940.15	ENSP00000366221.3
	KYNSSINKW	9	0.0236	KLHL6	ENSG00000172578.12	ENSP00000433734.1
	KYPDAVATW	9	0.0027	SPP1	ENSG00000118785.14	ENSP00000477824.1
	KYPDRVPVI	9	0.018	GABARAPL2	ENSG00000034713.8	ENSP00000456773.1
	KYPEIKSLM	9	0.0567	DEGS1	ENSG00000143753.13	ENSP00000400545.1
	KYPENFFLL	9	0.0032	PPP1CC	ENSG00000186298.11	ENSP00000335084.5
	KYPHYFPLL	9	0.0063	AC006538.1	ENSG00000172009.15	ENSP00000304467.5
	KYPLLLDNI	9	0.1412	ARHGEF12	ENSG00000196914.9	ENSP00000380942.2
	KYPLLLESI	9	0.0466	ARHGEF11	ENSG00000132694.18	ENSP00000357177.3
	KYPLLLQSI	9	0.0188	ARHGEF1	ENSG00000076928.17	ENSP00000346532.2
	KYPNMFKKI	9	0.0449	AHCYL2	ENSG00000158467.16	ENSP00000315931.3
	KYPNVDARL	9	0.1058	UGCG	ENSG00000148154.10	ENSP00000363397.3
	KYPNVFKKI	9	0.0209	AHCYL1	ENSG00000168710.18	ENSP00000377238.4
	KYPSPFFVF	9	0.0015	DHX9	ENSG00000135829.17	ENSP00000356520.3
	KYPVEWAKF	9	0.0055	ZC2HC1A	ENSG00000104427.12	ENSP00000263849.3
	KYPVHIYRL	9	0.0078	FSBP	ENSG00000265817.3	ENSP00000483397.1
	KYPVLVERI	9	0.0235	ARHGEF18	ENSG00000104880.18	ENSP00000319200.7
	KYQAVTATL	9	0.0175	RPL13A	ENSG00000142541.17	ENSP00000477755.1
	KYQDILNEI	9	0.0182	IQGAP2	ENSG00000145703.16	ENSP00000274364.6
	KYQDVYVEL	9	0.0072	TRIOBP	ENSG00000100106.22	ENSP00000496394.1
	KYQEEFEHF	9	0.0016	LMAN1	ENSG00000074695.6	ENSP00000251047.4
	KYQELQVLF	9	0.0015	VPS37B	ENSG00000139722.7	ENSP00000267202.2
	KYQEVTNNL	9	0.0116	CAPRIN1	ENSG00000135387.21	ENSP00000340329.4
	KYQEYTNEL	9	0.0277	TBK1	ENSG00000183735.10	ENSP00000498995.1
	KYQHLKAEF	9	0.0187	EEA1	ENSG00000102189.16	ENSP00000317955.8
	KYQIINEEF	9	0.0066	HPS3	ENSG00000163755.8	ENSP00000296051.2
	KYQKGFSLW	9	0.0098	TRAM1	ENSG00000067167.8	ENSP00000262213.2
	KYQPKPKQI	9	0.0495	LTV1	ENSG00000135521.9	ENSP00000356548.5
	KYQPRIAVF	9	0.0027	TDG	ENSG00000139372.15	ENSP00000266775.9
	KYQPRVHII	9	0.0066	TBX20	ENSG00000164532.10	ENSP00000386170.3
	KYQTSSKLF	9	0.0186	TMEM87A	ENSG00000103978.15	ENSP00000405379.1
	KYRARFFHL	9	0.178	NOC4L	ENSG00000184967.7	ENSP00000328854.1
	KYREMYEEF	9	0.0122	MTREX	ENSG00000039123.16	ENSP00000230640.5
	KYRPLFDYF	9	0.0111	IARS	ENSG00000196305.17	ENSP00000364794.3
	KYRRYHPLF	9	0.1047	ARAP1	ENSG00000186635.14	ENSP00000352332.5
	KYSDVKNLI	9	0.0247	ZFAT	ENSG00000066827.16	ENSP00000427879.1
	KYSEVFEAI	9	0.0179	CSNK2A1	ENSG00000101266.19	ENSP00000217244.3
	KYSHFQHLL	9	0.0122	HPS3	ENSG00000163755.8	ENSP00000296051.2
	KYSKIKHLL	9	0.0091	SCNN1B	ENSG00000168447.11	ENSP00000345751.2
	KYSKRFPEL	9	0.0329	PRPF31	ENSG00000105618.14	ENSP00000405166.2
	KYSLIKGNF	9	0.0796	S100A8	ENSG00000143546.10	ENSP00000357721.1
	KYSLVKNKI	9	0.0825	S100A16	ENSG00000188643.11	ENSP00000357693.1
	KYSPFVVSF	9	0.0007	ITPKC	ENSG00000086544.3	ENSP00000263370.1
	KYSPNCKLL	9	0.0849	LDHA	ENSG00000134333.14	ENSP00000440161.1
	KYSSGFRNI	9	0.0808	ATM	ENSG00000149311.18	ENSP00000435747.1
	KYSSNLGNF	9	0.0398	API5	ENSG00000166181.13	ENSP00000399341.2
	KYTDWTEFL	9	0.0518	SFMBT2	ENSG00000198879.11	ENSP00000355109.4
	KYTEIHPEM	9	0.0545	CD38	ENSG00000004468.13	ENSP00000427277.1
	KYTHFIQSF	9	0.0021	GBGT1	ENSG00000148288.13	ENSP00000361110.3
	KYTKIFNDF	9	0.0077	ZMYND11	ENSG00000015171.19	ENSP00000381053.3
	KYTKNIVSW	9	0.0096	ARHGAP29	ENSG00000137962.13	ENSP00000449764.1
	KYTNNEAYF	9	0.0429	AP3M1	ENSG00000185009.12	ENSP00000347408.4
	KYTPPPHHI	9	0.0036	NDUFS5	ENSG00000168653.11	ENSP00000362058.3
	KYTTLIAKL	9	0.0439	TES	ENSG00000135269.18	ENSP00000350937.4
	KYVAEFLEW	9	0.017	CDC42BPB	ENSG00000198752.11	ENSP00000355237.2
	KYVENFGLI	9	0.1207	SPCS2	ENSG00000118363.12	ENSP00000478550.1
	KYVERIHYI	9	0.0052	HMOX2	ENSG00000103415.12	ENSP00000458797.1
	KYVESFRRF	9	0.0054	HNMT	ENSG00000150540.14	ENSP00000386940.1
	KYVHLFPKL	9	0.0203	SNRNP200	ENSG00000144028.15	ENSP00000317123.5
	KYVKDFHKF	9	0.0014	ZNF724	ENSG00000196081.9	ENSP00000413411.1
	KYVKGLISI	9	0.0479	WDR35	ENSG00000118965.14	ENSP00000281405.4
	KYVKIFDNF	9	0.0045	ZNF195	ENSG00000005801.18	ENSP00000346613.6
	KYVKILYDF	9	0.0095	EPS8L2	ENSG00000177106.16	ENSP00000435585.1
	KYVKIVEKW	9	0.0083	RWDD3	ENSG00000122481.17	ENSP00000359221.4
	KYVKVFDKF	9	0.0034	ZNF107	ENSG00000196247.11	ENSP00000481898.1
	KYVKVFHKF	9	0.0007	ZNF92	ENSG00000146757.13	ENSP00000332595.7
	KYVKVFHKY	9	0.0542	ZNF708	ENSG00000182141.10	ENSP00000349401.2
	KYVKVFHQF	9	0.0007	ZNF486	ENSG00000256229.8	ENSP00000335042.7
	KYVKVFNKF	9	0.0017	ZNF675	ENSG00000197372.9	ENSP00000352836.3
	KYVKVLHKF	9	0.0012	AC092161.1	ENSG00000198039.11	ENSP00000418719.1
	KYVKVMHKF	9	0.0016	ZNF138	ENSG00000197008.9	ENSP00000303533.7
	KYVPAIAHL	9	0.0073	CPVL	ENSG00000106066.15	ENSP00000265394.5
	KYVSGEFRF	9	0.0074	RIOK1	ENSG00000124784.9	ENSP00000369162.2
	KYVSSVLSF	9	0.0043	LTN1	ENSG00000198862.14	ENSP00000354977.4
	KYVTSAYQW	9	0.0193	NBAS	ENSG00000151779.13	ENSP00000281513.5
	KYVTVYNLI	9	0.0238	USP8	ENSG00000138592.14	ENSP00000453206.1
	KYYHRGAFF	9	0.0241	MFAP1	ENSG00000140259.7	ENSP00000267812.3
	LQPERYELW	9	0.2782	KDM4B	ENSG00000127663.15	ENSP00000480642.1
	LQPFIYYRF	9	0.1582	TMEM33	ENSG00000109133.13	ENSP00000422810.1
	LYANMFERL	9	0.0553	FKBP4	ENSG00000004478.8	ENSP00000001008.4
	LYAPYSTHF	9	0.0021	GPRC5A	ENSG00000013588.8	ENSP00000014914.5
	LYDIILKNF	9	0.0433	PSME1	ENSG00000092010.15	ENSP00000452843.1
	LYEEINQVF	9	0.0325	CYP20A1	ENSG00000119004.15	ENSP00000348380.4
	LYEHNFAFF	9	0.0461	PIGV	ENSG00000060642.10	ENSP00000078527.4
	LYEKDIQLF	9	0.0241	AKTIP	ENSG00000166971.17	ENSP00000378152.6
	LYEQAFQLL	9	0.1038	TRADD	ENSG00000102871.16	ENSP00000341268.4
	LYESKLYKI	9	0.1145	CSNK1A1	ENSG00000113712.18	ENSP00000261798.6
	LYFESVRTF	9	0.0048	TMBIM4	ENSG00000155957.17	ENSP00000350965.3
	LYGKIAEAF	9	0.0168	GIPC1	ENSG00000123159.16	ENSP00000376753.3
	LYGRHFNYL	9	0.1117	TENT4B	ENSG00000121274.12	ENSP00000396995.3
	LYGRLQELF	9	0.0098	KIAA1109	ENSG00000138688.15	ENSP00000264501.4
	LYHAISNHL	9	0.0955	TTI2	ENSG00000129696.12	ENSP00000478396.1
	LYHNNNQFF	9	0.0149	NFATC1	ENSG00000131196.17	ENSP00000253506.5
	LYIQTDHLF	9	0.0044	ADAM10	ENSG00000137845.15	ENSP00000260408.3
	LYIVEPLKF	9	0.0052	SUCO	ENSG00000094975.14	ENSP00000356696.4
	LYIVHPTMF	9	0.0088	ARHGAP1	ENSG00000175220.12	ENSP00000310491.4
	LYKELGEYF	9	0.018	DIAPH1	ENSG00000131504.17	ENSP00000373706.4
	LYKFSADEF	9	0.1201	ZBTB8OS	ENSG00000176261.15	ENSP00000417677.1
	LYKKTQETL	9	0.0772	TPD52L2	ENSG00000101150.17	ENSP00000482024.1
	LYKSLNPNL	9	0.2428	EMC1	ENSG00000127463.15	ENSP00000420608.1
	LYLGLFNRL	9	0.0673	SMARCAD1	ENSG00000163104.17	ENSP00000351947.4
	LYLKALEGF	9	0.0273	EPAS1	ENSG00000116016.14	ENSP00000406137.1
	LYLLNTTKL	9	0.0714	MLH1	ENSG00000076242.14	ENSP00000231790.2
	LYLSKAERF	9	0.0065	SPAG1	ENSG00000104450.12	ENSP00000251809.3
	LYLTNCEKL	9	0.2723	ZER1	ENSG00000160445.11	ENSP00000291900.2
	LYMKNGQGF	9	0.0203	RAP1B	ENSG00000127314.18	ENSP00000377085.5
	LYNHVKQLL	9	0.0578	XPO5	ENSG00000124571.18	ENSP00000265351.7
	LYNKIREDF	9	0.0952	MX2	ENSG00000183486.13	ENSP00000333657.3
	LYNKITSRL	9	0.0733	CLP1	ENSG00000172409.6	ENSP00000433406.1
	LYNNIKHAL	9	0.1421	SUPT16H	ENSG00000092201.10	ENSP00000216297.2
	LYPDHFHLL	9	0.0048	PPP5C	ENSG00000011485.14	ENSP00000012443.4
	LYPEIFEKF	9	0.0011	ATAD2B	ENSG00000119778.15	ENSP00000238789.5
	LYPEVFEKF	9	0.0012	ATAD2	ENSG00000156802.13	ENSP00000287394.5
	LYPPRQPTF	9	0.0027	SIGLEC1	ENSG00000088827.12	ENSP00000341141.4
	LYPQFMFHL	9	0.0397	SEC23B	ENSG00000101310.17	ENSP00000338844.3
	LYQDGVFKF	9	0.0022	AKTIP	ENSG00000166971.17	ENSP00000378152.6
	LYQDKFPFF	9	0.0032	SNRNP200	ENSG00000144028.15	ENSP00000317123.5
	LYQEIIHYF	9	0.0009	DOCK1	ENSG00000150760.12	ENSP00000280333.6
	LYQEIISYF	9	0.0028	DOCK5	ENSG00000147459.18	ENSP00000276440.7
	LYQFNPAFF	9	0.0152	EIF3K	ENSG00000178982.9	ENSP00000248342.3
	LYQHEINLF	9	0.0061	CEBPZ	ENSG00000115816.15	ENSP00000234170.5
	LYQHIKTGF	9	0.0566	MON2	ENSG00000061987.16	ENSP00000493462.1
	LYQRAFQHL	9	0.016	PRKDC	ENSG00000253729.7	ENSP00000313420.3
	LYRGSTSTF	9	0.0852	ITGB6	ENSG00000115221.12	ENSP00000481183.1
	LYRLQFNEF	9	0.1323	ARL4A	ENSG00000122644.13	ENSP00000379897.1
	LYSHHFQRF	9	0.0087	PRPF39	ENSG00000185246.17	ENSP00000348010.6
	LYSHLVDYF	9	0.0212	GNA11	ENSG00000088256.9	ENSP00000078429.3
	LYSSESHRF	9	0.0067	MTMR6	ENSG00000139505.11	ENSP00000371221.5
	LYSSKLYRF	9	0.0036	KCTD20	ENSG00000112078.14	ENSP00000439118.1
	LYTEAIKFF	9	0.0155	CLEC16A	ENSG00000038532.16	ENSP00000387122.1
	LYTEKFEEF	9	0.0048	TXLNA	ENSG00000084652.16	ENSP00000362712.3
	LYTPEHHLI	9	0.0093	TTI2	ENSG00000129696.12	ENSP00000478396.1
	LYTPVLIRF	9	0.0024	UNC93B1	ENSG00000110057.8	ENSP00000227471.3
	LYWSHPRKF	9	0.0225	RPS29	ENSG00000213741.10	ENSP00000379339.3
	LYYGHYHGF	9	0.0102	ANKRD10	ENSG00000088448.14	ENSP00000267339.2
	MPIKKIGHR	9	15.0725	PIP5K1A	ENSG00000143398.20	ENSP00000401228.1
	MPKDIQLAR	9	11.3424	H3F3A	ENSG00000163041.11	ENSP00000355781.1
	MYDSFWRQF	9	0.0185	SESN1	ENSG00000080546.13	ENSP00000393762.2
	MYKKAHAAI	9	0.3662	RPL5	ENSG00000122406.14	ENSP00000495589.1
	MYKLSSEQF	9	0.0197	CHCHD6	ENSG00000159685.10	ENSP00000290913.3
	MYLKTVDKF	9	0.0039	TRAPPC2	ENSG00000196459.14	ENSP00000352708.5
	MYPDVFAHF	9	0.0008	PC	ENSG00000173599.14	ENSP00000435905.2
	MYSFVNDKF	9	0.0172	ZC3H12A	ENSG00000163874.11	ENSP00000362179.5
	MYVFASHHF	9	0.0054	DUOX2	ENSG00000140279.12	ENSP00000373691.6
	NFLSRSFYW	9	0.1679	ARMC1	ENSG00000104442.10	ENSP00000276569.3
	NLKERMAQR	9	18.7632	BYSL	ENSG00000112578.10	ENSP00000230340.4
	NLMGKTSER	9	16.4909	TCF12	ENSG00000140262.17	ENSP00000388940.2
	NMTSVTNHF	9	0.4961	RAD18	ENSG00000070950.10	ENSP00000412054.1
	NNIGSVARM	9	13.6306	PANK3	ENSG00000120137.7	ENSP00000239231.6
	NQEKHFYTF	9	0.4256	DIS3	ENSG00000083520.15	ENSP00000366997.4
	NYAPAFTML	9	0.0303	TTC37	ENSG00000198677.11	ENSP00000497948.1
	NYAQVFNKL	9	0.0185	BZW2	ENSG00000136261.15	ENSP00000403481.1
	NYAQVLDKF	9	0.0094	ASAP1	ENSG00000153317.15	ENSP00000429900.1
	NYARGHYTI	9	0.0422	TUBA1B	ENSG00000123416.15	ENSP00000336799.5
	NYASTFTWW	9	0.0948	MSMO1	ENSG00000052802.13	ENSP00000261507.6
	NYAWVYYHL	9	0.0406	IFIT3	ENSG00000119917.14	ENSP00000360883.4
	NYCESRYHF	9	0.0464	GET4	ENSG00000239857.7	ENSP00000265857.3
	NYDKVEKLF	9	0.0574	CSTF3	ENSG00000176102.13	ENSP00000315791.4
	NYFLWTEKF	9	0.008	GRAP2	ENSG00000100351.16	ENSP00000339186.4
	NYFRAGAHW	9	0.0831	ABCC4	ENSG00000125257.16	ENSP00000494609.1
	NYGDQVQHF	9	0.0077	GRAP	ENSG00000154016.13	ENSP00000284154.5
	NYGDYFNVF	9	0.0139	SETX	ENSG00000107290.14	ENSP00000224140.5
	NYGLRTFLF	9	0.0204	DOCK6	ENSG00000130158.14	ENSP00000294618.6
	NYGRVFSEW	9	0.0341	SNX4	ENSG00000114520.11	ENSP00000251775.4
	NYGTGMERW	9	0.205	MKI67	ENSG00000148773.14	ENSP00000357642.3
	NYIDKVRFL	9	0.0729	VIM	ENSG00000026025.16	ENSP00000446007.1
	NYIEFTRIL	9	0.1066	MYL12B	ENSG00000118680.13	ENSP00000496809.1
	NYIEKVVAI	9	0.063	ABI1	ENSG00000136754.17	ENSP00000365340.4
	NYIGLINRI	9	0.0555	EIF2AK2	ENSG00000055332.18	ENSP00000233057.4
	NYIHVGAQL	9	0.1483	MYO1D	ENSG00000176658.17	ENSP00000324527.5
	NYIKDLNIL	9	0.1257	CTDSPL2	ENSG00000137770.14	ENSP00000260327.4
	NYIKRNWRI	9	0.0872	CSE1L	ENSG00000124207.17	ENSP00000379495.3
	NYIKSLSSF	9	0.0075	SMG1	ENSG00000157106.16	ENSP00000402515.2
	NYIMKIHNF	9	0.0043	ADNP	ENSG00000101126.17	ENSP00000360662.2
	NYIPRFWTF	9	0.0007	PLOD1	ENSG00000083444.17	ENSP00000196061.4
	NYIPYLTKL	9	0.012	SAMD9	ENSG00000205413.8	ENSP00000484636.1
	NYISGIQTI	9	0.0088	SF3B3	ENSG00000189091.13	ENSP00000305790.5
	NYITAALKL	9	0.1203	HERC3	ENSG00000138641.18	ENSP00000385684.1
	NYKKFYEQF	9	0.0105	HSP90AA1	ENSG00000080824.18	ENSP00000216281.7
	NYKSHHLQL	9	0.1715	CWF19L1	ENSG00000095485.18	ENSP00000326411.6
	NYLDQIAKF	9	0.006	KDM5C	ENSG00000126012.11	ENSP00000364550.3
	NYLHLDYNF	9	0.021	PRPF8	ENSG00000174231.17	ENSP00000304350.6
	NYLLYVSNF	9	0.0315	MST1R	ENSG00000164078.13	ENSP00000296474.3
	NYLNHWNHF	9	0.0085	FN3K	ENSG00000167363.14	ENSP00000300784.7
	NYLRAFHAL	9	0.0568	BAIAP2L2	ENSG00000128298.17	ENSP00000371085.3
	NYLSHHLTI	9	0.0216	PAIP1	ENSG00000172239.14	ENSP00000302768.3
	NYLSIFRKF	9	0.0064	CAPN1	ENSG00000014216.15	ENSP00000435272.1
	NYLTKIYGL	9	0.1445	PODN	ENSG00000174348.13	ENSP00000360555.3
	NYLVLPNRI	9	0.09	ESYT2	ENSG00000117868.16	ENSP00000251527.6
	NYMEVVSLL	9	0.024	GPD2	ENSG00000115159.16	ENSP00000308610.5
	NYNFDFRSW	9	0.2058	ABHD16A	ENSG00000204427.12	ENSP00000379282.3
	NYNPHPRGW	9	0.2193	SYNPO2	ENSG00000172403.11	ENSP00000484885.1
	NYPQSVPRL	9	0.0404	MYO1C	ENSG00000197879.17	ENSP00000496799.1
	NYPVWDTQF	9	0.0277	TAF5	ENSG00000148835.11	ENSP00000358854.3
	NYQKRFQNL	9	0.0611	OGFR	ENSG00000060491.16	ENSP00000290291.6
	NYQNVVHKL	9	0.0081	ZMYM4	ENSG00000146463.11	ENSP00000322915.6
	NYRPHPQRF	9	0.0421	TRIM25	ENSG00000121060.18	ENSP00000323889.4
	NYSNIRFQF	9	0.0096	MTMR6	ENSG00000139505.11	ENSP00000371221.5
	NYSPYVNYF	9	0.0028	DPY19L4	ENSG00000156162.16	ENSP00000389630.2
	NYSSAVQKF	9	0.0051	OPHN1	ENSG00000079482.13	ENSP00000347710.5
	NYSYLHCEW	9	0.2982	CHD8	ENSG00000100888.13	ENSP00000406288.3
	NYTDIKDYL	9	0.245	NUDT12	ENSG00000112874.10	ENSP00000230792.2
	NYTEIREKL	9	0.1535	FAM193B	ENSG00000146067.16	ENSP00000432463.1
	NYTEWLQDL	9	0.3159	RRBP1	ENSG00000125844.15	ENSP00000478324.1
	NYTKAMRLF	9	0.0481	ADI1	ENSG00000182551.14	ENSP00000333666.3
	NYTLVSHLI	9	0.0455	MARS	ENSG00000166986.15	ENSP00000262027.5
	NYTPYKYNL	9	0.0744	HGD	ENSG00000113924.12	ENSP00000283871.5
	NYVEVTRKW	9	0.0602	MTX1	ENSG00000173171.14	ENSP00000357360.3
	NYVKDLSRL	9	0.1965	CTDSP1	ENSG00000144579.7	ENSP00000392248.1
	NYVPVNHFW	9	0.0101	IFT140	ENSG00000187535.14	ENSP00000406012.2
	PFAPAIQTF	9	0.0118	UBA7	ENSG00000182179.13	ENSP00000333266.3
	PFVDHVFTF	9	0.0313	BRIX1	ENSG00000113460.12	ENSP00000338862.5
	PFYDKPMRI	9	0.4004	SNRPA	ENSG00000077312.9	ENSP00000470534.1
	PQPDVFPLF	9	0.1604	AATF	ENSG00000275700.5	ENSP00000477848.1
	PWLFDAPKF	9	0.22	NUDT22	ENSG00000149761.8	ENSP00000444022.1
	PYADQVFRI	9	0.0718	HELZ	ENSG00000198265.12	ENSP00000351524.5
	PYCSPPMTF	9	0.0224	HCFC1R1	ENSG00000103145.10	ENSP00000248089.3
	PYFNAPVYL	9	0.0836	GAR1	ENSG00000109534.17	ENSP00000378127.3
	PYGNIQSRL	9	0.2393	GALNT2	ENSG00000143641.10	ENSP00000355632.4
	PYHPHPHVF	9	0.009	FOXN3	ENSG00000053254.15	ENSP00000343288.4
	PYIIHTVLY	9	0.4342	UBR4	ENSG00000127481.15	ENSP00000364403.3
	PYITEHTGF	9	0.1104	INTS9	ENSG00000104299.15	ENSP00000427952.1
	PYKVTQDEL	9	0.5289	NCL	ENSG00000115053.16	ENSP00000318195.4
	PYLDNLPNF	9	0.0092	GSPT1	ENSG00000103342.13	ENSP00000398131.2
	PYLFHVVTF	9	0.0118	NF1	ENSG00000196712.17	ENSP00000351015.4
	PYLGQAPFL	9	0.1656	SYNRG	ENSG00000275066.5	ENSP00000483453.1
	PYLVLLHTL	9	0.0413	LRRC8A	ENSG00000136802.11	ENSP00000361682.4
	PYMAKFVVF	9	0.0179	ANK3	ENSG00000151150.22	ENSP00000280772.1
	PYMANVYLI	9	0.0795	PLOD2	ENSG00000152952.12	ENSP00000419354.1
	PYNDYFEYF	9	0.0117	HDAC1	ENSG00000116478.12	ENSP00000362649.3
	PYNHQHEYF	9	0.0658	FADS2	ENSG00000134824.14	ENSP00000257261.6
	PYNPLWAQL	9	0.0583	FNIP2	ENSG00000052795.13	ENSP00000264433.6
	PYPQYFTQL	9	0.077	HSDL1	ENSG00000103160.12	ENSP00000219439.4
	PYQSQIAVF	9	0.0263	RAD17	ENSG00000152942.19	ENSP00000355226.2
	PYRLIFEKF	9	0.1154	PRKDC	ENSG00000253729.7	ENSP00000313420.3
	PYSEYFEYF	9	0.0067	HDAC3	ENSG00000171720.10	ENSP00000302967.3
	PYSINMNVF	9	0.1624	KLF5	ENSG00000102554.14	ENSP00000440407.1
	PYTKVEESF	9	0.0412	ALG12	ENSG00000182858.14	ENSP00000333813.5
	PYVGGLEEF	9	0.0597	TEP1	ENSG00000129566.13	ENSP00000262715.5
	PYVNNVPHL	9	0.0854	MARS	ENSG00000166986.15	ENSP00000446168.2
	PYVSKVTGW	9	0.2198	TMEM175	ENSG00000127419.17	ENSP00000425867.1
	PYYSKFILI	9	0.0623	ORC5	ENSG00000164815.11	ENSP00000297431.4
	QAIKGMHIR	9	24.8571	RPL17	ENSG00000265681.7	ENSP00000482577.1
	QLDFHLYHL	9	2.6176	AGTRAP	ENSG00000177674.16	ENSP00000424455.1
	QTIQKTTTR	9	14.9778	KRT18	ENSG00000111057.11	ENSP00000373489.2
	QTMTEVRAR	9	24.6429	CCT5	ENSG00000150753.12	ENSP00000423318.1
	QVAEKVASR	9	13.2252	EMC8	ENSG00000131148.9	ENSP00000253457.3
	QVVDKVTQR	9	11.9674	SP110	ENSG00000135899.17	ENSP00000258381.6
	QYAIISEAW	9	0.0589	CRYL1	ENSG00000165475.15	ENSP00000493784.1
	QYARIWNAL	9	0.1432	HEATR6	ENSG00000068097.14	ENSP00000184956.5
	QYASAFHFL	9	0.0114	BBS4	ENSG00000140463.14	ENSP00000378631.3
	QYAVLLNRF	9	0.0115	NSUN3	ENSG00000178694.10	ENSP00000318986.4
	QYEEQFVTL	9	0.0796	XPO1	ENSG00000082898.16	ENSP00000384863.2
	QYEKLFHKW	9	0.0203	ORC2	ENSG00000115942.9	ENSP00000234296.2
	QYEPLFHML	9	0.024	PIK3CD	ENSG00000171608.15	ENSP00000446444.2
	QYEQVKQLF	9	0.0223	CNOT1	ENSG00000125107.18	ENSP00000320949.5
	QYERDFERI	9	0.5388	SNX1	ENSG00000028528.15	ENSP00000452651.1
	QYESKVFYL	9	0.1158	YWHAH	ENSG00000128245.15	ENSP00000248975.5
	QYKKGKDSL	9	0.58	RPL36A	ENSG00000241343.9	ENSP00000404375.2
	QYLDVLHAL	9	0.023	TBC1D7	ENSG00000145979.18	ENSP00000475727.1
	QYLEQSSKL	9	0.115	CSTF3	ENSG00000176102.13	ENSP00000315791.4
	QYLERLKQF	9	0.021	ABHD17C	ENSG00000136379.12	ENSP00000453923.1
	QYLLDTSTW	9	0.048	TM4SF1	ENSG00000169908.12	ENSP00000304277.3
	QYLLHSPEL	9	0.1279	ATOH1	ENSG00000172238.4	ENSP00000302216.3
	QYLMDNPTF	9	0.024	PRPF40A	ENSG00000196504.16	ENSP00000386458.2
	QYLPHVARL	9	0.0178	SURF4	ENSG00000148248.14	ENSP00000446061.1
	QYLPKLHTL	9	0.0029	LGR6	ENSG00000133067.17	ENSP00000356247.3
	QYLPSPPLL	9	0.0066	KCNJ5	ENSG00000120457.12	ENSP00000433295.1
	QYLQDAYSF	9	0.0098	NCAPD2	ENSG00000010292.13	ENSP00000371895.4
	QYLRNPPKL	9	0.0404	SHC1	ENSG00000160691.18	ENSP00000357430.5
	QYLRRLHYF	9	0.0059	IQGAP3	ENSG00000183856.11	ENSP00000354451.2
	QYMERLQLL	9	0.0112	MTX1	ENSG00000173171.14	ENSP00000357360.3
	QYMKIISSF	9	0.0035	HSPA4	ENSG00000170606.15	ENSP00000302961.2
	QYNPHVHQL	9	0.0061	DLG5	ENSG00000151208.17	ENSP00000394797.1
	QYNPKFQTL	9	0.0043	YY1AP1	ENSG00000163374.19	ENSP00000357323.5
	QYPSICPRL	9	0.0573	PARP4	ENSG00000102699.6	ENSP00000371419.3
	QYPSQPQRF	9	0.0055	NR2F6	ENSG00000160113.5	ENSP00000291442.2
	QYPVIIHLI	9	0.0054	ELOVL1	ENSG00000066322.15	ENSP00000477602.1
	QYQEAFQKL	9	0.0083	GEMIN5	ENSG00000082516.9	ENSP00000285873.6
	QYQFLHHTL	9	0.018	PTPN7	ENSG00000143851.15	ENSP00000356248.4
	QYQKILERL	9	0.0217	TAB1	ENSG00000100324.14	ENSP00000216160.6
	QYQNYYAQW	9	0.0323	TRNAU1AP	ENSG00000180098.9	ENSP00000362936.3
	QYSDINNRW	9	0.0494	SPTBN2	ENSG00000173898.13	ENSP00000432568.1
	QYSKRFNEF	9	0.0138	PIP4K2B	ENSG00000276293.4	ENSP00000482548.1
	QYSNAFDVF	9	0.0399	TOB1	ENSG00000141232.5	ENSP00000427695.1
	QYSPLLAAF	9	0.0084	BZW1	ENSG00000082153.18	ENSP00000386474.1
	QYTHKIYHL	9	0.0221	PITPNB	ENSG00000180957.17	ENSP00000334738.5
	QYTPHSHQF	9	0.0027	RPTOR	ENSG00000141564.15	ENSP00000307272.3
	QYTQALEKF	9	0.0092	ASAP2	ENSG00000151693.11	ENSP00000316404.4
	QYVDFHNQL	9	0.0552	ERCC5	ENSG00000134899.21	ENSP00000473384.2
	QYVNEVFNF	9	0.0057	GRAMD1B	ENSG00000023171.18	ENSP00000489896.1
	QYVSAFSKL	9	0.0686	STOML2	ENSG00000165283.16	ENSP00000395743.2
	QYVTQINRL	9	0.0954	PREX1	ENSG00000124126.14	ENSP00000434632.1
	QYVVDLTSF	9	0.0385	NTPCR	ENSG00000135778.12	ENSP00000355587.4
	QYYKSCRDL	9	0.8595	ZNF598	ENSG00000167962.14	ENSP00000455882.1
	RCAHIEAKF	9	3.0442	NAP1L4	ENSG00000205531.13	ENSP00000481412.1
	RFCDNVWTF	9	0.025	GTF2A2	ENSG00000140307.11	ENSP00000379372.2
	RFEEAHFTF	9	0.0219	PIAS3	ENSG00000131788.16	ENSP00000358304.1
	RFEEKHAYF	9	0.1403	CRNKL1	ENSG00000101343.14	ENSP00000366544.4
	RFIGATANF	9	0.0477	RNASEH2C	ENSG00000172922.9	ENSP00000432081.2
	RFKEANNFL	9	0.382	RPL7	ENSG00000147604.14	ENSP00000339795.2
	RFKKKCFKL	9	0.6515	SGPL1	ENSG00000166224.16	ENSP00000362298.3
	RFKNKAYLL	9	0.2653	DICER1	ENSG00000100697.14	ENSP00000343745.3
	RFKTHNEHL	9	0.6412	GTF2E2	ENSG00000197265.9	ENSP00000348168.4
	RFKTQPVTF	9	0.0563	C11orf96	ENSG00000187479.7	ENSP00000498932.1
	RFVNVVPTF	9	0.0122	FAU	ENSG00000149806.11	ENSP00000431822.1
	RISLPLPNF	9	0.8058	VIM	ENSG00000026025.16	ENSP00000446007.1
	RLPEEWSQW	9	0.2153	HSPB1	ENSG00000106211.9	ENSP00000248553.6
	RLPSSWALF	9	0.1195	ITFG1	ENSG00000129636.12	ENSP00000319918.6
	RPAYRKVFL	9	8.2134	SREBF2	ENSG00000198911.12	ENSP00000354476.4
	RPFQRTVTM	9	4.0109	SDCBP2	ENSG00000125775.15	ENSP00000371233.1
	RPHGRTVRL	9	5.8805	RPF1	ENSG00000117133.11	ENSP00000359688.5
	RPHHKILDM	9	12.9792	NSUN2	ENSG00000037474.15	ENSP00000264670.6
	RPLSKTVRF	9	1.3994	RPS11	ENSG00000142534.7	ENSP00000471873.1
	RVQDKYFHI	9	0.8341	ABLIM2	ENSG00000163995.20	ENSP00000354887.5
	RWFDKSFTF	9	0.004	CPT1A	ENSG00000110090.13	ENSP00000439084.1
	RWFDKTLQF	9	0.0068	CRAT	ENSG00000095321.17	ENSP00000315013.2
	RWMDQRLVF	9	0.0754	GABRP	ENSG00000094755.17	ENSP00000428804.1
	RWMSLHHRF	9	0.0098	PAFAH1B3	ENSG00000079462.7	ENSP00000262890.2
	RWMSQHNRF	9	0.0504	PAFAH1B2	ENSG00000168092.14	ENSP00000388742.2
	RWPKKSAEF	9	0.0535	RPL17	ENSG00000265681.7	ENSP00000482577.1
	RYAEWEERI	9	0.0993	GBA2	ENSG00000070610.14	ENSP00000367343.3
	RYALIMHKL	9	0.0091	ZBTB11	ENSG00000066422.4	ENSP00000326200.4
	RYALQMEQL	9	0.0971	KRT18	ENSG00000111057.11	ENSP00000373489.2
	RYAMTVWYF	9	0.0171	EGLN3	ENSG00000129521.13	ENSP00000250457.3
	RYAPSLHEL	9	0.0037	TCAIM	ENSG00000179152.20	ENSP00000402581.1
	RYAQTPAHI	9	0.0364	ANKRD10	ENSG00000088448.14	ENSP00000267339.2
	RYASINAHL	9	0.0369	CSNK1A1	ENSG00000113712.18	ENSP00000261798.6
	RYASINTHL	9	0.0285	CSNK1E	ENSG00000213923.12	ENSP00000380044.1
	RYAVEILTW	9	0.0128	UBR2	ENSG00000024048.10	ENSP00000361994.2
	RYAWIKRQL	9	0.1307	VPS53	ENSG00000141252.20	ENSP00000401435.2
	RYCGHRFHL	9	0.1779	DMXL1	ENSG00000172869.14	ENSP00000439479.1
	RYDEIRRHW	9	0.037	RPL7A	ENSG00000148303.17	ENSP00000361076.3
	RYDNVTILF	9	0.0074	GUCY1B1	ENSG00000061918.13	ENSP00000427226.1
	RYDPFSNTW	9	0.0066	KLHL35	ENSG00000149243.15	ENSP00000365469.4
	RYDPHLNRW	9	0.0184	KLHL26	ENSG00000167487.12	ENSP00000300976.3
	RYDSVINRL	9	0.0451	PCF11	ENSG00000165494.11	ENSP00000298281.4
	RYDTITNQW	9	0.019	KLHL29	ENSG00000119771.15	ENSP00000420659.1
	RYEHIDHTF	9	0.0064	CSF2RB	ENSG00000100368.14	ENSP00000384053.3
	RYFENPQVI	9	0.0138	TRRAP	ENSG00000196367.13	ENSP00000352925.4
	RYFHWKMNL	9	0.0632	GPR89A	ENSG00000117262.19	ENSP00000319673.9
	RYFIAPAKF	9	0.0053	LAMC1	ENSG00000135862.6	ENSP00000258341.3
	RYFKGPELL	9	0.01	CSNK2A1	ENSG00000101266.19	ENSP00000217244.3
	RYFKTPRKF	9	0.0066	CIZ1	ENSG00000148337.21	ENSP00000498625.1
	RYFNSSAFF	9	0.0085	CFTR	ENSG00000001626.15	ENSP00000003084.6
	RYFYKVHQL	9	0.0092	BSDC1	ENSG00000160058.18	ENSP00000412173.2
	RYGDGGSSF	9	0.029	HNRNPH2	ENSG00000126945.9	ENSP00000361927.2
	RYGDGGSTF	9	0.0128	HNRNPH1	ENSG00000169045.17	ENSP00000377082.4
	RYGDLVDYL	9	0.114	PDGFRB	ENSG00000113721.14	ENSP00000261799.4
	RYGIHPAKF	9	0.0094	VWA8	ENSG00000102763.18	ENSP00000368612.3
	RYGLVTNEI	9	0.1078	IFIH1	ENSG00000115267.8	ENSP00000497271.1
	RYGSDFYSM	9	0.0649	AMZ2	ENSG00000196704.12	ENSP00000483162.1
	RYIADHSYF	9	0.0082	FAM160A2	ENSG00000051009.10	ENSP00000416918.2
	RYIANTVEL	9	0.0295	RPN2	ENSG00000118705.17	ENSP00000362724.5
	RYIDRIHIF	9	0.001	PRPF8	ENSG00000174231.17	ENSP00000304350.6
	RYIDTHNRV	9	0.129	PLK2	ENSG00000145632.15	ENSP00000274289.3
	RYIEELQKF	9	0.0011	RALGPS1	ENSG00000136828.19	ENSP00000415630.2
	RYIGIVKQA	9	1.7949	HNRNPF	ENSG00000169813.16	ENSP00000400433.2
	RYIKALETL	9	0.0088	RAD50	ENSG00000113522.14	ENSP00000389515.1
	RYIKKLAKW	9	0.0163	CNDP2	ENSG00000133313.15	ENSP00000464151.1
	RYINNPLLI	9	0.0196	TTLL5	ENSG00000119685.20	ENSP00000298832.9
	RYIPTAAAF	9	0.0046	SEC61A1	ENSG00000058262.10	ENSP00000418493.1
	RYIRDAHTF	9	0.0026	ARHGAP35	ENSG00000160007.18	ENSP00000483730.1
	RYISQTQGL	9	0.0723	HIPK1	ENSG00000163349.22	ENSP00000407442.3
	RYITVHKSL	9	0.0736	CFTR	ENSG00000001626.15	ENSP00000003084.6
	RYIYNREEF	9	0.027	HLA-DPB1	ENSG00000223865.11	ENSP00000408146.2
	RYIYTTKTL	9	0.0451	POLR3C	ENSG00000186141.9	ENSP00000358300.1
	RYKAPFHQL	9	0.0113	SMARCA5	ENSG00000153147.6	ENSP00000283131.3
	RYKATGLHF	9	0.0202	IQGAP1	ENSG00000140575.13	ENSP00000268182.5
	RYKDTINKI	9	0.023	ROCK1	ENSG00000067900.8	ENSP00000382697.1
	RYKEKVAEL	9	0.0759	KAT7	ENSG00000136504.12	ENSP00000413415.2
	RYKFHNSRW	9	0.2913	TBX3	ENSG00000135111.16	ENSP00000257566.3
	RYKKRFHKF	9	0.0265	GPD2	ENSG00000115159.16	ENSP00000308610.5
	RYKKSGLHF	9	0.0266	IQGAP2	ENSG00000145703.16	ENSP00000274364.6
	RYKLYQEMF	9	0.0326	DYNC1H1	ENSG00000197102.12	ENSP00000348965.4
	RYKQDVERF	9	0.0141	SMC5	ENSG00000198887.9	ENSP00000354957.5
	RYKTGKNKW	9	0.2686	RPL27	ENSG00000131469.14	ENSP00000467587.1
	RYKTTQLLF	9	0.0088	UFL1	ENSG00000014123.10	ENSP00000358283.4
	RYLADLPTL	9	0.0275	CEP85	ENSG00000130695.15	ENSP00000492362.2
	RYLDASNEL	9	0.0559	NEK4	ENSG00000114904.13	ENSP00000233027.5
	RYLDEINLL	9	0.009	GNA15	ENSG00000060558.3	ENSP00000262958.2
	RYLDKTEQW	9	0.0047	C4A	ENSG00000244731.8	ENSP00000396688.2
	RYLDLFTNF	9	0.0017	KDELR3	ENSG00000100196.11	ENSP00000386918.3
	RYLDLFTSF	9	0.0017	KDELR2	ENSG00000136240.10	ENSP00000258739.4
	RYLDLLTTW	9	0.006	TOR3A	ENSG00000186283.14	ENSP00000356597.4
	RYLDWIKKI	9	0.0232	KLK8	ENSG00000129455.15	ENSP00000375682.1
	RYLEGTSCI	9	0.1287	EPPK1	ENSG00000261150.2	ENSP00000484472.1
	RYLEKNVKL	9	0.0248	TGS1	ENSG00000137574.10	ENSP00000260129.5
	RYLEKPMEI	9	0.0074	STAT3	ENSG00000168610.14	ENSP00000264657.4
	RYLEKSGVL	9	0.2609	MYCBP	ENSG00000214114.9	ENSP00000380702.2
	RYLEKSIKM	9	0.0581	NLN	ENSG00000123213.23	ENSP00000370372.5
	RYLELISSI	9	0.0205	IFT122	ENSG00000163913.11	ENSP00000410946.2
	RYLEQLHQL	9	0.0039	STAT3	ENSG00000168610.14	ENSP00000264657.4
	RYLERGESI	9	0.0595	ERBB3	ENSG00000065361.15	ENSP00000267101.3
	RYLERLIKL	9	0.0121	AC006538.1	ENSG00000172009.15	ENSP00000304467.5
	RYLEVMRKL	9	0.0208	PTPA	ENSG00000119383.19	ENSP00000351885.4
	RYLGKNWSF	9	0.0055	SPNS3	ENSG00000182557.8	ENSP00000347721.2
	RYLGKVLEL	9	0.0161	CLUH	ENSG00000132361.17	ENSP00000388872.1
	RYLHKPYLI	9	0.0052	TTLL4	ENSG00000135912.11	ENSP00000375951.1
	RYLHLAAKL	9	0.0672	DHX29	ENSG00000067248.10	ENSP00000251636.5
	RYLIVHQQI	9	0.0117	ZNF432	ENSG00000256087.7	ENSP00000221315.4
	RYLLFARQF	9	0.0237	MCM6	ENSG00000076003.5	ENSP00000264156.2
	RYLNEFEEL	9	0.0243	EIF2AK1	ENSG00000086232.13	ENSP00000199389.6
	RYLNKAFHI	9	0.0183	NCAPD3	ENSG00000151503.12	ENSP00000434168.2
	RYLNKSFVL	9	0.0373	ANKEF1	ENSG00000132623.16	ENSP00000367644.1
	RYLPDTLLL	9	0.0071	COMT	ENSG00000093010.13	ENSP00000354511.6
	RYLPKLKAF	9	0.0169	CRY2	ENSG00000121671.11	ENSP00000397419.2
	RYLPQCSYF	9	0.0063	CCND2	ENSG00000118971.8	ENSP00000261254.3
	RYLQQALDW	9	0.0994	FUT2	ENSG00000176920.12	ENSP00000430227.2
	RYLQTLTTI	9	0.016	STOM	ENSG00000148175.12	ENSP00000286713.2
	RYLRVEHHF	9	0.0028	ACACB	ENSG00000076555.15	ENSP00000341044.7
	RYLSKATTL	9	0.0202	CDC16	ENSG00000130177.16	ENSP00000353549.3
	RYLSKVLEL	9	0.0106	C15orf40	ENSG00000169609.14	ENSP00000426639.2
	RYLTGAWRL	9	0.024	ALG5	ENSG00000120697.9	ENSP00000239891.3
	RYLTVAAVF	9	0.0167	TUBB4B	ENSG00000188229.6	ENSP00000341289.4
	RYLTVATVF	9	0.0105	TUBB6	ENSG00000176014.12	ENSP00000318697.4
	RYLVEVEEL	9	0.0556	PDRG1	ENSG00000088356.6	ENSP00000202017.4
	RYLVISEKL	9	0.0254	LRRC42	ENSG00000116212.15	ENSP00000360419.1
	RYLWATVTI	9	0.0377	ASPM	ENSG00000066279.18	ENSP00000356379.4
	RYMEVSGNL	9	0.1194	SF3A3	ENSG00000183431.12	ENSP00000362110.4
	RYMNHMQSL	9	0.0187	ARIH1	ENSG00000166233.15	ENSP00000369217.4
	RYMPQNPCI	9	0.0526	RBBP4	ENSG00000162521.19	ENSP00000398242.3
	RYMPQNPHI	9	0.0093	RBBP7	ENSG00000102054.17	ENSP00000369427.2
	RYMQWRETM	9	0.0438	ITPKC	ENSG00000086544.3	ENSP00000263370.1
	RYMSHKLKI	9	0.0478	GBP3	ENSG00000117226.12	ENSP00000359512.4
	RYMSINTHL	9	0.0176	CSNK1G2	ENSG00000133275.16	ENSP00000255641.7
	RYMTVKKRF	9	0.0271	SPON1	ENSG00000262655.4	ENSP00000460236.1
	RYNEKCFKL	9	0.0692	KLHL24	ENSG00000114796.16	ENSP00000395012.1
	RYNHITATY	9	0.1472	SNRK	ENSG00000163788.14	ENSP00000401246.1
	RYNPENNTW	9	0.022	IVNS1ABP	ENSG00000116679.16	ENSP00000356468.3
	RYNPNLNTW	9	0.006	KLHL11	ENSG00000178502.6	ENSP00000314608.3
	RYNPRTNQW	9	0.0172	KLHL20	ENSG00000076321.11	ENSP00000209884.4
	RYPDNLKHL	9	0.0512	CCDC59	ENSG00000133773.12	ENSP00000450183.1
	RYPDRITLI	9	0.0115	PPP4C	ENSG00000149923.14	ENSP00000279387.7
	RYPDSHQLF	9	0.002	G3BP2	ENSG00000138757.14	ENSP00000379069.3
	RYPGHVPNF	9	0.0018	MROH6	ENSG00000204839.9	ENSP00000381857.3
	RYPGKFYRV	9	0.0511	MAP3K20	ENSG00000091436.17	ENSP00000387259.2
	RYPNRFKLW	9	0.0463	CYB5R1	ENSG00000159348.13	ENSP00000356218.4
	RYPSLWRRL	9	0.0443	SMARCB1	ENSG00000099956.19	ENSP00000383984.3
	RYPSNLQLF	9	0.0017	TEP1	ENSG00000129566.13	ENSP00000262715.5
	RYPTSIASL	9	0.0318	BUB3	ENSG00000154473.18	ENSP00000357858.4
	RYPVILRRF	9	0.0081	OPLAH	ENSG00000178814.17	ENSP00000480476.1
	RYQDAIRVF	9	0.0072	EIF3L	ENSG00000100129.18	ENSP00000416892.3
	RYQDIIHSI	9	0.002	BAZ1B	ENSG00000009954.11	ENSP00000342434.4
	RYQEKISAL	9	0.0577	GOLGB1	ENSG00000173230.15	ENSP00000341848.5
	RYQERFKHI	9	0.0756	SPRYD3	ENSG00000167778.9	ENSP00000301463.4
	RYQEVDRRF	9	0.0112	YTHDC1	ENSG00000083896.12	ENSP00000339245.4
	RYQFLEEAF	9	0.0506	TRIM33	ENSG00000197323.12	ENSP00000351250.2
	RYQGRQYRL	9	0.0599	RGS9	ENSG00000108370.17	ENSP00000490658.1
	RYQKLIVQI	9	0.0102	CHN2	ENSG00000106069.22	ENSP00000222792.6
	RYQQWMERF	9	0.005	ELAC2	ENSG00000006744.19	ENSP00000337445.4
	RYQRLYVKF	9	0.0045	PRR12	ENSG00000126464.14	ENSP00000394510.1
	RYQTKFRHL	9	0.0887	CEP89	ENSG00000121289.18	ENSP00000306105.4
	RYQTLYARF	9	0.0058	SKA2	ENSG00000182628.13	ENSP00000333433.7
	RYQTQPVTL	9	0.0166	SVIL	ENSG00000197321.14	ENSP00000364549.3
	RYRGDYDRF	9	0.1135	HNRNPUL2	ENSG00000214753.3	ENSP00000301785.5
	RYRGLFHHI	9	0.0542	MLYCD	ENSG00000103150.6	ENSP00000262430.4
	RYRIQSEQF	9	0.0931	BBS9	ENSG00000122507.20	ENSP00000242067.6
	RYRPDMPCF	9	0.0714	DLGAP5	ENSG00000126787.13	ENSP00000378815.2
	RYRPQHIFF	9	0.0206	CYB561	ENSG00000008283.16	ENSP00000376701.2
	RYRQSMNNF	9	0.0793	ADM	ENSG00000148926.10	ENSP00000431438.1
	RYSDSTFTF	9	0.0014	PARP8	ENSG00000151883.18	ENSP00000422217.2
	RYSEYAEEF	9	0.0054	MTMR6	ENSG00000139505.11	ENSP00000371221.5
	RYSGNQVLF	9	0.0057	RAPGEF6	ENSG00000158987.20	ENSP00000421684.1
	RYSPVLSRF	9	0.0012	COG1	ENSG00000166685.12	ENSP00000479450.1
	RYSRKGFLF	9	0.009	SUPT5H	ENSG00000196235.14	ENSP00000470252.1
	RYSSMAASF	9	0.0077	PDZK1IP1	ENSG00000162366.8	ENSP00000294338.2
	RYSVFFQSL	9	0.0221	PSMD6	ENSG00000163636.10	ENSP00000295901.4
	RYTDVTTVL	9	0.0379	KIAA1549	ENSG00000122778.9	ENSP00000406661.1
	RYTIVQQQI	9	0.0257	TUBGCP2	ENSG00000130640.13	ENSP00000252936.3
	RYTLQASTF	9	0.0214	CUL1	ENSG00000055130.17	ENSP00000387160.1
	RYTMYQNQL	9	0.1644	SMG1	ENSG00000157106.16	ENSP00000402515.2
	RYTQDLGAF	9	0.2114	CLCN2	ENSG00000114859.16	ENSP00000265593.4
	RYTRWINQL	9	0.028	B3GNTL1	ENSG00000175711.8	ENSP00000461127.1
	RYTSQFIRL	9	0.0233	DCAF17	ENSG00000115827.14	ENSP00000400335.1
	RYTTEFHEL	9	0.015	WEE1	ENSG00000166483.11	ENSP00000402084.2
	RYVALTSLL	9	0.0838	AP1G2	ENSG00000213983.11	ENSP00000312442.5
	RYVDKVSNL	9	0.0306	ALKBH6	ENSG00000239382.10	ENSP00000474158.1
	RYVDRVTEF	9	0.0042	CDK5RAP3	ENSG00000108465.15	ENSP00000438886.2
	RYVEGIVHL	9	0.0095	ALOX12	ENSG00000108839.12	ENSP00000251535.6
	RYVEIVSQF	9	0.0015	VPS41	ENSG00000006715.16	ENSP00000309457.4
	RYVIIPTTF	9	0.0029	CAPN5	ENSG00000149260.18	ENSP00000467244.2
	RYVMTTTTL	9	0.0529	EIF2S1	ENSG00000134001.13	ENSP00000256383.4
	RYVPRASYF	9	0.0061	CCND3	ENSG00000112576.12	ENSP00000362082.4
	RYVQQLQRL	9	0.0226	MRPL43	ENSG00000055950.16	ENSP00000315364.2
	RYVRRLDFF	9	0.0371	CSNK1G2	ENSG00000133275.16	ENSP00000255641.7
	RYVWWKKSL	9	0.2932	UPF2	ENSG00000151461.20	ENSP00000348708.2
	RYYGNISRF	9	0.0041	EHMT2	ENSG00000204371.11	ENSP00000379078.3
	RYYHCAVTL	9	0.1122	KLHL23	ENSG00000213160.10	ENSP00000272797.4
	RYYLKFNFL	9	0.0333	KCTD12	ENSG00000178695.5	ENSP00000366694.2
	SFHNIHNTF	9	0.022	BUB3	ENSG00000154473.18	ENSP00000357858.4
	SFIIVHPSW	9	0.1118	PRUNE2	ENSG00000106772.18	ENSP00000365907.2
	SFKQRSDLF	9	0.2681	ZNF394	ENSG00000160908.15	ENSP00000337363.6
	SFSTVHEKF	9	0.0219	WDR36	ENSG00000134987.11	ENSP00000423067.2
	SIIGKGGQR	9	22.4211	HNRNPK	ENSG00000165119.21	ENSP00000365439.3
	SLGPGAGPR	9	35	NTHL1	ENSG00000065057.9	ENSP00000219066.1
	SPRSPDTTL	9	12.8611	MUC12	ENSG00000205277.9	ENSP00000368755.3
	STIGETSNR	9	18.2368	RBM23	ENSG00000100461.18	ENSP00000382806.2
	SVAEERAGR	9	24.5	RPL15	ENSG00000174748.21	ENSP00000309334.4
	SVAHFGSRR	9	20.3704	LLGL2	ENSG00000073350.13	ENSP00000167462.5
	SVGGRVAER	9	14.0333	LIMA1	ENSG00000050405.13	ENSP00000448463.1
	SVIAEIARR	9	15.8116	SLX4IP	ENSG00000149346.15	ENSP00000335557.5
	SVIGAREER	9	19.6129	GAK	ENSG00000178950.17	ENSP00000424553.1
	SVIQTAGYR	9	30.5	L3MBTL2	ENSG00000100395.15	ENSP00000216237.5
	SVISGISSR	9	11	STAG2	ENSG00000101972.18	ENSP00000218089.9
	SVSRSTSFR	9	17.2889	KRT18	ENSG00000111057.11	ENSP00000373489.2
	SVVEIASLR	9	17.9333	MCRS1	ENSG00000187778.14	ENSP00000444982.1
	SYADAFQFL	9	0.0143	RTL5	ENSG00000242732.4	ENSP00000418667.1
	SYADNILSF	9	0.0025	WDR11	ENSG00000120008.16	ENSP00000263461.5
	SYADQMFLL	9	0.0304	TRPC4AP	ENSG00000100991.12	ENSP00000400614.1
	SYAELIMKL	9	0.0132	EPG5	ENSG00000152223.15	ENSP00000467066.1
	SYAKGLQKL	9	0.0186	NOSTRIN	ENSG00000163072.15	ENSP00000402140.2
	SYANVKQWL	9	0.145	RAB1B	ENSG00000174903.16	ENSP00000435195.1
	SYANVQDGF	9	0.0646	ANKRD22	ENSG00000152766.6	ENSP00000360998.4
	SYANYFIRL	9	0.0293	SH3BP1	ENSG00000100092.23	ENSP00000411979.1
	SYAPRHVTL	9	0.0112	SIGLEC1	ENSG00000088827.12	ENSP00000341141.4
	SYATLLHVL	9	0.0234	GPR39	ENSG00000183840.7	ENSP00000327417.3
	SYDPDFNQL	9	0.0814	FTSJ1	ENSG00000068438.15	ENSP00000380103.4
	SYDTITVHW	9	0.0111	MID1	ENSG00000101871.14	ENSP00000312678.4
	SYEYRFLEF	9	0.0483	RFTN1	ENSG00000131378.14	ENSP00000334153.4
	SYFDEPVEL	9	0.0327	ARFGAP3	ENSG00000242247.11	ENSP00000263245.5
	SYFRWRETL	9	0.0409	FUT3	ENSG00000171124.13	ENSP00000305603.5
	SYGDILHRM	9	0.0246	INTS10	ENSG00000104613.12	ENSP00000381064.3
	SYGDILHVI	9	0.0092	DLG3	ENSG00000082458.12	ENSP00000363480.3
	SYGKINILL	9	0.046	ASCC3	ENSG00000112249.14	ENSP00000358159.2
	SYGYQFPGF	9	0.0378	MSI2	ENSG00000153944.11	ENSP00000414671.2
	SYIAHLRQL	9	0.0534	MSC	ENSG00000178860.8	ENSP00000321445.4
	SYIALPLTL	9	0.0113	NOMO2	ENSG00000185164.14	ENSP00000331851.6
	SYIDLLQRF	9	0.0013	WDR24	ENSG00000127580.17	ENSP00000293883.4
	SYIDVAVKL	9	0.017	TXNDC16	ENSG00000087301.9	ENSP00000281741.4
	SYIDVLPEF	9	0.0017	MET	ENSG00000105976.15	ENSP00000317272.6
	SYIEHIFEI	9	0.0059	PEA15	ENSG00000162734.12	ENSP00000353660.4
	SYIEVSHGL	9	0.0316	SYNPO2	ENSG00000172403.11	ENSP00000484885.1
	SYIPTLSSF	9	0.0018	LACC1	ENSG00000179630.11	ENSP00000391747.1
	SYIQRLVQI	9	0.0142	SAMHD1	ENSG00000101347.9	ENSP00000493536.1
	SYISRTNQL	9	0.0234	AHCTF1	ENSG00000153207.15	ENSP00000355464.1
	SYITKPEKW	9	0.0102	MANEA	ENSG00000172469.16	ENSP00000351669.4
	SYLDNFIKI	9	0.0093	PAK4	ENSG00000130669.17	ENSP00000470284.1
	SYLDRTEQL	9	0.0233	WDR18	ENSG00000065268.10	ENSP00000476117.2
	SYLDSIHFF	9	0.0009	CREBBP	ENSG00000005339.14	ENSP00000262367.5
	SYLDSVHFF	9	0.001	EP300	ENSG00000100393.13	ENSP00000263253.7
	SYLKDTKLW	9	0.0551	STK24	ENSG00000102572.14	ENSP00000442539.2
	SYLKQLPHF	9	0.0023	SNRNP200	ENSG00000144028.15	ENSP00000317123.5
	SYLKRHQRI	9	0.075	ZNF805	ENSG00000204524.7	ENSP00000412999.1
	SYLKSANSW	9	0.0214	KIAA0513	ENSG00000135709.12	ENSP00000258180.3
	SYLLIHQRI	9	0.0193	ZNF397	ENSG00000186812.13	ENSP00000331577.6
	SYLPISPTF	9	0.0007	SLC23A2	ENSG00000089057.15	ENSP00000368637.1
	SYLPLAHMF	9	0.0009	ACSL5	ENSG00000197142.10	ENSP00000346680.4
	SYLQAANAL	9	0.1627	COL6A3	ENSG00000163359.15	ENSP00000315873.4
	SYLSRLQYF	9	0.0028	IQGAP2	ENSG00000145703.16	ENSP00000274364.6
	SYLTIHHRI	9	0.0074	ZNF12	ENSG00000164631.19	ENSP00000384405.1
	SYLTIHKRI	9	0.0984	ZNF558	ENSG00000167785.9	ENSP00000471277.1
	SYLTSASSL	9	0.176	UBR5	ENSG00000104517.13	ENSP00000429084.1
	SYMEVPTYL	9	0.0073	LAPTM5	ENSG00000162511.8	ENSP00000294507.3
	SYMGHFDLL	9	0.0245	SF3B5	ENSG00000169976.6	ENSP00000356541.2
	SYMKFLKKI	9	0.0488	PCM1	ENSG00000078674.17	ENSP00000327077.8
	SYMWTINNF	9	0.005	SPOP	ENSG00000121067.19	ENSP00000425905.1
	SYNNFFRMF	9	0.0143	PPP2R2A	ENSG00000221914.11	ENSP00000370113.3
	SYNPITHQL	9	0.0025	IFT122	ENSG00000163913.11	ENSP00000323973.3
	SYNPLWLRI	9	0.015	ASPM	ENSG00000066279.18	ENSP00000356379.4
	SYNRGDSTF	9	0.0532	FGA	ENSG00000171560.16	ENSP00000498441.1
	SYNRTFMKL	9	0.0236	MAN1A1	ENSG00000111885.7	ENSP00000357453.3
	SYNVTSVLF	9	0.0077	LCN2	ENSG00000148346.12	ENSP00000362108.1
	SYPDNFLHI	9	0.009	ATG5	ENSG00000057663.16	ENSP00000343313.3
	SYPTFFPRF	9	0.0021	HLTF	ENSG00000071794.16	ENSP00000420745.1
	SYQDFFEAI	9	0.0683	ATF6	ENSG00000118217.6	ENSP00000356919.3
	SYQGKGFVM	9	0.2335	NECTIN2	ENSG00000130202.10	ENSP00000252483.4
	SYQKVIELF	9	0.0009	PBK	ENSG00000168078.10	ENSP00000301905.4
	SYQKVMALW	9	0.0167	MACF1	ENSG00000127603.26	ENSP00000455823.1
	SYQRAFNEF	9	0.0054	TNFAIP2	ENSG00000185215.9	ENSP00000452634.1
	SYQSQINHI	9	0.0181	DDX50	ENSG00000107625.13	ENSP00000479336.1
	SYRIIYNLF	9	0.0412	TIPARP	ENSG00000163659.13	ENSP00000418757.1
	SYRNSLDSF	9	0.0814	ZNF326	ENSG00000162664.17	ENSP00000340796.4
	SYSDPPLKF	9	0.0037	HNRNPF	ENSG00000169813.16	ENSP00000400433.2
	SYSGTFHSL	9	0.0117	NBPF1	ENSG00000219481.10	ENSP00000474456.1
	SYSHIMALI	9	0.0869	FDPS	ENSG00000160752.14	ENSP00000483188.1
	SYSMIVNNL	9	0.0581	CACYBP	ENSG00000116161.17	ENSP00000479414.1
	SYSSTFHSL	9	0.0086	NBPF26	ENSG00000273136.7	ENSP00000481542.3
	SYTANLAAF	9	0.0495	GRIN2D	ENSG00000105464.3	ENSP00000263269.2
	SYTHIQYLF	9	0.0022	SH2D3C	ENSG00000095370.20	ENSP00000362374.4
	SYTRDLPHI	9	0.1035	MMP7	ENSG00000137673.9	ENSP00000260227.4
	SYTRLFSNF	9	0.0087	UBP1	ENSG00000153560.12	ENSP00000283629.3
	SYTSVKENF	9	0.0066	FAM120B	ENSG00000112584.13	ENSP00000485745.1
	SYVGSLYVW	9	0.0254	RCE1	ENSG00000173653.7	ENSP00000309163.3
	SYVHKVPSF	9	0.004	MED13L	ENSG00000123066.8	ENSP00000281928.3
	SYVRSLPFF	9	0.0061	TRAPPC1	ENSG00000170043.11	ENSP00000441130.1
	SYVVAMETF	9	0.011	DDB1	ENSG00000167986.13	ENSP00000301764.7
	SYYSPSIGF	9	0.0205	YTHDF2	ENSG00000198492.16	ENSP00000474446.1
	TAARVIDRF	9	1.7444	AATF	ENSG00000275700.5	ENSP00000477848.1
	TATSEYQTF	9	0.8776	F2	ENSG00000180210.14	ENSP00000308541.5
	TFKELANEF	9	0.1342	ERBB3	ENSG00000065361.15	ENSP00000267101.3
	TFTFSHATF	9	0.0994	TRIM27	ENSG00000204713.11	ENSP00000400058.1
	TLAENPNLF	9	0.4917	PRR15L	ENSG00000167183.3	ENSP00000300557.2
	TMLGKFYHF	9	0.0873	IFT122	ENSG00000163913.11	ENSP00000410946.2
	TPQSNRPVM	9	13.018	POLR2A	ENSG00000181222.16	ENSP00000499773.1
	TTTGPRQPF	9	2.9476	CEP170B	ENSG00000099814.16	ENSP00000404151.2
	TVISRVIGR	9	15.8406	ANKRD17	ENSG00000132466.18	ENSP00000351416.4
	TVVSAVQSR	9	20.2963	KRT80	ENSG00000167767.14	ENSP00000369361.2
	TWDPHHYRL	9	0.1023	NOS2	ENSG00000007171.17	ENSP00000327251.6
	TWTEVSYTF	9	0.0087	FBXO6	ENSG00000116663.11	ENSP00000365944.4
	TYADTLNHL	9	0.0244	NBAS	ENSG00000151779.13	ENSP00000392421.1
	TYAEISQAF	9	0.004	SLC2A9	ENSG00000109667.12	ENSP00000264784.3
	TYAEKLHRL	9	0.0099	DST	ENSG00000151914.20	ENSP00000244364.6
	TYAELMQTL	9	0.009	MRPS33	ENSG00000090263.16	ENSP00000320567.5
	TYAKCQNAL	9	0.3942	GFPT1	ENSG00000198380.12	ENSP00000349860.4
	TYAPAIHQI	9	0.002	ARID2	ENSG00000189079.17	ENSP00000335044.6
	TYAQRTQLF	9	0.0047	MKLN1	ENSG00000128585.18	ENSP00000398094.2
	TYCQNIKEF	9	0.0313	EIF3H	ENSG00000147677.11	ENSP00000429931.1
	TYDEIFYTL	9	0.0093	EHD1	ENSG00000110047.18	ENSP00000320516.3
	TYDNVHQQF	9	0.0055	ARHGAP24	ENSG00000138639.18	ENSP00000378611.1
	TYDSVTDKF	9	0.0408	USP34	ENSG00000115464.14	ENSP00000381577.2
	TYDYNFHSF	9	0.0054	ASH1L	ENSG00000116539.13	ENSP00000357330.3
	TYEAQFFGF	9	0.0574	MIS12	ENSG00000167842.15	ENSP00000461333.1
	TYELRYFQI	9	0.2567	RPL22L1	ENSG00000163584.18	ENSP00000346080.7
	TYERGTYYF	9	0.0164	AC092881.1	ENSG00000111596.12	ENSP00000229195.3
	TYESIFSHF	9	0.0066	IL10RA	ENSG00000110324.10	ENSP00000227752.3
	TYFEKNFNL	9	0.026	DOCK8	ENSG00000107099.15	ENSP00000394888.3
	TYGEIFEKF	9	0.0009	NDUFC2	ENSG00000151366.13	ENSP00000281031.4
	TYGERFCYL	9	0.1785	DPY19L4	ENSG00000156162.16	ENSP00000389630.2
	TYGIKHMKF	9	0.0173	PIGK	ENSG00000142892.15	ENSP00000359848.3
	TYGNTREPL	9	0.8719	KAT7	ENSG00000136504.12	ENSP00000413415.2
	TYGPSFPAF	9	0.0025	RALGAPB	ENSG00000170471.15	ENSP00000380235.3
	TYHIKNYII	9	0.154	PPP4R3A	ENSG00000100796.17	ENSP00000450864.1
	TYIDKSTQL	9	0.0365	C10orf88	ENSG00000119965.13	ENSP00000419126.1
	TYIKSPPFF	9	0.002	ACO1	ENSG00000122729.19	ENSP00000438733.2
	TYIPVPAKI	9	0.0036	ST3GAL1	ENSG00000008513.16	ENSP00000430515.1
	TYIQDAFQL	9	0.0423	FAM114A1	ENSG00000197712.12	ENSP00000424115.1
	TYIQKIFRM	9	0.0217	ACOX3	ENSG00000087008.16	ENSP00000348775.4
	TYIQNFRFF	9	0.0044	INPP5B	ENSG00000204084.13	ENSP00000362118.1
	TYISWKEEL	9	0.0517	VPS13C	ENSG00000129003.18	ENSP00000493560.1
	TYITSVSRL	9	0.0426	OSGIN2	ENSG00000164823.11	ENSP00000497119.1
	TYKDTHRKF	9	0.0762	IFT88	ENSG00000032742.17	ENSP00000261632.5
	TYKDYVDLF	9	0.0058	PRKDC	ENSG00000253729.7	ENSP00000313420.3
	TYKPNPNQI	9	0.0304	MTA3	ENSG00000057935.13	ENSP00000383973.1
	TYKVISNEF	9	0.0172	UBE3A	ENSG00000114062.20	ENSP00000490111.1
	TYLDKIKKF	9	0.0058	SYNE2	ENSG00000054654.16	ENSP00000350719.3
	TYLEKAIKI	9	0.0206	USP7	ENSG00000187555.15	ENSP00000343535.4
	TYLEKAVEV	9	0.2187	ATM	ENSG00000149311.18	ENSP00000278616.4
	TYLIQHQRI	9	0.0407	ZNF184	ENSG00000096654.15	ENSP00000211936.6
	TYLKAVKLF	9	0.0042	IREB2	ENSG00000136381.13	ENSP00000258886.8
	TYLKKIPGF	9	0.0076	SERINC3	ENSG00000132824.14	ENSP00000255175.1
	TYLKRYNKI	9	0.0433	ARMC9	ENSG00000135931.17	ENSP00000258417.5
	TYLLSVYRL	9	0.0215	PI4KA	ENSG00000241973.10	ENSP00000255882.6
	TYLPQTYII	9	0.0059	ITM2C	ENSG00000135916.16	ENSP00000322730.6
	TYLPTSPLL	9	0.0084	NRDC	ENSG00000078618.21	ENSP00000398464.1
	TYLRKIPRF	9	0.0044	CCDC14	ENSG00000175455.15	ENSP00000420180.3
	TYLSIIHSL	9	0.0045	MPRIP	ENSG00000133030.21	ENSP00000498253.1
	TYLTNHLRL	9	0.0482	ZNF697	ENSG00000143067.5	ENSP00000396857.2
	TYMETYVYF	9	0.0022	DNASE1L1	ENSG00000013563.14	ENSP00000358822.1
	TYMKDLYQL	9	0.0083	ARHGAP18	ENSG00000146376.11	ENSP00000357131.2
	TYMLVPAAL	9	0.0943	ANO9	ENSG00000185101.13	ENSP00000332788.6
	TYMPHVHIL	9	0.0026	FBXO38	ENSG00000145868.16	ENSP00000296701.6
	TYNDQSITF	9	0.0054	IL33	ENSG00000137033.11	ENSP00000478858.1
	TYNKVLHFF	9	0.0013	SEC24D	ENSG00000150961.15	ENSP00000280551.6
	TYNPAFSRL	9	0.0144	TMEM181	ENSG00000146433.8	ENSP00000356057.3
	TYNQKHSLF	9	0.0223	MID1IP1	ENSG00000165175.15	ENSP00000416670.1
	TYNYPVHYF	9	0.0034	TMEM30A	ENSG00000112697.16	ENSP00000230461.6
	TYPEVKNKL	9	0.0417	IQGAP2	ENSG00000145703.16	ENSP00000274364.6
	TYPQGFKVW	9	0.0537	CYP4F2	ENSG00000186115.13	ENSP00000221700.3
	TYQDIFRDF	9	0.0094	ACAP2	ENSG00000114331.14	ENSP00000324287.6
	TYQEVAQKF	9	0.0014	ADA2	ENSG00000093072.18	ENSP00000382731.2
	TYQRWQFTL	9	0.0189	PRPF8	ENSG00000174231.17	ENSP00000304350.6
	TYQSITERI	9	0.0213	EXOC4	ENSG00000131558.15	ENSP00000376868.2
	TYQVLAVTF	9	0.0055	SNRNP40	ENSG00000060688.13	ENSP00000263694.4
	TYRNVMEQF	9	0.0218	BAIAP2L1	ENSG00000006453.14	ENSP00000005260.8
	TYRRHCQTF	9	0.1357	GEMIN5	ENSG00000082516.9	ENSP00000285873.6
	TYSIGFLRF	9	0.0069	TMEM184B	ENSG00000198792.13	ENSP00000355210.3
	TYSKKHFRI	9	0.051	CHEK2	ENSG00000183765.22	ENSP00000385747.1
	TYSYSFFHF	9	0.0045	SERINC2	ENSG00000168528.12	ENSP00000362814.1
	TYSYVPPQW	9	0.0127	FAM168B	ENSG00000152102.18	ENSP00000387051.1
	TYTDRVFFL	9	0.0326	PLXNB2	ENSG00000196576.15	ENSP00000409171.1
	TYTLRVFEL	9	0.0961	PTPRC	ENSG00000081237.20	ENSP00000306782.7
	TYTRHGYIF	9	0.0266	EXOSC1	ENSG00000171311.12	ENSP00000359939.3
	TYVENLRLL	9	0.0305	SYNE2	ENSG00000054654.16	ENSP00000350719.3
	TYVEVWNDF	9	0.0159	R3HDM4	ENSG00000198858.10	ENSP00000355385.4
	TYVIYAHLL	9	0.0434	HECTD2	ENSG00000165338.16	ENSP00000401023.1
	TYVKEIEVW	9	0.0358	AC124319.1	ENSG00000173821.19	ENSP00000425956.2
	TYVKRLHLL	9	0.0097	FGD3	ENSG00000127084.19	ENSP00000364631.3
	TYVRWYTQL	9	0.0521	CLCC1	ENSG00000121940.15	ENSP00000349456.2
	TYVSGTLRF	9	0.0075	CEPT1	ENSG00000134255.14	ENSP00000441980.1
	TYVTILPEL	9	0.0485	XRN1	ENSG00000114127.10	ENSP00000264951.4
	TYVYFTNEL	9	0.1507	TNFSF10	ENSG00000121858.11	ENSP00000241261.2
	VAAPKHWML	9	0.723	RPS4X	ENSG00000198034.11	ENSP00000362744.4
	VAIRIYHQF	9	0.2719	MYO5C	ENSG00000128833.13	ENSP00000261839.7
	VANAIIHLF	9	0.3547	CD52	ENSG00000169442.9	ENSP00000363330.2
	VASFPKKQE	9	60	COX7A2	ENSG00000112695.11	ENSP00000359098.2
	VFDPVTKLW	9	0.0658	IVNS1ABP	ENSG00000116679.16	ENSP00000356468.3
	VFHDQLHTF	9	0.006	RPS6KA5	ENSG00000100784.12	ENSP00000479667.1
	VFIDKQTNL	9	0.2593	CELF1	ENSG00000149187.18	ENSP00000308386.5
	VFIHRQELI	9	0.3121	KCNQ1	ENSG00000053918.16	ENSP00000434560.1
	VFIKYLPEW	9	0.1042	PSEN1	ENSG00000080815.19	ENSP00000350342.4
	VFKEKHHSW	9	0.153	RNASEH2B	ENSG00000136104.20	ENSP00000337623.2
	VFKRKFHYF	9	0.0744	TOP3B	ENSG00000100038.19	ENSP00000349705.5
	VFKSKSDRI	9	1.0465	TSPAN8	ENSG00000127324.9	ENSP00000377003.2
	VFLLKPLKW	9	0.0838	CHMP7	ENSG00000147457.14	ENSP00000380794.1
	VFPDKGYSF	9	0.0085	TIA1	ENSG00000116001.16	ENSP00000401371.2
	VFPEKGYSF	9	0.006	TIAL1	ENSG00000151923.17	ENSP00000358089.2
	VFQHYHAKF	9	0.0658	SCAP	ENSG00000114650.20	ENSP00000265565.5
	VFQPKSLEF	9	0.0068	PRUNE2	ENSG00000106772.18	ENSP00000365908.3
	VFRLQFDEF	9	0.2824	FBXW11	ENSG00000072803.17	ENSP00000296933.6
	VFSTVVIHF	9	0.0132	HMGCR	ENSG00000113161.16	ENSP00000426745.1
	VFTEVANLF	9	0.0222	SIN3B	ENSG00000127511.9	ENSP00000248054.4
	VFTPVTTEI	9	0.1291	ERP44	ENSG00000023318.8	ENSP00000262455.6
	VFVDSVPEF	9	0.0235	INTS9	ENSG00000104299.15	ENSP00000427952.1
	VFVNTHHIL	9	0.2321	B3GNT2	ENSG00000170340.11	ENSP00000305595.4
	VFYPYPQYF	9	0.0023	HSDL1	ENSG00000103160.12	ENSP00000219439.4
	VGARIYHTI	9	1.7211	MGST1	ENSG00000008394.13	ENSP00000010404.2
	VGPREAGLR	9	35	CCDC115	ENSG00000136710.10	ENSP00000259229.2
	VITPVLLHF	9	0.2511	TMEM70	ENSG00000175606.11	ENSP00000312599.5
	VLPIRVHTI	9	0.4133	MAT2A	ENSG00000168906.13	ENSP00000303147.3
	VLPKLYVKL	9	0.3164	RPS26	ENSG00000197728.11	ENSP00000348849.5
	VLPSSLPTF	9	0.0374	MUC5B	ENSG00000117983.17	ENSP00000436812.1
	VMAPRTVLL	9	0.4689	HLA-B	ENSG00000234745.11	ENSP00000399168.2
	VMPKKVFKI	9	0.1848	XYLT1	ENSG00000103489.11	ENSP00000261381.6
	VMTDVHRRF	9	0.3265	NSMCE1	ENSG00000169189.17	ENSP00000355077.4
	VQGNITQKF	9	0.3589	VPS41	ENSG00000006715.16	ENSP00000309457.4
	VQNGKHFKF	9	0.2918	FABP1	ENSG00000163586.9	ENSP00000295834.3
	VQPRNWLLF	9	0.1451	MPC1	ENSG00000060762.19	ENSP00000354223.6
	VQPSKYHFL	9	0.2639	MAGEF1	ENSG00000177383.4	ENSP00000315064.3
	VQPSLFYHL	9	0.2026	MAP3K6	ENSG00000142733.17	ENSP00000350195.2
	VTNRFDQLF	9	0.9977	SERBP1	ENSG00000142864.14	ENSP00000360033.4
	VVRHQLLKT	9	55	COX7C	ENSG00000127184.13	ENSP00000247655.3
	VVTNRFDQL	9	3.6831	SERBP1	ENSG00000142864.14	ENSP00000360033.4
	VWDEVSGQW	9	0.2036	RRS1	ENSG00000179041.4	ENSP00000322396.2
	VWNPRTHQF	9	0.0075	ATP1B2	ENSG00000129244.9	ENSP00000250111.4
	VYADKLLNI	9	0.0118	CTDSPL2	ENSG00000137770.14	ENSP00000260327.4
	VYAFSIENF	9	0.004	DHDDS	ENSG00000117682.17	ENSP00000399177.2
	VYAIKNHYW	9	0.0144	TM9SF3	ENSG00000077147.16	ENSP00000360184.4
	VYAILTHGI	9	0.0592	PRPS2	ENSG00000101911.12	ENSP00000370043.5
	VYAKLLHRY	9	0.1186	FBXO31	ENSG00000103264.18	ENSP00000310841.4
	VYANGQHLF	9	0.0021	LGALS4	ENSG00000171747.9	ENSP00000302100.3
	VYAQKHQQL	9	0.0232	TRIM33	ENSG00000197323.12	ENSP00000351250.2
	VYAQVARLF	9	0.0034	SIN3A	ENSG00000169375.15	ENSP00000378402.3
	VYASDRATF	9	0.0093	ECI2	ENSG00000198721.12	ENSP00000369461.3
	VYATGTHAL	9	0.0681	PYCR2	ENSG00000143811.19	ENSP00000482845.1
	VYCARFVEL	9	0.1363	THOC2	ENSG00000125676.20	ENSP00000245838.8
	VYCIGQRKF	9	0.1085	NCK1	ENSG00000158092.7	ENSP00000288986.2
	VYDPLFSQL	9	0.0201	SRRD	ENSG00000100104.13	ENSP00000215917.6
	VYDPLSKRW	9	0.0269	IPP	ENSG00000197429.10	ENSP00000353024.4
	VYDTNPAKF	9	0.016	GLTP	ENSG00000139433.10	ENSP00000315263.3
	VYDTVFKHF	9	0.0053	SP140L	ENSG00000185404.16	ENSP00000395195.1
	VYDVVELKF	9	0.0183	CPSF7	ENSG00000149532.15	ENSP00000345412.4
	VYENVSHFL	9	0.0503	SLC25A32	ENSG00000164933.12	ENSP00000297578.4
	VYERELQTF	9	0.0106	EEF1AKMT2	ENSG00000203791.15	ENSP00000498289.1
	VYEYVVERF	9	0.0088	TUT4	ENSG00000134744.14	ENSP00000257177.4
	VYFGDPVSL	9	0.0276	GNPAT	ENSG00000116906.13	ENSP00000355607.4
	VYFSAIQKI	9	0.0061	BAIAP2L2	ENSG00000128298.17	ENSP00000371085.3
	VYGFPVNQL	9	0.0467	EXOC6B	ENSG00000144036.15	ENSP00000272427.6
	VYGFVREAL	9	0.2693	UBXN6	ENSG00000167671.12	ENSP00000467206.1
	VYGPLPQSF	9	0.0008	COX4I1	ENSG00000131143.8	ENSP00000253452.2
	VYGQESGGF	9	0.22	EWSR1	ENSG00000182944.17	ENSP00000381031.2
	VYGSFASKL	9	0.0827	AZIN1	ENSG00000155096.14	ENSP00000337180.5
	VYGVSKETF	9	0.0081	RHOBTB3	ENSG00000164292.13	ENSP00000369318.3
	VYHHLVETL	9	0.0106	GGT5	ENSG00000099998.17	ENSP00000263112.7
	VYHNMPLIW	9	0.0218	MRPS27	ENSG00000113048.16	ENSP00000261413.5
	VYIDKVRSL	9	0.0199	LMNB1	ENSG00000113368.12	ENSP00000486528.1
	VYIDRVRSL	9	0.029	LMNA	ENSG00000160789.20	ENSP00000357284.2
	VYIEKNDKL	9	0.0512	ERBB3	ENSG00000065361.15	ENSP00000449138.1
	VYIHHFDRI	9	0.0327	MOB3A	ENSG00000172081.14	ENSP00000349575.2
	VYIHHFDSI	9	0.0278	MOB3C	ENSG00000142961.14	ENSP00000315113.3
	VYIHRTDRL	9	0.0555	AHI1	ENSG00000135541.21	ENSP00000265602.6
	VYIIGSSGF	9	0.0393	SCCPDH	ENSG00000143653.10	ENSP00000355467.3
	VYIKHLRDI	9	0.1886	SPATA13	ENSG00000182957.16	ENSP00000398560.2
	VYIKHPVSL	9	0.0059	PSMD8	ENSG00000099341.11	ENSP00000215071.4
	VYILQPEVI	9	0.0364	CPLANE1	ENSG00000197603.14	ENSP00000421690.1
	VYINEVRVI	9	0.05	VIRMA	ENSG00000164944.12	ENSP00000297591.5
	VYISEHEHF	9	0.002	CLPTM1	ENSG00000104853.16	ENSP00000443192.1
	VYKEAMNHL	9	0.0302	DHFR2	ENSG00000178700.7	ENSP00000319170.2
	VYKEVKNRL	9	0.0998	ATP5PB	ENSG00000116459.11	ENSP00000358737.3
	VYKILSTHL	9	0.0857	CLOCK	ENSG00000134852.15	ENSP00000308741.4
	VYKKYPNVF	9	0.0172	AHCYL1	ENSG00000168710.18	ENSP00000377238.4
	VYKLHRETF	9	0.0742	CCNE1	ENSG00000105173.14	ENSP00000262643.3
	VYKPMHDFL	9	0.0335	SURF4	ENSG00000148248.14	ENSP00000481666.1
	VYKTIMEQF	9	0.0045	BAIAP2	ENSG00000175866.15	ENSP00000315685.7
	VYKVPPFTF	9	0.0019	CAVIN1	ENSG00000177469.13	ENSP00000349541.4
	VYKVVGNLL	9	0.0718	IQGAP3	ENSG00000183856.11	ENSP00000354451.2
	VYLDGIVRI	9	0.0109	KIAA0895L	ENSG00000196123.13	ENSP00000456838.1
	VYLDKFIRL	9	0.0061	GNL3L	ENSG00000130119.16	ENSP00000338573.4
	VYLDYIRVI	9	0.0297	NUP98	ENSG00000110713.17	ENSP00000432275.1
	VYLEKTCDW	9	0.1045	PSAP	ENSG00000197746.14	ENSP00000378394.3
	VYLKKLKKL	9	0.0587	LEMD3	ENSG00000174106.3	ENSP00000308369.2
	VYLPLTSHI	9	0.0047	SNX8	ENSG00000106266.11	ENSP00000222990.3
	VYLPNINKI	9	0.0031	RHOBTB1	ENSG00000072422.17	ENSP00000338671.5
	VYLPTHTSL	9	0.0083	MYLIP	ENSG00000007944.15	ENSP00000349298.3
	VYMDWYEKF	9	0.0007	SNRNP200	ENSG00000144028.15	ENSP00000317123.5
	VYMELSQKL	9	0.0043	FRMD6	ENSG00000139926.15	ENSP00000348550.4
	VYMNRVKEI	9	0.0801	C1D	ENSG00000197223.11	ENSP00000348107.3
	VYNANINLF	9	0.0025	PKD2	ENSG00000118762.8	ENSP00000237596.2
	VYNAVANLW	9	0.0235	SMPDL3A	ENSG00000172594.13	ENSP00000442152.1
	VYNDCAKKI	9	0.2787	KIF5B	ENSG00000170759.11	ENSP00000307078.4
	VYNENLVHM	9	0.0398	BCAS2	ENSG00000116752.6	ENSP00000358554.3
	VYNMYMHLI	9	0.0796	AQR	ENSG00000021776.11	ENSP00000156471.5
	VYNNNSSRF	9	0.0213	MYO10	ENSG00000145555.15	ENSP00000421280.1
	VYNPMPFEL	9	0.0046	TRAPPC9	ENSG00000167632.16	ENSP00000498020.1
	VYNPTPNSL	9	0.0085	COL12A1	ENSG00000111799.21	ENSP00000483232.1
	VYNPVIYVF	9	0.0006	OPN3	ENSG00000054277.14	ENSP00000355512.2
	VYNSEYYHF	9	0.0011	PTK7	ENSG00000112655.16	ENSP00000230419.4
	VYNYAEQTL	9	0.075	RBM4	ENSG00000173933.20	ENSP00000309166.7
	VYPDGIRHI	9	0.022	SF3B3	ENSG00000189091.13	ENSP00000305790.5
	VYPEEHSRW	9	0.0249	RSRP1	ENSG00000117616.18	ENSP00000243189.7
	VYPGDPLRF	9	0.0068	TSEN34	ENSG00000170892.12	ENSP00000305524.4
	VYPLMKEYF	9	0.012	TFIP11	ENSG00000100109.17	ENSP00000480171.1
	VYPPHSHSI	9	0.0041	STAT6	ENSG00000166888.12	ENSP00000300134.3
	VYPPIRHHL	9	0.0075	VPS37A	ENSG00000155975.10	ENSP00000428823.1
	VYPRPIITW	9	0.0036	HHLA2	ENSG00000114455.13	ENSP00000482187.1
	VYPSSLSKI	9	0.0257	CAND1	ENSG00000111530.13	ENSP00000442318.1
	VYQETRERL	9	0.0707	CD2BP2	ENSG00000169217.9	ENSP00000304903.3
	VYQEVQAMF	9	0.0022	FAM98B	ENSG00000171262.11	ENSP00000380734.2
	VYQHGLTGF	9	0.0201	BAK1	ENSG00000030110.13	ENSP00000353878.6
	VYQHLFTRI	9	0.0176	AP5Z1	ENSG00000242802.9	ENSP00000497815.1
	VYQKPGQAF	9	0.01	STAB1	ENSG00000010327.10	ENSP00000312946.6
	VYQLRFQFL	9	0.0324	POLR1A	ENSG00000068654.16	ENSP00000263857.6
	VYQNHVQHL	9	0.0069	ARHGAP5	ENSG00000100852.13	ENSP00000452222.1
	VYQNIFTAM	9	0.1127	GNA11	ENSG00000088256.9	ENSP00000078429.3
	VYQQTSHMM	9	0.054	NFAT5	ENSG00000102908.22	ENSP00000338806.3
	VYQSKPATL	9	0.0122	C17orf80	ENSG00000141219.15	ENSP00000255557.4
	VYRQDCETF	9	0.0353	PPHLN1	ENSG00000134283.17	ENSP00000447168.1
	VYRRDQLHF	9	0.0435	HOMEZ	ENSG00000215271.7	ENSP00000350049.4
	VYRRFRHGF	9	0.3205	RPL37	ENSG00000145592.14	ENSP00000274242.5
	VYSAGVYRL	9	0.0141	ANAPC2	ENSG00000176248.9	ENSP00000314004.2
	VYSDYLQTI	9	0.0057	PCED1B	ENSG00000179715.13	ENSP00000396040.1
	VYSFGFERL	9	0.062	SLC30A6	ENSG00000152683.14	ENSP00000349563.4
	VYSFVTPTF	9	0.0016	PLXNA3	ENSG00000130827.6	ENSP00000358696.3
	VYSHLKSVL	9	0.1882	INTS11	ENSG00000127054.20	ENSP00000445001.1
	VYSHVIQKL	9	0.0033	SDS	ENSG00000135094.11	ENSP00000257549.4
	VYSIVPQSW	9	0.0078	LARP4	ENSG00000161813.22	ENSP00000293618.8
	VYSKATNHF	9	0.0024	CASZ1	ENSG00000130940.15	ENSP00000366221.3
	VYSKTQQSF	9	0.0024	UBAP2L	ENSG00000143569.19	ENSP00000271877.8
	VYSLQEQHF	9	0.0084	SLC30A7	ENSG00000162695.12	ENSP00000359130.4
	VYSLQQFGF	9	0.0184	CLPTM1L	ENSG00000049656.14	ENSP00000313854.5
	VYSPHVLNL	9	0.0042	DNM2	ENSG00000079805.16	ENSP00000468734.1
	VYSPKSPSL	9	0.0172	MGRN1	ENSG00000102858.13	ENSP00000468171.1
	VYSQFITQL	9	0.0094	RAD50	ENSG00000113522.14	ENSP00000368100.4
	VYSQILRKL	9	0.0181	NUP85	ENSG00000125450.11	ENSP00000462487.1
	VYSRIEQLL	9	0.0195	CXorf38	ENSG00000185753.13	ENSP00000367683.1
	VYSRTFTWL	9	0.0981	MYO1C	ENSG00000197879.17	ENSP00000496799.1
	VYSRYFTTY	9	0.1335	CLCA1	ENSG00000016490.15	ENSP00000234701.3
	VYSTPTPFF	9	0.0031	WAS	ENSG00000015285.10	ENSP00000410537.1
	VYTDCSNKL	9	0.15	PRR14L	ENSG00000183530.14	ENSP00000331845.6
	VYTDFAFRI	9	0.0366	NOL9	ENSG00000162408.11	ENSP00000366934.5
	VYTGIDHHW	9	0.0124	DCAF13	ENSG00000164934.14	ENSP00000477526.1
	VYTGLFYKL	9	0.0073	NUDT6	ENSG00000170917.13	ENSP00000306070.5
	VYTHWEHPL	9	0.2239	THADA	ENSG00000115970.18	ENSP00000386088.2
	VYTKANPTF	9	0.0032	SPRED2	ENSG00000198369.10	ENSP00000348753.4
	VYTKKTTKL	9	0.0412	SEC16A	ENSG00000148396.18	ENSP00000325827.7
	VYTKTISLW	9	0.0174	MTMR1	ENSG00000063601.17	ENSP00000359417.3
	VYTLLTTHL	9	0.029	C11orf80	ENSG00000173715.16	ENSP00000432039.3
	VYTPVLEHL	9	0.0038	PRKDC	ENSG00000253729.7	ENSP00000313420.3
	VYTRHMTWI	9	0.4244	POLR1C	ENSG00000171453.20	ENSP00000395401.2
	VYTSGVYHI	9	0.0076	TNS2	ENSG00000111077.17	ENSP00000369232.3
	VYTSVQAQY	9	0.3027	AAK1	ENSG00000115977.19	ENSP00000485350.1
	VYTSVVEEL	9	0.0209	MAN2B2	ENSG00000013288.8	ENSP00000285599.3
	VYTTMAEHF	9	0.0049	TSPAN1	ENSG00000117472.10	ENSP00000361072.1
	VYTTTRSHL	9	0.2157	CLPTM1L	ENSG00000049656.14	ENSP00000313854.5
	VYTTTVHWL	9	0.0444	PRPF8	ENSG00000174231.17	ENSP00000304350.6
	VYTVHHVVW	9	0.0522	MAST3	ENSG00000099308.10	ENSP00000262811.4
	VYTVVDEMF	9	0.0213	AP2S1	ENSG00000042753.11	ENSP00000263271.6
	VYVAGAPRF	9	0.007	ITGA11	ENSG00000137809.17	ENSP00000327290.7
	VYVDKVEKM	9	0.0346	AMOT	ENSG00000126016.15	ENSP00000361027.3
	VYVEKISFL	9	0.0158	LRRC8E	ENSG00000171017.11	ENSP00000479953.1
	VYVERAEVL	9	0.0898	BRAP	ENSG00000089234.16	ENSP00000403524.3
	VYVERILLL	9	0.0089	EARS2	ENSG00000103356.15	ENSP00000395196.1
	VYVGAVNRI	9	0.0502	PLXNA1	ENSG00000114554.11	ENSP00000377061.2
	VYVKDLSSF	9	0.0059	KIF3B	ENSG00000101350.8	ENSP00000364864.3
	VYVKHSISF	9	0.0038	AP3M1	ENSG00000185009.12	ENSP00000347408.4
	VYVLESWHL	9	0.0278	COX11	ENSG00000166260.11	ENSP00000459302.1
	VYVQHPITF	9	0.0016	LITAF	ENSG00000189067.12	ENSP00000459533.1
	VYVQILQKL	9	0.0057	ORC1	ENSG00000085840.13	ENSP00000360623.3
	VYVQNVVKL	9	0.013	AP3D1	ENSG00000065000.18	ENSP00000344055.4
	VYVSRPSHF	9	0.0058	STAT2	ENSG00000170581.14	ENSP00000315768.4
	VYVVGTAHF	9	0.0062	TRABD	ENSG00000170638.9	ENSP00000370295.4
	VYYPVRHHL	9	0.005	TRRAP	ENSG00000196367.13	ENSP00000352925.4
	WYMDNPQNL	9	0.0562	PLEKHA2	ENSG00000169499.15	ENSP00000430938.1
	YAHIYHQHF	9	0.7868	MOB1A	ENSG00000114978.18	ENSP00000379364.3
	YFHDRVASF	9	0.0599	MIOS	ENSG00000164654.16	ENSP00000384088.1
	YFINRSWEW	9	0.0796	FAR2	ENSG00000064763.11	ENSP00000443291.2
	YFKDTHPKF	9	0.0239	CYB5R3	ENSG00000100243.21	ENSP00000354468.4
	YFKRYQVKF	9	0.0955	RPL5	ENSG00000122406.14	ENSP00000359345.2
	YIIGLLQQR	9	13.5225	FBXL5	ENSG00000118564.14	ENSP00000344866.3
	YIRGSKIRF	9	2.8192	SNRPD3	ENSG00000100028.12	ENSP00000215829.3
	YIRHSNLML	9	7.3759	EPB41	ENSG00000159023.21	ENSP00000495565.1
	YLADPMKAR	9	17.1778	SRP9	ENSG00000143742.13	ENSP00000485002.1
	YMEEIYHRI	9	1.2323	FDFT1	ENSG00000079459.13	ENSP00000444248.2
	YPEKLATKF	9	2.6535	ECPAS	ENSG00000136813.14	ENSP00000339889.5
	YTAQPTQGY	9	6.0296	EWSR1	ENSG00000182944.17	ENSP00000416171.1
	YTVEKREGY	9	14.6222	EDEM2	ENSG00000088298.13	ENSP00000363615.2
	YVANVGTNR	9	17.8	TAB1	ENSG00000100324.14	ENSP00000216160.6
	YVIESARQR	9	18.2895	SUPT20H	ENSG00000102710.20	ENSP00000473592.1
	YVMPSSSAR	9	14.1889	TDG	ENSG00000139372.15	ENSP00000266775.9
	YVQGSVANR	9	13.3423	SYT13	ENSG00000019505.8	ENSP00000020926.3
	YWMHVQNTF	9	0.013	KLHL24	ENSG00000114796.16	ENSP00000395012.1
	YWPDVIHSF	9	0.005	RNASET2	ENSG00000026297.15	ENSP00000424947.1
	YWSTVKDKF	9	0.1026	APOC3	ENSG00000110245.12	ENSP00000227667.2
	YYAEVETRI	9	0.0558	EXOC2	ENSG00000112685.14	ENSP00000230449.4
	YYAKEIHKF	9	0.0007	TGFB3	ENSG00000119699.7	ENSP00000238682.3
	YYDEIINAL	9	0.0952	PLXNB2	ENSG00000196576.15	ENSP00000409171.1
	YYDKHFTEF	9	0.0045	ATP6V1A	ENSG00000114573.10	ENSP00000273398.3
	YYDPHQATF	9	0.0021	PCNX1	ENSG00000100731.15	ENSP00000304192.2
	YYDTHTNTY	9	0.2195	SLC12A2	ENSG00000064651.14	ENSP00000262461.2
	YYDYEIERF	9	0.0258	ZC3H18	ENSG00000158545.15	ENSP00000301011.5
	YYEEQHPEL	9	0.1204	IL32	ENSG00000008517.16	ENSP00000324742.5
	YYEHVKARF	9	0.0315	MLPH	ENSG00000115648.14	ENSP00000409170.1
	YYEKLHTYF	9	0.0121	ITGB4	ENSG00000132470.14	ENSP00000463651.1
	YYEYNHDLF	9	0.0995	SAV1	ENSG00000151748.14	ENSP00000451492.1
	YYFDSYAHF	9	0.0014	PRMT1	ENSG00000126457.21	ENSP00000432349.1
	YYGYDYHNY	9	0.3264	SYNCRIP	ENSG00000135316.17	ENSP00000484577.1
	YYHKVVIRL	9	0.0193	EP400	ENSG00000183495.13	ENSP00000374212.2
	YYIDKLEYL	9	0.0077	NET1	ENSG00000173848.19	ENSP00000347134.4
	YYIFIPSKF	9	0.0026	DDX47	ENSG00000213782.7	ENSP00000319578.6
	YYISPRITF	9	0.0034	LYN	ENSG00000254087.8	ENSP00000428424.1
	YYKKQQEQL	9	0.0604	FOXP4	ENSG00000137166.15	ENSP00000362151.1
	YYKNIGLGF	9	0.0367	RPS11	ENSG00000142534.7	ENSP00000470447.1
	YYLEHPEKL	9	0.0064	HAPLN3	ENSG00000140511.11	ENSP00000352606.3
	YYLGNPAEF	9	0.0034	RCN1	ENSG00000049449.9	ENSP00000054950.3
	YYLNDLDRI	9	0.1787	GNAI3	ENSG00000065135.11	ENSP00000358867.4
	YYLNDLERI	9	0.063	GNAI2	ENSG00000114353.17	ENSP00000406871.1
	YYLNEIQSF	9	0.0017	SPATC1L	ENSG00000160284.15	ENSP00000333869.6
	YYLNKLHTF	9	0.0006	FAM135A	ENSG00000082269.16	ENSP00000410768.2
	YYLTDVDRI	9	0.1693	GNA11	ENSG00000088256.9	ENSP00000078429.3
	YYLTHGLYL	9	0.0587	PIGU	ENSG00000101464.10	ENSP00000217446.3
	YYMIGEQKF	9	0.0041	NNMT	ENSG00000166741.7	ENSP00000441434.1
	YYPNPPLVL	9	0.0318	NT5DC1	ENSG00000178425.14	ENSP00000326858.3
	YYQDTPKQI	9	0.0313	NOP16	ENSG00000048162.20	ENSP00000480832.1
	YYQHIVTTL	9	0.0054	PCYOX1	ENSG00000116005.12	ENSP00000387654.2
	YYQNYFEKL	9	0.0119	PATL1	ENSG00000166889.14	ENSP00000300146.9
	YYQSSVQYL	9	0.0083	DNAAF5	ENSG00000164818.16	ENSP00000297440.6
	YYSPHGHIL	9	0.0164	EIF2A	ENSG00000144895.12	ENSP00000420537.1
	YYTDIMHTL	9	0.0046	PLXNB2	ENSG00000196576.15	ENSP00000409171.1
	YYTKGFALL	9	0.0233	PLOD2	ENSG00000152952.12	ENSP00000419354.1
	YYTPITPHL	9	0.0047	PTBP3	ENSG00000119314.15	ENSP00000414921.1
	YYTQKLHLL	9	0.0088	KCNK5	ENSG00000164626.9	ENSP00000352527.3
	YYVWLQHTL	9	0.0217	CFLAR	ENSG00000003402.20	ENSP00000413270.1
	YYYHPPPRM	9	0.0531	HNRNPR	ENSG00000125944.20	ENSP00000492909.1
	YYYRRAHQL	9	0.019	CDC23	ENSG00000094880.11	ENSP00000378350.2
	AFHRPPYHLL	10	0.5063	EDC4	ENSG00000038358.15	ENSP00000351811.5
	AVASFPKKQE	10	80	COX7A2	ENSG00000112695.11	ENSP00000359098.2
	AVIDQGLITR	10	21.2273	C11orf98	ENSG00000278615.4	ENSP00000432523.1
	AVIHLALKER	10	46	SF3A1	ENSG00000099995.19	ENSP00000215793.7
	AVTVAPPGAR	10	45	HNRNPU	ENSG00000153187.20	ENSP00000491685.1
	AVVAAVMCRR	10	50	HLA-B	ENSG00000234745.11	ENSP00000491739.1
	AVVGPDMKRR	10	40.5	ABLIM1	ENSG00000099204.20	ENSP00000376679.3
	AWAPKPYHKF	10	0.028	MINK1	ENSG00000141503.17	ENSP00000347427.6
	AYFKRYQVKF	10	0.0952	RPL5	ENSG00000122406.14	ENSP00000359345.2
	AYNPMARDLF	10	0.0647	MTOR	ENSG00000198793.12	ENSP00000354558.4
	DAIDGKQARR	10	48	CHPT1	ENSG00000111666.11	ENSP00000229266.3
	DAIRMGLSAR	10	60	AACS	ENSG00000081760.17	ENSP00000324842.6
	DIAQSQLKTR	10	50	MED21	ENSG00000152944.9	ENSP00000442126.1
	DIIGNEILKR	10	49	CLIP4	ENSG00000115295.20	ENSP00000384242.1
	DIMDSSLTRR	10	30.6667	FDPS	ENSG00000160752.14	ENSP00000391755.1
	DIVFKRISKR	10	53.75	FABP1	ENSG00000163586.9	ENSP00000295834.3
	DIYDRKNMPR	10	19.2903	IQGAP1	ENSG00000140575.13	ENSP00000268182.5
	DLIGQDLNSR	10	42.5	FBRS	ENSG00000156860.15	ENSP00000348489.5
	DLILDHIRER	10	36.3333	PTRH1	ENSG00000187024.14	ENSP00000418661.1
	DLRPKKTRAM	10	15.4783	RPL35	ENSG00000136942.15	ENSP00000259469.4
	DTAAGGFQQR	10	44	FBXO3	ENSG00000110429.14	ENSP00000435680.1
	DTIDEGKSNR	10	45	KIF5B	ENSG00000170759.11	ENSP00000307078.4
	DTIVENIQKR	10	50	POLA1	ENSG00000101868.10	ENSP00000368358.3
	DTTVGTLSQR	10	55	PSMD7	ENSG00000103035.11	ENSP00000219313.4
	DTVTMQVTAR	10	56.6667	COPG1	ENSG00000181789.14	ENSP00000325002.6
	DVAQEHLKER	10	53.75	GLI2	ENSG00000074047.21	ENSP00000390436.1
	DVFSSKGMTR	10	20.4815	RASSF6	ENSG00000169435.14	ENSP00000303877.5
	DVHNFPGTSR	10	24.8571	KPTN	ENSG00000118162.14	ENSP00000337850.2
	DVIDTLTSLR	10	32.2	RTL6	ENSG00000188636.4	ENSP00000340434.3
	DVINSRTQGF	10	8.0796	RUVBL2	ENSG00000183207.14	ENSP00000471524.1
	DVMDSTTTQK	10	29.2857	PRPF8	ENSG00000174231.17	ENSP00000304350.6
	DVPSGRLHLR	10	26.8	ESYT1	ENSG00000139641.12	ENSP00000377612.5
	DVRQQYESVA	10	65	VIM	ENSG00000026025.16	ENSP00000446007.1
	DVVDEKISAM	10	25.3333	TRAPPC2L	ENSG00000167515.10	ENSP00000457684.1
	DVYENLYAGR	10	30	MAPKAPK2	ENSG00000162889.10	ENSP00000294981.4
	DVYGFLVEHY	10	7.2246	IFT140	ENSG00000187535.14	ENSP00000354895.5
	DVYSDLNTQR	10	11.587	TYROBP	ENSG00000011600.11	ENSP00000402371.3
	EAFPSQGTKR	10	18	VPS53	ENSG00000141252.20	ENSP00000401435.2
	EAIHSQLLEK	10	48	PFDN1	ENSG00000113068.9	ENSP00000261813.4
	EAISPLKNGM	10	26.8	ACTL6A	ENSG00000136518.17	ENSP00000394014.2
	EAMNHPGHLK	10	36.3333	DHFR	ENSG00000228716.7	ENSP00000396308.2
	EAPEGWQTPK	10	33.75	AURKAIP1	ENSG00000175756.13	ENSP00000342676.3
	EAYDRRLAHH	10	22.8421	MCM4	ENSG00000104738.18	ENSP00000497881.1
	EAYHRVFVNR	10	15.913	NT5C2	ENSG00000076685.18	ENSP00000383960.3
	EGIHPKVMER	10	39	KEAP1	ENSG00000079999.14	ENSP00000171111.4
	EICSNLVKTR	10	45	ARL6IP1	ENSG00000170540.15	ENSP00000306788.7
	EIDDRKQLTR	10	32.4	RPRD1A	ENSG00000141425.18	ENSP00000467991.1
	EIIDDHRAGK	10	47	RPS15A	ENSG00000134419.15	ENSP00000318646.4
	EIIDKDSKTR	10	45	CLPB	ENSG00000162129.14	ENSP00000294053.3
	EIINEDIAKR	10	49	PDIA6	ENSG00000143870.12	ENSP00000272227.3
	EILESEVTGR	10	39	AC124319.1	ENSG00000173821.19	ENSP00000425956.2
	EISESGMTVR	10	46	CEP170	ENSG00000143702.16	ENSP00000355500.1
	EIYPVEIRGR	10	19.129	SLC2A10	ENSG00000197496.6	ENSP00000352216.2
	EIYTGTSVAR	10	14.3556	LMTK2	ENSG00000164715.6	ENSP00000297293.5
	ELCDERVSSR	10	30.8333	UQCRH	ENSG00000173660.12	ENSP00000309565.5
	ELFHQQGTPR	10	30.1667	LMNB1	ENSG00000113368.12	ENSP00000261366.5
	ELISTTANYR	10	30.3333	IK	ENSG00000113141.18	ENSP00000396301.2
	ELVAQTVSER	10	35.75	ARHGEF1	ENSG00000076928.17	ENSP00000346532.2
	ELVHKETAAR	10	49	SH3BP5	ENSG00000131370.16	ENSP00000373301.3
	EMISDEIHER	10	24.2857	SH3BP5	ENSG00000131370.16	ENSP00000373301.3
	EMRGLTSAGR	10	51.25	RPL15	ENSG00000174748.21	ENSP00000309334.4
	EQISEQIHAR	10	21.4545	SH3BP5L	ENSG00000175137.11	ENSP00000355428.5
	ESASAGATLR	10	42.5	MSX2	ENSG00000120149.9	ENSP00000239243.5
	ESFPGSFRGR	10	16.6182	CDCA7	ENSG00000144354.14	ENSP00000272789.4
	ESIGRVLAQR	10	39.5	MRPL18	ENSG00000112110.10	ENSP00000356001.4
	ESIHQYLLQR	10	41.5	NPEPPS	ENSG00000141279.16	ENSP00000433287.1
	ESVGGRVAER	10	53.75	LIMA1	ENSG00000050405.13	ENSP00000448463.1
	ESYQMGHMRR	10	16.4727	ADAM10	ENSG00000137845.15	ENSP00000260408.3
	ETAPRTIFQR	10	23.9375	ATXN10	ENSG00000130638.17	ENSP00000252934.4
	ETFDYIGSSR	10	21.7273	NCSTN	ENSG00000162736.17	ENSP00000294785.5
	ETGAGKHVPR	10	41	TUBA1B	ENSG00000123416.15	ENSP00000336799.5
	ETGKENFRER	10	42.5	BDP1	ENSG00000145734.19	ENSP00000351575.4
	ETHGNLMTER	10	35.25	NUP188	ENSG00000095319.14	ENSP00000361658.2
	ETIGKKFEKR	10	35	XRCC5	ENSG00000079246.16	ENSP00000375978.3
	ETIRHGVHMM	10	16.0909	DDX41	ENSG00000183258.12	ENSP00000330349.8
	ETSGGGISAR	10	50	ZBTB9	ENSG00000213588.6	ENSP00000378503.2
	ETVGVKINEK	10	47	TXNRD1	ENSG00000198431.16	ENSP00000412045.4
	ETVNLRSLGF	10	10.4237	CRYBG1	ENSG00000112297.15	ENSP00000488010.1
	ETVPYWTRSR	10	37.6667	RACGAP1	ENSG00000161800.13	ENSP00000404190.2
	ETVQLRNPPR	10	67.5	STK4	ENSG00000101109.12	ENSP00000443514.1
	ETVSNMIHNR	10	41	USP54	ENSG00000166348.18	ENSP00000404644.1
	EVADPTAHRR	10	20.5926	KANK2	ENSG00000197256.10	ENSP00000465650.1
	EVAGIINDAK	10	43	CKAP5	ENSG00000175216.14	ENSP00000432768.1
	EVAGKHGVGR	10	39	ASS1	ENSG00000130707.17	ENSP00000253004.6
	EVANGNLSKA	10	67.5	MYH14	ENSG00000105357.17	ENSP00000472543.1
	EVAPPASGTR	10	24.2143	SH3GLB2	ENSG00000148341.17	ENSP00000361645.3
	EVAPPEYHRK	10	20.9259	MORF4L1	ENSG00000185787.14	ENSP00000368850.4
	EVAQLIQGGR	10	60	MPC1	ENSG00000060762.19	ENSP00000354223.6
	EVCGQDITTK	10	49	PPP2R1A	ENSG00000105568.18	ENSP00000324804.6
	EVFDFRGMRL	10	8.8067	NCKAP1	ENSG00000061676.15	ENSP00000355348.3
	EVFDHMMKRM	10	14.7556	USP9X	ENSG00000124486.13	ENSP00000367558.2
	EVFMHVSTAY	10	9.4976	FAR1	ENSG00000197601.13	ENSP00000346874.3
	EVFNKFFKER	10	25.0833	SUPT16H	ENSG00000092201.10	ENSP00000216297.2
	EVGPEGALGK	10	42.5	RILPL2	ENSG00000150977.10	ENSP00000280571.8
	EVGPREAGLR	10	52.5	CCDC115	ENSG00000136710.10	ENSP00000259229.2
	EVHFPGGAER	10	19.1613	RTL5	ENSG00000242732.4	ENSP00000418667.1
	EVIGGLGAAR	10	41	SPG7	ENSG00000197912.15	ENSP00000495967.1
	EVIGLLGGRY	10	39	MYSM1	ENSG00000162601.11	ENSP00000499373.1
	EVIHRKALQR	10	46	SIN3A	ENSG00000169375.15	ENSP00000378402.3
	EVIHTGTLQR	10	37.3333	ZNF468	ENSG00000204604.11	ENSP00000375660.2
	EVIKAMTKAR	10	51.25	ACOT13	ENSG00000112304.11	ENSP00000230048.3
	EVIKQRLTAR	10	41	AK3	ENSG00000147853.17	ENSP00000371230.3
	EVINRSMDTY	10	26.1	CAMLG	ENSG00000164615.5	ENSP00000297156.2
	EVINYEPIGY	10	37.6667	MYLK	ENSG00000065534.18	ENSP00000354004.3
	EVIQLQGDQR	10	58.3333	EIF1	ENSG00000173812.11	ENSP00000419449.1
	EVISHIGKLR	10	47	STX18	ENSG00000168818.10	ENSP00000426648.1
	EVISPDTTER	10	30	COL6A2	ENSG00000142173.15	ENSP00000300527.4
	EVIVTEVGQR	10	60	AKAP12	ENSG00000131016.17	ENSP00000384537.2
	EVLDPTAANR	10	22.8947	C16orf58	ENSG00000140688.17	ENSP00000456775.1
	EVLETRVMER	10	32.4	CSTF2T	ENSG00000177613.8	ENSP00000332444.4
	EVLHQPVRTR	10	30.1667	RNF125	ENSG00000101695.9	ENSP00000217740.3
	EVMNHVLGKR	10	35	VIL1	ENSG00000127831.10	ENSP00000248444.5
	EVMSIRTTNR	10	27.8	PLEKHS1	ENSG00000148735.15	ENSP00000354332.1
	EVNEAELLRR	10	45.5	CAVIN1	ENSG00000177469.13	ENSP00000349541.4
	EVPREKLASR	10	31.8333	LARP1	ENSG00000155506.17	ENSP00000336721.4
	EVQDLHLAQR	10	36	MBOAT7	ENSG00000125505.17	ENSP00000410503.2
	EVQGDRMHLR	10	30.8333	ARAP2	ENSG00000047365.12	ENSP00000302895.4
	EVQRKEVQAR	10	45.5	PHF12	ENSG00000109118.14	ENSP00000329933.4
	EVSPPNLRGR	10	26.7	SLC2A13	ENSG00000151229.13	ENSP00000280871.4
	EVTDYAIARR	10	49	MCM6	ENSG00000076003.5	ENSP00000264156.2
	EVTGKKLLER	10	44	SMC2	ENSG00000136824.19	ENSP00000286398.7
	EVTQSEIAQK	10	55	PARVA	ENSG00000197702.13	ENSP00000334008.9
	EVVDKSQVSR	10	33.25	L3MBTL2	ENSG00000100395.15	ENSP00000216237.5
	EVVEDSLRQR	10	41.5	TMX4	ENSG00000125827.9	ENSP00000246024.2
	EVVQIFDKEG	10	90	CMPK1	ENSG00000162368.13	ENSP00000360939.5
	EVVTEHLINK	10	46	CUL3	ENSG00000036257.13	ENSP00000264414.4
	EVVTGVIGQR	10	45.5	GUCY1B1	ENSG00000061918.13	ENSP00000427226.1
	EVVTSMGTQR	10	53.75	KLHL12	ENSG00000117153.16	ENSP00000356230.3
	EVYDGPKNVR	10	11.4293	PCM1	ENSG00000078674.17	ENSP00000327077.8
	EVYEGVYTNH	10	21.7273	PTK2B	ENSG00000120899.18	ENSP00000380638.1
	EVYPFGIVGM	10	2.3225	CSDE1	ENSG00000009307.16	ENSP00000342408.6
	EVYVKHMGNR	10	28.375	FLNC	ENSG00000128591.15	ENSP00000327145.8
	EYLRMSGIYW	10	0.453	RABGGTB	ENSG00000137955.16	ENSP00000359862.3
	EYPDRIMNTF	10	0.0274	TUBB4B	ENSG00000188229.6	ENSP00000341289.4
	FTCSSSAEGR	10	55	INPP5D	ENSG00000168918.14	ENSP00000352575.7
	FVFDRPVHRR	10	11.1304	GBP1	ENSG00000117228.10	ENSP00000359504.4
	FVQEAESRPR	10	53.75	ARHGEF1	ENSG00000076928.17	ENSP00000346532.2
	FVVHMKQKGK	10	60	S100A10	ENSG00000197747.9	ENSP00000357801.3
	FWRGGQYENF	10	0.5601	ZC3H18	ENSG00000158545.15	ENSP00000301011.5
	FYLEGGFSKF	10	0.0183	DUSP6	ENSG00000139318.8	ENSP00000279488.6
	FYQDTYGQQW	10	0.0407	HNRNPR	ENSG00000125944.20	ENSP00000304405.6
	FYSGSPTSYF	10	0.0431	RAVER1	ENSG00000161847.14	ENSP00000482277.1
	FYTSITRARF	10	0.1296	HSPA8	ENSG00000109971.14	ENSP00000437125.1
	FYTSKLWSTF	10	0.061	AKR1C3	ENSG00000196139.14	ENSP00000474188.1
	GIAEFPSRGK	10	43.5	FGA	ENSG00000171560.16	ENSP00000498441.1
	GISRDNWHKR	10	43.5	RPS8	ENSG00000142937.12	ENSP00000379888.3
	GVIDQDMATR	10	40.5	DSP	ENSG00000096696.14	ENSP00000396591.2
	GVIEKLLTSY	10	14.9778	CSDE1	ENSG00000009307.16	ENSP00000342408.6
	GVISMPVAAR	10	41.5	TRAPPC10	ENSG00000160218.13	ENSP00000291574.4
	HIIDPATSAR	10	27.8	PLEC	ENSG00000178209.15	ENSP00000344848.3
	HVAAEGLRER	10	38.6667	PNPO	ENSG00000108439.10	ENSP00000493224.1
	HVIGLQMGSN	10	100	TAGLN	ENSG00000149591.16	ENSP00000376678.4
	HVIRGYVGNR	10	43	PDXK	ENSG00000160209.19	ENSP00000381155.1
	HVIVDEIHER	10	27.7	DHX9	ENSG00000135829.17	ENSP00000356520.3
	HVIVMAATNR	10	55	VCP	ENSG00000165280.16	ENSP00000351777.6
	HVKVSNSGRF	10	12.6389	PRR15L	ENSG00000167183.3	ENSP00000300557.2
	HVMDSHVSER	10	21.5	PLEKHG3	ENSG00000126822.17	ENSP00000247226.8
	HVMGSALTGA	10	56.6667	CHCHD10	ENSG00000250479.8	ENSP00000384973.3
	HVPGSPFTAR	10	16.0364	FLNA	ENSG00000196924.17	ENSP00000353467.4
	HVSTEKLKNR	10	46	KRCC1	ENSG00000172086.8	ENSP00000340083.3
	HVVGQGVLHR	10	35	OGFOD2	ENSG00000111325.16	ENSP00000380544.2
	HVVREDLNPR	10	52.5	ESYT1	ENSG00000139641.12	ENSP00000377612.5
	HVYDGKFLAR	10	9.9765	BCHE	ENSG00000114200.10	ENSP00000264381.3
	HVYSFPNKQK	10	11.5924	PXN	ENSG00000089159.16	ENSP00000267257.7
	HVYVGNISKK	10	12.2222	ICE1	ENSG00000164151.12	ENSP00000296564.7
	HYFDPQYFEF	10	0.0088	EIF3I	ENSG00000084623.11	ENSP00000362688.1
	IFIDPGYQTF	10	0.0117	ZMYM2	ENSG00000121741.16	ENSP00000479904.1
	IFIQNSKLYF	10	0.1828	SLC35A5	ENSG00000138459.9	ENSP00000417654.1
	IWPGGVLPKF	10	0.0712	SNX19	ENSG00000120451.10	ENSP00000265909.4
	IWYTPIKEEW	10	0.0963	BACE2	ENSG00000182240.16	ENSP00000333854.6
	IYADLNQNDF	10	0.0205	FAR2	ENSG00000064763.11	ENSP00000443291.2
	IYADNQVMHF	10	0.005	POLE	ENSG00000177084.16	ENSP00000322570.5
	IYFIVAKSGF	10	0.2963	ZNF490	ENSG00000188033.10	ENSP00000402719.1
	IYHHTGNNTF	10	0.0399	ENAH	ENSG00000154380.17	ENSP00000355809.2
	IYHKLKHFKF	10	0.0942	CCDC82	ENSG00000149231.14	ENSP00000278520.5
	IYIDASCLTW	10	0.0354	NUTF2	ENSG00000102898.12	ENSP00000219169.4
	IYISTLKTEF	10	0.0238	AHSA1	ENSG00000100591.8	ENSP00000451569.1
	IYKPGQTVKF	10	0.0098	A2M	ENSG00000175899.14	ENSP00000323929.7
	IYNGQLFNNL	10	0.3297	TTC8	ENSG00000165533.18	ENSP00000445067.2
	IYNHPPHPTM	10	0.129	CNOT1	ENSG00000125107.18	ENSP00000320949.5
	IYPELQIERF	10	0.0069	APBB1IP	ENSG00000077420.16	ENSP00000365411.4
	IYSDTQFPSL	10	0.1589	CDV3	ENSG00000091527.15	ENSP00000264993.3
	IYSTPLPEKF	10	0.0051	KLF3	ENSG00000109787.13	ENSP00000421252.1
	IYTDMGRFTI	10	0.2109	NAPA	ENSG00000105402.8	ENSP00000263354.2
	IYVPDIRNVF	10	0.014	SLC38A6	ENSG00000139974.15	ENSP00000346959.2
	IYVTQLAEKF	10	0.0549	DUOX2	ENSG00000140279.12	ENSP00000373691.6
	IYYTGKYQSL	10	0.1767	MYCBP2	ENSG00000005810.18	ENSP00000444596.2
	KEKYIDQEEL	10	18.6316	HSP90AB1	ENSG00000096384.20	ENSP00000481908.1
	KFIDPIYQVW	10	0.0901	RRN3	ENSG00000085721.12	ENSP00000198767.6
	KMFNSVKEEL	10	2.9406	CMYA5	ENSG00000164309.15	ENSP00000394770.2
	KMPKMKMPKF	10	0.522	AHNAK	ENSG00000124942.14	ENSP00000367263.4
	KMPKMKMPTF	10	0.3399	AHNAK	ENSG00000124942.14	ENSP00000367263.4
	KMPKVKMPKF	10	0.3886	AHNAK	ENSG00000124942.14	ENSP00000367263.4
	KPRDVSSVEL	10	12.9097	SPTBN1	ENSG00000115306.16	ENSP00000479037.1
	KWNPTAGVAF	10	0.1926	POLR2C	ENSG00000102978.13	ENSP00000219252.4
	KYADLSHNRL	10	0.1365	RARS	ENSG00000113643.9	ENSP00000231572.3
	KYFDSGDYNM	10	0.2541	ENSA	ENSG00000143420.18	ENSP00000358012.4
	KYFGGVLEYF	10	0.0089	RHOBTB3	ENSG00000164292.13	ENSP00000369318.3
	KYFQGDLQLF	10	0.0077	PDK2	ENSG00000005882.11	ENSP00000007708.3
	KYFSCGRESF	10	0.0586	ZMYM1	ENSG00000197056.11	ENSP00000496876.1
	KYIDSKSLNW	10	0.0339	ZMYM6	ENSG00000163867.17	ENSP00000349708.4
	KYITDWQNVF	10	0.0204	PDCD6	ENSG00000249915.8	ENSP00000485024.1
	KYKDKKWYQF	10	0.0658	STXBP5	ENSG00000164506.14	ENSP00000356451.3
	KYKDQPQQTF	10	0.0156	STAB1	ENSG00000010327.10	ENSP00000312946.6
	KYKEETIEKM	10	0.4771	RPL26	ENSG00000161970.15	ENSP00000498177.1
	KYLDVKFEYL	10	0.0921	PICK1	ENSG00000100151.16	ENSP00000385205.3
	KYLKPSGNMF	10	0.0174	CARM1	ENSG00000142453.11	ENSP00000325690.3
	KYLSVQGQLF	10	0.0077	MTCH1	ENSG00000137409.19	ENSP00000362718.5
	KYLTAEAFGF	10	0.1492	FSCN1	ENSG00000075618.18	ENSP00000371798.3
	KYLTEGLLQF	10	0.011	NFE2L1	ENSG00000082641.16	ENSP00000463657.1
	KYMDVVKERI	10	0.1639	DDX24	ENSG00000089737.17	ENSP00000481495.1
	KYMTAVVKLF	10	0.0213	CYBA	ENSG00000051523.11	ENSP00000261623.3
	KYNDTFWKEF	10	0.0157	HSP90B1	ENSG00000166598.15	ENSP00000299767.4
	KYQKGFSDKL	10	0.2931	EBNA1BP2	ENSG00000117395.12	ENSP00000407323.2
	KYSNMEQSLF	10	0.0586	AQR	ENSG00000021776.11	ENSP00000156471.5
	KYTFPAEHRF	10	0.0095	GDA	ENSG00000119125.16	ENSP00000437972.1
	KYWDVPPPGF	10	0.0536	U2AF2	ENSG00000063244.12	ENSP00000388475.1
	KYYEYEFMEL	10	0.201	ATP9A	ENSG00000054793.13	ENSP00000309086.5
	LWDTAGQERF	10	0.62	RAB1B	ENSG00000174903.16	ENSP00000310226.6
	LYADVGGKQF	10	0.1143	SSR4	ENSG00000180879.13	ENSP00000317331.3
	MVVGRGLLGR	10	41.5	HAGH	ENSG00000063854.13	ENSP00000380514.3
	MWKEGNRIHF	10	0.2915	HSD17B4	ENSG00000133835.16	ENSP00000424613.1
	MYIDLQGMKW	10	0.1034	LEFTY1	ENSG00000243709.1	ENSP00000272134.5
	MYINDKLPYF	10	0.024	USP28	ENSG00000048028.11	ENSP00000003302.4
	NAVDPDVSAR	10	44	MORC4	ENSG00000133131.15	ENSP00000347821.4
	NYMDTDNLMF	10	0.0584	MGAM2	ENSG00000257743.8	ENSP00000420449.3
	NYYEVHKELF	10	0.0257	PRC1	ENSG00000198901.14	ENSP00000377793.3
	PYLKVLGQTF	10	0.0519	WFS1	ENSG00000109501.13	ENSP00000423337.1
	PYNPILGETF	10	0.0268	OSBPL5	ENSG00000021762.20	ENSP00000263650.7
	PYYPSPGVLF	10	0.0136	HP1BP3	ENSG00000127483.18	ENSP00000312625.5
	QLIKHNIGQR	10	23.8125	CUX1	ENSG00000257923.11	ENSP00000496653.1
	QWPPDPPLHF	10	0.0248	EPAS1	ENSG00000116016.14	ENSP00000263734.3
	QYADMLNKKF	10	0.044	DOCK1	ENSG00000150760.12	ENSP00000280333.6
	QYDPYTDSRF	10	0.0989	NAV2	ENSG00000166833.21	ENSP00000353871.4
	QYWEAQGWTF	10	0.0428	TGS1	ENSG00000137574.10	ENSP00000260129.5
	RFEELNADLF	10	0.6778	HSPA8	ENSG00000109971.14	ENSP00000437125.1
	RFIRPMGLRF	10	0.1038	NSA2	ENSG00000164346.10	ENSP00000483484.1
	RFKPMQRHLF	10	0.1106	MCF2L	ENSG00000126217.21	ENSP00000364758.3
	RFLDDLGLKF	10	0.1283	DSG2	ENSG00000046604.13	ENSP00000261590.8
	RFPRTIHMTF	10	0.0242	ACY1	ENSG00000243989.9	ENSP00000418683.1
	RFSHGKGNMF	10	0.5877	GPALPP1	ENSG00000133114.17	ENSP00000368447.4
	RFTTKRPNTF	10	0.3879	RPL18A	ENSG00000105640.13	ENSP00000222247.4
	RLPEIAIPEF	10	0.3219	APOB	ENSG00000084674.14	ENSP00000233242.1
	RMPNSPAPHF	10	0.2059	CRYBG1	ENSG00000112297.15	ENSP00000488010.1
	RPAEKLVTSM	10	16.2727	LAMB3	ENSG00000196878.15	ENSP00000348384.3
	RPANHRQLTF	10	3.0183	PSMD13	ENSG00000185627.18	ENSP00000436186.1
	RWFQPAIPSW	10	0.0985	UNC13D	ENSG00000092929.11	ENSP00000207549.3
	RWFTHASPTL	10	0.5035	RRM1	ENSG00000167325.15	ENSP00000300738.5
	RWPKKSAEFL	10	0.746	RPL17	ENSG00000265681.7	ENSP00000482577.1
	RYARTDGKVF	10	0.3795	RPL24	ENSG00000114391.13	ENSP00000377640.3
	RYAVVLNATW	10	0.1479	SCD	ENSG00000099194.6	ENSP00000359380.2
	RYEPRAREQF	10	0.1086	SPEN	ENSG00000065526.11	ENSP00000364912.3
	RYFDGNLEKL	10	0.0944	ARIH1	ENSG00000166233.15	ENSP00000369217.4
	RYFDPANGKF	10	0.0144	EEF2	ENSG00000167658.16	ENSP00000307940.5
	RYFNSSAFFF	10	0.0491	CFTR	ENSG00000001626.15	ENSP00000003084.6
	RYGDQREMEF	10	0.1219	YTHDC2	ENSG00000047188.16	ENSP00000426644.1
	RYIDRIHIFF	10	0.0048	PRPF8	ENSG00000174231.17	ENSP00000304350.6
	RYIHPQQEAF	10	0.0198	CPSF1	ENSG00000071894.17	ENSP00000484669.1
	RYKEENNDHL	10	0.4608	USP8	ENSG00000138592.14	ENSP00000379721.3
	RYKPGEPITF	10	0.0074	DENND1B	ENSG00000213047.13	ENSP00000479816.1
	RYKTYHGDVF	10	0.532	PTPN13	ENSG00000163629.13	ENSP00000408368.2
	RYLENGKETL	10	0.1666	HLA-A	ENSG00000206503.13	ENSP00000379873.1
	RYLKAMGHKF	10	0.0158	CABIN1	ENSG00000099991.18	ENSP00000263119.5
	RYLNSQQQYF	10	0.0203	NFRKB	ENSG00000170322.14	ENSP00000400476.2
	RYMPPAHRNF	10	0.0021	IDO1	ENSG00000131203.13	ENSP00000430505.1
	RYMPQNPHII	10	0.0583	RBBP7	ENSG00000102054.17	ENSP00000369427.2
	RYPNSHTHYF	10	0.0083	CNOT1	ENSG00000125107.18	ENSP00000320949.5
	RYPPDIRATF	10	0.0042	SBF1	ENSG00000100241.21	ENSP00000370196.2
	RYPPKSGNYF	10	0.0139	MGRN1	ENSG00000102858.13	ENSP00000393311.2
	RYPQSIFSTF	10	0.0036	SBF2	ENSG00000133812.15	ENSP00000256190.8
	RYQKSTELLI	10	0.3164	H3F3A	ENSG00000163041.11	ENSP00000355781.1
	RYQPKQRSMF	10	0.0725	FBXO30	ENSG00000118496.5	ENSP00000237281.3
	RYTPVGRSFF	10	0.0225	AGO2	ENSG00000123908.12	ENSP00000220592.5
	RYVNNYTNSF	10	0.0387	TRIM29	ENSG00000137699.17	ENSP00000343129.5
	RYYKNIGLGF	10	0.0766	RPS11	ENSG00000142534.7	ENSP00000470447.1
	SCFEGRFHER	10	15.7681	ZNFX1	ENSG00000124201.15	ENSP00000360817.1
	SDGYGSGRGF	10	11.4837	HNRNPA2B1	ENSG00000122566.21	ENSP00000497298.1
	SIVDSILMER	10	27.5	RBM25	ENSG00000119707.14	ENSP00000431150.1
	STAPFGLKPR	10	27.9	LRCH1	ENSG00000136141.15	ENSP00000308493.5
	STFHGQPRER	10	19.4839	MARK3	ENSG00000075413.18	ENSP00000402104.3
	STVGGWVSTR	10	27.4	AGPS	ENSG00000018510.15	ENSP00000264167.4
	SVEIQEPSSR	10	39	ITGA6	ENSG00000091409.15	ENSP00000386614.1
	SVFPQNGAAR	10	17.0667	KAT5	ENSG00000172977.13	ENSP00000366245.3
	SVIAKHLKGR	10	36.6667	MYB	ENSG00000118513.19	ENSP00000410825.2
	SVIDYQTHFR	10	13.6036	TMED7	ENSG00000134970.14	ENSP00000405926.3
[truncated: 224 more rows]

## Sheet: CRC057
	Sequence	Length	%rank (NetMHCpan4.1)	Gene	Ensembl gene ID	Ensembl protein ID
	ASFPKKQE	8	65	COX7A2	ENSG00000112695.11	ENSP00000359098.2
	DAAEFRVV	8	34.5	MYO1D	ENSG00000176658.17	ENSP00000324527.5
	DAAEIRLV	8	33.25	NCL	ENSG00000115053.16	ENSP00000318195.4
	DAARFPII	8	23.6875	HM13	ENSG00000101294.17	ENSP00000381237.3
	DACFIRVI	8	37.3333	PSMC2	ENSG00000161057.12	ENSP00000391211.1
	DAFNQEKV	8	37	BIN3	ENSG00000147439.12	ENSP00000276416.6
	DAFPVHRV	8	13.3333	KLHL13	ENSG00000003096.14	ENSP00000360949.1
	DAFRVNVI	8	23.3125	AP2M1	ENSG00000161203.13	ENSP00000371894.3
	DAFTIKTV	8	27.6	IFIH1	ENSG00000115267.8	ENSP00000497271.1
	DAHMNAKI	8	41.5	PRKAA1	ENSG00000132356.11	ENSP00000380317.2
	DAIKVLQC	8	47	NUDT4B	ENSG00000177144.7	ENSP00000492425.1
	DAILARTV	8	35.25	LAMB2	ENSG00000172037.14	ENSP00000307156.4
	DALKEKVI	8	38.3333	MAT2A	ENSG00000168906.13	ENSP00000303147.3
	DALVTKNL	8	28.125	FBL	ENSG00000105202.9	ENSP00000472419.1
	DAPIGPHL	8	11.2663	EIF3A	ENSG00000107581.13	ENSP00000358140.3
	DAPIVAHL	8	10.5191	CPT1A	ENSG00000110090.13	ENSP00000439084.1
	DAPIVNKV	8	21.2273	FN1	ENSG00000115414.19	ENSP00000394423.1
	DAQRLAAV	8	42.5	UTP25	ENSG00000117597.18	ENSP00000419005.1
	DATNCLRI	8	43	BABAM2	ENSG00000158019.20	ENSP00000392345.1
	DATNMPAV	8	47	FDFT1	ENSG00000079459.13	ENSP00000444248.2
	DATTIAKI	8	31.8333	PIK3CG	ENSG00000105851.11	ENSP00000392258.2
	DAVKALKA	8	65	DERA	ENSG00000023697.13	ENSP00000432633.1
	DAVKILKL	8	13.9369	SETX	ENSG00000107290.14	ENSP00000409143.1
	DAVRIVHI	8	24.5714	BRCC3	ENSG00000185515.14	ENSP00000344103.4
	DAVRTKMV	8	52.5	EIF3M	ENSG00000149100.13	ENSP00000436049.1
	DAWKLPKI	8	14.2222	CYBB	ENSG00000165168.7	ENSP00000367851.4
	DAYIPLQI	8	11.9076	PIH1D1	ENSG00000104872.11	ENSP00000262265.4
	DGVAVLKV	8	34	HSPD1	ENSG00000144381.17	ENSP00000373620.3
	DPAKFKSI	8	23.75	PITPNA	ENSG00000174238.14	ENSP00000316809.7
	DPPYSRVI	8	20.5185	PJA2	ENSG00000198961.10	ENSP00000355284.3
	DPTRFKSI	8	33.5	RFNG	ENSG00000169733.12	ENSP00000307971.4
	DPYKVYRI	8	15.3478	IRF4	ENSG00000137265.15	ENSP00000370343.4
	DSYTLHKI	8	12.7986	PSMC5	ENSG00000087191.13	ENSP00000464405.1
	EALEAARI	8	40.5	RPL10	ENSG00000147403.16	ENSP00000358832.2
	EAYLGKKV	8	51.25	HSPA5	ENSG00000044574.8	ENSP00000324173.6
	EAYLGKTV	8	44	HSPA8	ENSG00000109971.14	ENSP00000437125.1
	FPGLAIKI	8	6.6847	KIF2C	ENSG00000142945.13	ENSP00000410346.1
	GARIYHTI	8	21.0455	MGST1	ENSG00000008394.13	ENSP00000010404.2
	HAYIIAKV	8	32.6	PTPRC	ENSG00000081237.20	ENSP00000306782.7
	HYGKVYLL	8	0.3747	VPS41	ENSG00000006715.16	ENSP00000309457.4
	IYNEALKG	8	19.8387	S100A6	ENSG00000197956.10	ENSP00000357708.3
	IYTTSNHI	8	1.2827	COPA	ENSG00000122218.16	ENSP00000241704.7
	KADLENQV	8	35	DNAH7	ENSG00000118997.14	ENSP00000311273.6
	KYGLFQHI	8	0.4548	DHCR24	ENSG00000116133.13	ENSP00000360316.3
	KYGPIRQI	8	0.5562	SF3B6	ENSG00000115128.7	ENSP00000233468.4
	KYGPVFSF	8	0.0255	CYP51A1	ENSG00000001630.17	ENSP00000003100.8
	KYGSVTVW	8	0.3841	PPP4C	ENSG00000149923.14	ENSP00000279387.7
	KYPHVQKW	8	0.1667	CYP2S1	ENSG00000167600.14	ENSP00000471637.1
	LDKKVEKV	8	30.1667	HSP90AB1	ENSG00000096384.20	ENSP00000481908.1
	LMEHIHKL	8	7.0449	RPL19	ENSG00000108298.11	ENSP00000225430.4
	LPPEVNRI	8	12.8333	SF3B6	ENSG00000115128.7	ENSP00000233468.4
	LPSKTPSI	8	11.5652	ATP10B	ENSG00000118322.14	ENSP00000493802.1
	MPILISKI	8	15.2029	SNTB1	ENSG00000172164.15	ENSP00000378965.3
	NAAILKKV	8	43	SKP1	ENSG00000113558.18	ENSP00000231487.8
	PQEQKAKI	8	38.6667	CTNNA1	ENSG00000044115.21	ENSP00000486200.1
	QALEVLKI	8	18.3684	MOCS3	ENSG00000124217.4	ENSP00000244051.1
	QYGFQYPL	8	2.1859	SF1	ENSG00000168066.20	ENSP00000366611.3
	RYGNVSHF	8	0.1406	SUV39H2	ENSG00000152455.15	ENSP00000388968.1
	RYGRFRKF	8	0.5504	DCAF11	ENSG00000100897.17	ENSP00000452898.1
	SQRVWAEY	8	21.0909	PRPF8	ENSG00000174231.17	ENSP00000304350.6
	TALKIMKV	8	23	MLX	ENSG00000108788.11	ENSP00000416627.1
	TAPTAIRL	8	12.6944	ACSS2	ENSG00000131069.20	ENSP00000353804.2
	TPTHMPTI	8	14.7444	AC022966.1	ENSG00000055483.19	ENSP00000467280.1
	TPVRLPSI	8	18.8684	IRF1	ENSG00000125347.14	ENSP00000245414.4
	TYDKGYQF	8	0.186	PEX5	ENSG00000139197.10	ENSP00000400647.2
	VYAQVARL	8	0.6421	SIN3A	ENSG00000169375.15	ENSP00000378402.3
	VYGKTSHL	8	0.7066	SP1	ENSG00000185591.10	ENSP00000329357.4
	VYTRTASF	8	0.381	NAGLU	ENSG00000108784.10	ENSP00000225927.1
	VYTTTVHW	8	0.2492	PRPF8	ENSG00000174231.17	ENSP00000304350.6
	YAKLLHRY	8	3.4068	FBXO31	ENSG00000103264.18	ENSP00000310841.4
	YAQKHQQL	8	2.0162	TRIM33	ENSG00000197323.12	ENSP00000351250.2
	YHPNVDKL	8	2.2427	UBE2N	ENSG00000177889.10	ENSP00000316176.2
	YIEKNDKL	8	3.78	ERBB3	ENSG00000065361.15	ENSP00000449138.1
	YIKHPHLF	8	0.1401	DNTTIP1	ENSG00000101457.13	ENSP00000361705.3
	YIKHPVSL	8	1.2395	PSMD8	ENSG00000099341.11	ENSP00000215071.4
	YISEHEHF	8	0.4765	CLPTM1	ENSG00000104853.16	ENSP00000443192.1
	YLEKAIKI	8	2.3986	USP7	ENSG00000187555.15	ENSP00000343535.4
	YLEKPMEI	8	1.7088	STAT3	ENSG00000168610.14	ENSP00000264657.4
	YPFKPPKI	8	2.2015	UBE2L3	ENSG00000185651.14	ENSP00000400906.2
	YPPHSHSI	8	0.8607	STAT6	ENSG00000166888.12	ENSP00000300134.3
	YPPHVQKV	8	1.6197	SENP6	ENSG00000112701.18	ENSP00000359027.2
	YPPNTSKV	8	4.0469	NAMPT	ENSG00000105835.12	ENSP00000222553.3
	YPVCVSKV	8	14.5556	AC004551.1	ENSG00000089127.13	ENSP00000388001.2
	YQKAFEHL	8	1.2572	BBS4	ENSG00000140463.14	ENSP00000378631.3
	YQKVRHRL	8	2.3428	STRIP1	ENSG00000143093.15	ENSP00000358811.1
	YQKYIARF	8	0.8618	CASZ1	ENSG00000130940.15	ENSP00000366221.3
	YQNHVQHL	8	1.5875	ARHGAP5	ENSG00000100852.13	ENSP00000452222.1
	YQRDPLKL	8	2.9613	STAT6	ENSG00000166888.12	ENSP00000300134.3
	YSHVIQKL	8	1.0537	SDS	ENSG00000135094.11	ENSP00000257549.4
	YTPITPHL	8	0.6923	PTBP3	ENSG00000119314.15	ENSP00000414921.1
	YTTTRSHL	8	6.6063	CLPTM1L	ENSG00000049656.14	ENSP00000313854.5
	YVDKVEKM	8	3.3867	AMOT	ENSG00000126016.15	ENSP00000361027.3
	YVELVHHI	8	0.9583	CDK5RAP1	ENSG00000101391.21	ENSP00000409474.1
	YVHMVTHF	8	0.8009	TMBIM6	ENSG00000139644.13	ENSP00000450159.1
	YVKHSISF	8	0.8493	AP3M1	ENSG00000185009.12	ENSP00000347408.4
	YVSRPSHF	8	1.0365	STAT2	ENSG00000170581.14	ENSP00000315768.4
	AFIKKSHLL	9	0.1565	ZNF684	ENSG00000117010.17	ENSP00000497154.1
	AFKHKHHLI	9	0.6469	ZEB1	ENSG00000148516.21	ENSP00000319248.9
	AFMKGVFTF	9	0.0132	TMEM141	ENSG00000244187.8	ENSP00000290079.8
	AIDRVTTSV	9	13.1712	LRRC1	ENSG00000137269.15	ENSP00000359925.1
	ALDAYYKRC	9	25.8333	RBM4	ENSG00000173933.20	ENSP00000309166.7
	ALDDFYKML	9	3.6832	PELO	ENSG00000152684.11	ENSP00000274311.2
	ALDEFATKL	9	4.2587	SPTAN1	ENSG00000197694.15	ENSP00000361816.4
	ALDEPTTNL	9	3.2953	RAD50	ENSG00000113522.14	ENSP00000368100.4
	ALDEVFTKV	9	5.3366	NENF	ENSG00000117691.10	ENSP00000355955.3
	ALDEVVLKF	9	0.5531	PLOD3	ENSG00000106397.12	ENSP00000223127.3
	ALDNVDARM	9	12.8403	UBA1	ENSG00000130985.17	ENSP00000366568.4
	ALDPPLKNV	9	5.9723	LYPD8	ENSG00000259823.6	ENSP00000466070.2
	ALQEMVHQV	9	6.6987	NEDD9	ENSG00000111859.17	ENSP00000368759.5
	AVDALVKKL	9	8.0621	SMAD5	ENSG00000113658.18	ENSP00000441954.2
	AVDEVVLKF	9	0.7636	PLOD2	ENSG00000152952.12	ENSP00000282903.5
	AVDNILLKL	9	3.9696	DNA2	ENSG00000138346.15	ENSP00000351185.3
	AVDNVAHTI	9	3.5127	MR1	ENSG00000153029.14	ENSP00000478976.1
	AVDQVIKAV	9	14.7889	PIK3C2A	ENSG00000011405.13	ENSP00000265970.6
	AVDRAITHL	9	4.6073	HNRNPL	ENSG00000104824.17	ENSP00000497920.1
	AYAIIKEEL	9	0.1534	ATAD2	ENSG00000156802.13	ENSP00000287394.5
	AYALLLQHL	9	0.0246	SLC26A6	ENSG00000225697.13	ENSP00000378920.2
	AYAPPPHVI	9	0.0079	APOL2	ENSG00000128335.14	ENSP00000351292.5
	AYATHPFKF	9	0.0033	NCOA7	ENSG00000111912.20	ENSP00000357341.3
	AYCLKYEKF	9	0.0574	ASB3	ENSG00000115239.22	ENSP00000385137.1
	AYDPEINKL	9	0.107	TRIM13	ENSG00000204977.10	ENSP00000367425.4
	AYDVLFHQW	9	0.0085	MROH1	ENSG00000179832.17	ENSP00000388174.2
	AYEPEISRL	9	0.2017	SPCS2	ENSG00000118363.12	ENSP00000478550.1
	AYGKDFHLI	9	0.0208	MIER1	ENSG00000198160.14	ENSP00000348253.6
	AYGNVFSAF	9	0.0209	WDR36	ENSG00000134987.11	ENSP00000423067.2
	AYHNWRHAF	9	0.0553	PDE5A	ENSG00000138735.16	ENSP00000377957.1
	AYINRASLL	9	0.1419	COPS4	ENSG00000138663.9	ENSP00000425976.1
	AYKKTHETL	9	0.0673	TPD52L1	ENSG00000111907.21	ENSP00000432806.1
	AYKKTSETL	9	0.0801	TPD52	ENSG00000076554.15	ENSP00000368390.4
	AYLDALQTL	9	0.0105	KANSL3	ENSG00000114982.19	ENSP00000396749.1
	AYLDSTERF	9	0.0042	CUL5	ENSG00000166266.14	ENSP00000376808.2
	AYLEAHETF	9	0.0026	NUP107	ENSG00000111581.10	ENSP00000368185.2
	AYLEAYKEF	9	0.0072	ETNK1	ENSG00000139163.15	ENSP00000266517.3
	AYLESFYKF	9	0.0009	ATP6V0D1	ENSG00000159720.12	ENSP00000473515.1
	AYLHTTTTF	9	0.0029	ABCC3	ENSG00000108846.16	ENSP00000395160.1
	AYLLTLGKF	9	0.076	CYFIP1	ENSG00000273749.5	ENSP00000481038.1
	AYLSGMLRF	9	0.0086	SRP68	ENSG00000167881.15	ENSP00000312066.1
	AYLTHHQRI	9	0.0908	ZFP69	ENSG00000187815.10	ENSP00000361791.1
	AYNPNTQTF	9	0.0013	LIG4	ENSG00000174405.13	ENSP00000402030.1
	AYPHNLMTF	9	0.0041	TRAM1	ENSG00000067167.8	ENSP00000262213.2
	AYPTVKFYF	9	0.0076	DNAJC10	ENSG00000077232.18	ENSP00000479930.1
	AYQKQPTIF	9	0.0225	RPS11	ENSG00000142534.7	ENSP00000470447.1
	AYSHLRYVF	9	0.0231	FAT1	ENSG00000083857.14	ENSP00000406229.2
	AYSPAIQMF	9	0.0013	UGGT2	ENSG00000102595.20	ENSP00000365938.3
	AYSVEHNQL	9	0.1892	PRRC2C	ENSG00000117523.16	ENSP00000356716.3
	AYTDCIPQL	9	0.1422	KIFAP3	ENSG00000075945.13	ENSP00000356739.1
	AYTLLLHTW	9	0.0151	DOCK2	ENSG00000134516.17	ENSP00000429283.2
	AYTSPPSFF	9	0.016	SYNPO2	ENSG00000172403.11	ENSP00000484885.1
	AYVEKVERL	9	0.0429	AMOTL2	ENSG00000114019.14	ENSP00000249883.5
	AYVELVHHI	9	0.0056	CDK5RAP1	ENSG00000101391.21	ENSP00000409474.1
	AYVGDLQTL	9	0.0679	ASB1	ENSG00000065802.12	ENSP00000264607.4
	AYVHMVTHF	9	0.0061	TMBIM6	ENSG00000139644.13	ENSP00000450159.1
	AYVLNIVRF	9	0.0134	ATP1B1	ENSG00000143153.12	ENSP00000356790.1
	DAAAKALRI	9	11.6739	STAU1	ENSG00000124214.19	ENSP00000360922.2
	DAEDIVEIM	9	19.8387	AL035461.3	ENSG00000286235.1	ENSP00000498784.1
	DAELATRAI	9	27.1	JUP	ENSG00000173801.17	ENSP00000377507.1
	DAEMTTRMV	9	31.6667	PSMB10	ENSG00000205220.12	ENSP00000351314.4
	DAENAMRYI	9	25.75	NCBP2	ENSG00000114503.11	ENSP00000413518.1
	DAFEEKANI	9	15.9275	MYLK	ENSG00000065534.18	ENSP00000354004.3
	DAFKDDRKI	9	20.8889	PDIA5	ENSG00000065485.20	ENSP00000323313.7
	DAFVVVHRI	9	6.7257	PLXDC2	ENSG00000120594.17	ENSP00000366450.3
	DAHIYLNHI	9	12.7778	TYMS	ENSG00000176890.16	ENSP00000315644.10
	DAIITKASI	9	16.8	USP22	ENSG00000124422.12	ENSP00000261497.4
	DAIRQSNQI	9	12.2708	IKBKG	ENSG00000269335.5	ENSP00000394934.1
	DAKLDKAQI	9	26.2	HSPA1B	ENSG00000204388.7	ENSP00000364801.3
	DALDVANKI	9	10.7786	RPL23A	ENSG00000198242.14	ENSP00000389103.2
	DALGKLISI	9	8.4761	GCN1	ENSG00000089154.11	ENSP00000300648.6
	DALKNHRTV	9	11.4348	DYNC2H1	ENSG00000187240.16	ENSP00000364887.2
	DALLIIPKV	9	10.2061	CCT6A	ENSG00000146731.11	ENSP00000352019.2
	DALRQTASV	9	22.6842	IMMT	ENSG00000132305.20	ENSP00000254636.5
	DALRSGLTV	9	19.7097	PDCD4	ENSG00000150593.18	ENSP00000376816.2
	DALRSILTI	9	6.4803	MARS	ENSG00000166986.15	ENSP00000262027.5
	DALVTKNLV	9	22.9474	FBL	ENSG00000105202.9	ENSP00000472419.1
	DAMEEVRKV	9	13.6577	LMBRD2	ENSG00000164187.7	ENSP00000296603.4
	DAQQQKRSI	9	18.3684	PLEC	ENSG00000178209.15	ENSP00000344848.3
	DARPSVNAV	9	15.9855	MTM1	ENSG00000171100.14	ENSP00000359423.2
	DASLQPRNV	9	19.7742	RNF114	ENSG00000124226.11	ENSP00000244061.2
	DAYQVLSTL	9	5.4468	STAG2	ENSG00000101972.18	ENSP00000218089.9
	DAYRALQKL	9	6.1707	SCAF4	ENSG00000156304.14	ENSP00000286835.7
	DAYRDKQHI	9	14.5667	TTC17	ENSG00000052841.15	ENSP00000039989.4
	DAYSFSRKI	9	6.778	NCAPD2	ENSG00000010292.13	ENSP00000371895.4
	DAYTSSQKV	9	17.1778	TOR1AIP2	ENSG00000169905.12	ENSP00000356584.3
	DAYVLPKLY	9	10.2214	RPS26	ENSG00000197728.11	ENSP00000348849.5
	DGLLRVLTV	9	10.8359	SYK	ENSG00000165025.15	ENSP00000364904.4
	DGRLSIHRI	9	13.6577	GFPT1	ENSG00000198380.12	ENSP00000349860.4
	DGRVSENTV	9	36	STK40	ENSG00000196182.10	ENSP00000352245.2
	DGYEQAARV	9	18.9211	CCT5	ENSG00000150753.12	ENSP00000423318.1
	DIRAQYETI	9	12.0208	DES	ENSG00000175084.11	ENSP00000363071.3
	DLDDLYVHL	9	2.9328	THOC2	ENSG00000125676.20	ENSP00000245838.8
	DPFAFIHKI	9	5.8403	KDM5B	ENSG00000117139.17	ENSP00000356234.3
	DPFIIIHSI	9	8.0382	NUDCD1	ENSG00000120526.11	ENSP00000239690.4
	DPFLSEKSV	9	33.75	CREB3L2	ENSG00000182158.15	ENSP00000329140.6
	DPYEVSYRI	9	7.8003	BTG2	ENSG00000159388.6	ENSP00000433553.1
	DPYSVKRNV	9	18.4474	TUT7	ENSG00000083223.18	ENSP00000365130.3
	DSFEFKAHV	9	13.4595	SMCHD1	ENSG00000101596.15	ENSP00000326603.6
	DYAELLQHF	9	0.0174	VAC14	ENSG00000103043.15	ENSP00000261776.5
	DYAIWNTKF	9	0.0712	FANCB	ENSG00000181544.15	ENSP00000495047.1
	DYAKNLAKL	9	0.1728	AC005747.1	ENSG00000007237.18	ENSP00000410108.2
	DYIAGVSPF	9	0.2151	NOB1	ENSG00000141101.13	ENSP00000268802.5
	DYIKFLRSI	9	0.1536	HDAC1	ENSG00000116478.12	ENSP00000362649.3
	DYKRLFFRF	9	0.1027	TRANK1	ENSG00000168016.14	ENSP00000416168.2
	DYLEKYYKF	9	0.0085	NNMT	ENSG00000166741.7	ENSP00000441434.1
	DYLHMVHRL	9	0.0942	NIPBL	ENSG00000164190.19	ENSP00000282516.8
	DYMKTTSNF	9	0.0203	NEMF	ENSG00000165525.18	ENSP00000298310.5
	DYSSILQKF	9	0.0077	FNBP1	ENSG00000187239.17	ENSP00000413625.1
	EFLTKTAKF	9	0.2188	PPP4R3B	ENSG00000275052.5	ENSP00000478677.1
	EFVAKGHLF	9	0.1996	MED18	ENSG00000130772.14	ENSP00000362948.4
	ELQTIGFQI	9	6.778	UGDH	ENSG00000109814.12	ENSP00000319501.6
	EPFADFHRV	9	13.5045	SORL1	ENSG00000137642.13	ENSP00000260197.6
	EQIKEYHHL	9	1.1652	AC124319.1	ENSG00000173821.19	ENSP00000425956.2
	EQPYKWEKF	9	0.5648	ZNF254	ENSG00000213096.10	ENSP00000482703.1
	EYAAQLQRF	9	0.0219	TRIP10	ENSG00000125733.18	ENSP00000471203.1
	EYALLYHTL	9	0.0333	AOC1	ENSG00000002726.20	ENSP00000418614.1
	EYATKISRF	9	0.0315	PITHD1	ENSG00000057757.10	ENSP00000246151.4
	EYDLIVHQL	9	0.108	VPS26A	ENSG00000122958.15	ENSP00000362480.1
	EYFSYPVSL	9	0.079	SCNN1A	ENSG00000111319.13	ENSP00000353292.3
	EYGVIRDVL	9	0.8919	H6PD	ENSG00000049239.12	ENSP00000366620.1
	EYILVPSTF	9	0.0065	CAPN2	ENSG00000162909.18	ENSP00000413158.2
	EYIPKWEQF	9	0.0029	C3orf14	ENSG00000114405.10	ENSP00000419977.1
	EYIRALQRL	9	0.0491	ASCL2	ENSG00000183734.4	ENSP00000332293.4
	EYISKTYKI	9	0.0142	GNL2	ENSG00000134697.13	ENSP00000362153.3
	EYKKEFEKW	9	0.1379	NEB	ENSG00000183091.19	ENSP00000386259.1
	EYLDRAEKL	9	0.2097	VPS4B	ENSG00000119541.10	ENSP00000238497.4
	EYLENALKL	9	0.1132	GBP4	ENSG00000162654.9	ENSP00000359490.5
	EYLKHHNRI	9	0.1628	GZF1	ENSG00000125812.16	ENSP00000338290.5
	EYLKLLHSF	9	0.0058	SREBF2	ENSG00000198911.12	ENSP00000354476.4
	EYLNKHQNW	9	0.0976	PI4KA	ENSG00000241973.10	ENSP00000255882.6
	EYLRFLQTI	9	0.0273	ITPR2	ENSG00000123104.12	ENSP00000370744.3
	EYLRQHDKL	9	0.2643	MROH1	ENSG00000179832.17	ENSP00000388174.2
	EYLTKVDKL	9	0.1835	CLTC	ENSG00000141367.11	ENSP00000479606.1
	EYMEHVYLI	9	0.0119	OSBPL2	ENSG00000130703.16	ENSP00000478158.1
	EYMKHTRLF	9	0.016	FLII	ENSG00000177731.16	ENSP00000324573.4
	EYNEVANLF	9	0.0166	PARP11	ENSG00000111224.14	ENSP00000392392.1
	EYNSDLHQF	9	0.0137	BUB1	ENSG00000169679.15	ENSP00000302530.6
	EYNTIKDKF	9	0.0842	PARP15	ENSG00000173200.13	ENSP00000417785.1
	EYNTVASKF	9	0.045	PARP14	ENSG00000173193.15	ENSP00000418194.2
	EYPKFLKRF	9	0.0262	COL4A3BP	ENSG00000113163.16	ENSP00000496243.1
	EYQKVWNLF	9	0.0077	PARP12	ENSG00000059378.12	ENSP00000263549.3
	EYSKQMQRF	9	0.0416	HDAC1	ENSG00000116478.12	ENSP00000362649.3
	EYTDVYPEI	9	0.0982	MAGED2	ENSG00000102316.17	ENSP00000364193.2
	EYTLMRATF	9	0.1153	IRS2	ENSG00000185950.9	ENSP00000365016.3
	EYTRALFLL	9	0.1123	MAU2	ENSG00000129933.21	ENSP00000262815.9
	EYVEKPLKL	9	0.0791	BRD7	ENSG00000166164.15	ENSP00000378180.3
	EYVFSVSTF	9	0.0349	COL6A3	ENSG00000163359.15	ENSP00000315873.4
	EYVKFLHKF	9	0.0036	ZNF506	ENSG00000081665.14	ENSP00000468150.1
	EYVRVSEHF	9	0.0132	ZC3HAV1	ENSG00000105939.13	ENSP00000242351.5
	EYVVRTFTL	9	0.0977	PTPRK	ENSG00000152894.14	ENSP00000357209.4
	FAYTSRHEI	9	4.9501	DHDDS	ENSG00000117682.17	ENSP00000399177.2
	FLDASGAKL	9	5.1266	BZW1	ENSG00000082153.18	ENSP00000412072.1
	FLDDLGLKF	9	0.6333	DSG2	ENSG00000046604.13	ENSP00000261590.8
	FLDDSTLRF	9	0.6017	PRPF3	ENSG00000117360.13	ENSP00000315379.6
	FLDEKTHEL	9	0.8772	PUS7L	ENSG00000129317.14	ENSP00000343081.5
	FLDELAQKL	9	2.2408	AC006538.1	ENSG00000172009.15	ENSP00000304467.5
	FLDENVHFF	9	0.3317	DPP9	ENSG00000142002.17	ENSP00000472224.1
	FLDEPTNHL	9	1.9197	ABCF2	ENSG00000033050.9	ENSP00000287844.2
	FLDGIYKTI	9	3.0381	MTMR12	ENSG00000150712.11	ENSP00000280285.5
	FLDGVVQTF	9	0.4043	PTPN3	ENSG00000070159.14	ENSP00000262539.4
	FLDGYVSQL	9	3.0924	NUP133	ENSG00000069248.12	ENSP00000261396.3
	FLDKELTGL	9	6.2849	HMGCR	ENSG00000113161.16	ENSP00000426745.1
	FLDNERHEV	9	8.2707	PKN1	ENSG00000123143.12	ENSP00000242783.6
	FLDNQRHGM	9	6.0444	PKN2	ENSG00000065243.20	ENSP00000317851.7
	FLDQHGHNL	9	1.9229	MACF1	ENSG00000127603.26	ENSP00000455823.1
	FLDWIHEQM	9	2.6459	TMPRSS3	ENSG00000160183.16	ENSP00000494414.1
	FLETNVPLL	9	4.368	CTNNA1	ENSG00000044115.21	ENSP00000486200.1
	FLHEATARL	9	4.1592	SREBF1	ENSG00000072310.17	ENSP00000466643.1
	FLNDEVWNL	9	1.5634	CRYZL1	ENSG00000205758.12	ENSP00000370966.3
	FPRSTTTSV	9	16.3455	MUC12	ENSG00000205277.9	ENSP00000368755.3
	FQRDYYDRM	9	5.3574	HNRNPC	ENSG00000092199.17	ENSP00000338095.6
	FTDGITNKL	9	3.1057	ETNK1	ENSG00000139163.15	ENSP00000266517.3
	FVEGVVKKV	9	16.4545	ATP6V1C1	ENSG00000155097.12	ENSP00000379203.3
	FVNDIFERI	9	2.9587	HIST1H2BK	ENSG00000197903.7	ENSP00000349430.1
	FYAELYHII	9	0.0244	PSME2	ENSG00000100911.16	ENSP00000453487.1
	FYGTFDVHL	9	0.2196	SPTLC1	ENSG00000090054.15	ENSP00000262554.2
	FYHKYFNYL	9	0.055	EXT2	ENSG00000151348.14	ENSP00000431173.1
	FYIHHPVHL	9	0.0158	ALMS1	ENSG00000116127.18	ENSP00000478155.1
	FYIRRVHNL	9	0.0262	NUP205	ENSG00000155561.15	ENSP00000285968.6
	FYISPVNKL	9	0.0165	AVL9	ENSG00000105778.19	ENSP00000315568.4
	FYMDTSHLF	9	0.001	PRRC2C	ENSG00000117523.16	ENSP00000356716.3
	FYNLLTRTF	9	0.0171	PIGT	ENSG00000124155.18	ENSP00000279035.8
	FYNNVKSRF	9	0.025	MYRIP	ENSG00000170011.14	ENSP00000398665.1
	FYPPKVELF	9	0.0021	PAICS	ENSG00000128050.8	ENSP00000424907.1
	FYPYGLQTF	9	0.0102	SUN2	ENSG00000100242.15	ENSP00000385740.1
	FYQREFDFF	9	0.0202	PI4KA	ENSG00000241973.10	ENSP00000255882.6
	FYTVIPHNF	9	0.0028	PARP3	ENSG00000041880.14	ENSP00000395951.2
	GLDDVITDL	9	8.5987	ATAD1	ENSG00000138138.13	ENSP00000339017.4
	GLDELFVQV	9	7.9773	GPN1	ENSG00000198522.13	ENSP00000424678.1
	GLDHIVDKV	9	15.2319	WAPL	ENSG00000062650.19	ENSP00000298767.4
	GLEEKIANL	9	9.8676	S100A14	ENSG00000189334.9	ENSP00000420296.1
	GLPDFVKEL	9	2.4757	MGAM2	ENSG00000257743.8	ENSP00000447431.2
	GMDDIFSHI	9	3.2141	DNAJA2	ENSG00000069345.12	ENSP00000314030.5
	GVDSVIVKV	9	11.1793	SIDT2	ENSG00000149577.15	ENSP00000314023.4
	GWKEVTSLF	9	0.1371	TDRP	ENSG00000180190.11	ENSP00000408126.2
	GYADIVQLL	9	0.039	OSTF1	ENSG00000134996.11	ENSP00000340836.6
	GYAHLTHLL	9	0.0557	HDAC6	ENSG00000094631.20	ENSP00000334061.5
	GYFGNPQKF	9	0.0074	LAMA3	ENSG00000053747.16	ENSP00000324532.8
	GYIERPQLI	9	0.0382	TENT2	ENSG00000164329.13	ENSP00000397563.1
	GYIESVQHI	9	0.0253	MGME1	ENSG00000125871.14	ENSP00000366939.5
	GYKDSPSVW	9	0.2361	PFN1	ENSG00000108518.7	ENSP00000225655.5
	GYPEVALHF	9	0.005	COPA	ENSG00000122218.16	ENSP00000241704.7
	GYPLWKVTF	9	0.024	PNP	ENSG00000198805.11	ENSP00000354532.5
	GYSEHFVEF	9	0.0065	GMPR2	ENSG00000100938.17	ENSP00000480342.1
	GYTTALKSF	9	0.1646	TTC37	ENSG00000198677.11	ENSP00000497948.1
	HAYLSKNSL	9	8.3535	CAP1	ENSG00000131236.17	ENSP00000361883.3
	HFIAEHYMF	9	0.0437	DEGS1	ENSG00000143753.13	ENSP00000400545.1
	HFKQSAEKL	9	0.9683	DDX21	ENSG00000165732.13	ENSP00000346120.4
	HLDEARTLL	9	4.7467	RNF20	ENSG00000155827.12	ENSP00000373772.3
	HPDSHQLFI	9	8.1051	G3BP1	ENSG00000145907.15	ENSP00000377681.3
	HVDAVIRHC	9	24.5	EGLN2	ENSG00000269858.6	ENSP00000307080.3
	HVDDVSSAL	9	7.568	ARAP1	ENSG00000186635.14	ENSP00000352332.5
	HVDGQTHML	9	3.9952	GSTK1	ENSG00000197448.14	ENSP00000386944.3
	HVDGVAVTL	9	4.4391	JAK3	ENSG00000105639.18	ENSP00000391676.1
	HYAALAHYF	9	0.0053	RHPN2	ENSG00000131941.8	ENSP00000254260.2
	HYAHLIKTF	9	0.0078	DOCK1	ENSG00000150760.12	ENSP00000280333.6
	HYAKIAADF	9	0.0446	HSPH1	ENSG00000120694.19	ENSP00000396090.3
	HYANIGKTL	9	0.1409	RMDN2	ENSG00000115841.20	ENSP00000346549.2
	HYARRQFHL	9	0.1165	GBE1	ENSG00000114480.13	ENSP00000410833.2
	HYCRDMKKF	9	0.2912	KDM2A	ENSG00000173120.15	ENSP00000432786.1
	HYDPTINKW	9	0.0182	ENC1	ENSG00000171617.14	ENSP00000306356.4
	HYHKKFWKL	9	0.0183	GALNT3	ENSG00000115339.13	ENSP00000376465.3
	HYHPIVQRF	9	0.0015	NOC3L	ENSG00000173145.11	ENSP00000360412.3
	HYIERIQKL	9	0.0099	KANK1	ENSG00000107104.18	ENSP00000371740.1
	HYIKNHEFI	9	0.0688	PRKCD	ENSG00000163932.15	ENSP00000378217.2
	HYILHNSFF	9	0.0389	TIPARP	ENSG00000163659.13	ENSP00000418757.1
	HYILNGNKF	9	0.0301	IVD	ENSG00000128928.9	ENSP00000499074.1
	HYIRKYNRF	9	0.0164	RPS11	ENSG00000142534.7	ENSP00000470447.1
	HYKPTPLYF	9	0.0037	SMC4	ENSG00000113810.16	ENSP00000417964.1
	HYLNHWNHF	9	0.0057	FN3KRP	ENSG00000141560.15	ENSP00000269373.6
	HYLQEAKKL	9	0.2118	AFF4	ENSG00000072364.13	ENSP00000265343.5
	HYNSHYEKF	9	0.0073	ASTN2	ENSG00000148219.16	ENSP00000314038.4
	HYPHDRPTL	9	0.1789	PIP5K1B	ENSG00000107242.19	ENSP00000265382.2
	HYPKQSFTM	9	0.0573	LASP1	ENSG00000002834.18	ENSP00000325240.6
	HYSHYISTF	9	0.0051	DOCK5	ENSG00000147459.18	ENSP00000276440.7
	HYSKKWHRF	9	0.0103	PPM1E	ENSG00000175175.6	ENSP00000312411.2
	HYSPIYLSF	9	0.0009	FDFT1	ENSG00000079459.13	ENSP00000444248.2
	HYTQKSLSL	9	0.1864	IGHG2	ENSG00000211893.4	ENSP00000493129.1
	HYVEKPSTF	9	0.0078	GMPPA	ENSG00000144591.18	ENSP00000315925.5
	IFHEVSQLI	9	0.1567	XPO4	ENSG00000132953.16	ENSP00000255305.6
	IFKTLSSKF	9	0.1417	ATXN2L	ENSG00000168488.18	ENSP00000341459.8
	IFLNKTFQW	9	0.0262	ALG10B	ENSG00000175548.9	ENSP00000310120.4
	IFSIKPLQF	9	0.0194	GXYLT1	ENSG00000151233.11	ENSP00000381666.3
	IFTDLSSRF	9	0.0725	XRCC5	ENSG00000079246.16	ENSP00000375978.3
	IFTDVALKF	9	0.0213	GTF3C4	ENSG00000125484.12	ENSP00000361219.4
	IFTNTVARF	9	0.0604	AKAP11	ENSG00000023516.9	ENSP00000025301.2
	IFTQRSHFF	9	0.0536	ZNF81	ENSG00000197779.13	ENSP00000366153.1
	IGDTRLSTM	9	7.4704	TPP2	ENSG00000134900.12	ENSP00000365220.3
	IGLHVFPTF	9	0.614	TMCO3	ENSG00000150403.18	ENSP00000389399.2
	IIDDALVRL	9	3.7375	UBE3A	ENSG00000114062.20	ENSP00000490111.1
	ILDAGGHNV	9	9.6647	PSMD1	ENSG00000173692.13	ENSP00000362738.4
	ILDAVYKNV	9	10.5687	PLXNA2	ENSG00000076356.7	ENSP00000356000.3
	ILDDQTNKL	9	2.9233	DAB2	ENSG00000153071.15	ENSP00000439919.1
	ILDDSFKLL	9	2.49	HEPH	ENSG00000089472.16	ENSP00000430620.1
	ILDDTAKNL	9	5.5079	MIA3	ENSG00000154305.18	ENSP00000340900.5
	ILDDVAMVL	9	2.8625	RBM25	ENSG00000119707.14	ENSP00000431150.1
	ILDEHVQRV	9	3.8448	AXIN1	ENSG00000103126.15	ENSP00000262320.3
	ILDELAEKL	9	2.7943	SH3GL1	ENSG00000141985.9	ENSP00000269886.2
	ILDELVKSL	9	2.9657	RAD18	ENSG00000070950.10	ENSP00000264926.2
	ILDEMSHKL	9	1.4189	GNPAT	ENSG00000116906.13	ENSP00000402811.1
	ILDEPTNHL	9	1.8177	ABCF3	ENSG00000161204.11	ENSP00000411471.2
	ILDEVIFKL	9	1.1404	IQCB1	ENSG00000173226.17	ENSP00000311505.6
	ILDGIIREL	9	2.4575	BRWD3	ENSG00000165288.10	ENSP00000362372.4
	ILDKIVQKV	9	3.7719	FBXO25	ENSG00000147364.16	ENSP00000342077.3
	ILDKKVEKV	9	5.172	HSP90AB1	ENSG00000096384.20	ENSP00000481908.1
	ILDSSPEKL	9	2.58	SH2D3C	ENSG00000095370.20	ENSP00000362374.4
	ILGPPPPSF	9	0.1364	MATR3	ENSG00000015479.18	ENSP00000378284.3
	ILMEHIHKL	9	0.4577	RPL19	ENSG00000108298.11	ENSP00000225430.4
	ILPREFYAW	9	0.2471	ZSCAN25	ENSG00000197037.11	ENSP00000377708.2
	ILQAHLHSL	9	1.5165	CDH17	ENSG00000079112.10	ENSP00000027335.3
	ILYNIKQEY	9	3.1913	AKIRIN2	ENSG00000135334.9	ENSP00000257787.5
	IMDDEFQLL	9	1.1269	ARL2BP	ENSG00000102931.8	ENSP00000219204.3
	IMDRIYKNV	9	7.6771	ACSL4	ENSG00000068366.19	ENSP00000419171.2
	IMDSLFQSF	9	0.1989	MLX	ENSG00000108788.11	ENSP00000416627.1
	IPHQFIHRI	9	4.1027	GPD1L	ENSG00000152642.10	ENSP00000393861.1
	IPPLATHTI	9	2.1522	CD46	ENSG00000117335.19	ENSP00000350893.2
	IPRQQNSSV	9	23.6875	MED14	ENSG00000180182.11	ENSP00000323720.1
	IPRRSHHSI	9	6.8228	RLIM	ENSG00000131263.12	ENSP00000328059.6
	IPYQDLPHL	9	4.0172	MGLL	ENSG00000074416.14	ENSP00000265052.5
	IVDDKFFKL	9	0.8896	MPHOSPH10	ENSG00000124383.9	ENSP00000475545.1
	IVDEAIYYF	9	0.4003	ARPC3	ENSG00000111229.16	ENSP00000228825.7
	IVDGIFTRM	9	3.5869	MSH3	ENSG00000113318.11	ENSP00000265081.6
	IVDPVDIYL	9	2.3684	PGM5	ENSG00000154330.13	ENSP00000379678.1
	IWISKLPHF	9	0.0086	TDRD7	ENSG00000196116.8	ENSP00000347444.4
	IYAGGIKSI	9	0.0969	SLC12A4	ENSG00000124067.17	ENSP00000318557.3
	IYAHITKHY	9	0.2827	FOXK1	ENSG00000164916.11	ENSP00000328720.4
	IYAKHLEHW	9	0.0102	HS3ST3B1	ENSG00000125430.9	ENSP00000354213.2
	IYAPPLPSL	9	0.0054	AKAP1	ENSG00000121057.13	ENSP00000337736.3
	IYARAANMF	9	0.0084	NAPA	ENSG00000105402.8	ENSP00000263354.2
	IYDSVKVYF	9	0.0069	SLC25A3	ENSG00000075415.12	ENSP00000383898.3
	IYEMILHEF	9	0.0077	VPS41	ENSG00000006715.16	ENSP00000309457.4
	IYEPLHTHW	9	0.0109	PAQR7	ENSG00000182749.5	ENSP00000363414.3
	IYGKFRKTF	9	0.0246	KDELR3	ENSG00000100196.11	ENSP00000386918.3
	IYGLLKNPF	9	0.119	YME1L1	ENSG00000136758.18	ENSP00000481724.1
	IYGYVAEQF	9	0.0035	SPCS1	ENSG00000114902.14	ENSP00000391610.1
	IYHPNVDKL	9	0.0167	UBE2N	ENSG00000177889.10	ENSP00000316176.2
	IYHSHHPTL	9	0.0249	OPA1	ENSG00000198836.10	ENSP00000355311.2
	IYIAGHPAF	9	0.0099	HNRNPL	ENSG00000104824.17	ENSP00000497920.1
	IYIDRGVVF	9	0.0083	TFIP11	ENSG00000100109.17	ENSP00000480171.1
	IYIGGQEHF	9	0.0027	XDH	ENSG00000158125.10	ENSP00000368727.3
	IYIINVHSM	9	0.0272	DENND3	ENSG00000105339.10	ENSP00000262585.2
	IYIKHPHLF	9	0.0006	DNTTIP1	ENSG00000101457.13	ENSP00000361705.3
	IYIKQIKTF	9	0.0027	RBL2	ENSG00000103479.16	ENSP00000262133.6
	IYKDSSTFL	9	0.0775	METTL14	ENSG00000145388.15	ENSP00000373474.3
	IYKKYPNMF	9	0.0102	AHCYL2	ENSG00000158467.16	ENSP00000315931.3
	IYKSIMEQF	9	0.0032	BAIAP2L2	ENSG00000128298.17	ENSP00000371085.3
	IYKSMVQKF	9	0.0029	MYO1A	ENSG00000166866.13	ENSP00000300119.3
	IYKWITDNF	9	0.0111	FOXJ1	ENSG00000129654.8	ENSP00000323880.4
	IYLDLPQNF	9	0.001	RNF14	ENSG00000013561.18	ENSP00000423420.1
	IYLIHHQRF	9	0.0071	ZNF530	ENSG00000183647.10	ENSP00000332861.5
	IYLLIHNNF	9	0.0094	CD53	ENSG00000143119.14	ENSP00000497382.1
	IYLPYLHEW	9	0.0025	TSG101	ENSG00000074319.13	ENSP00000438471.1
	IYLSKPTHW	9	0.0061	POLR2B	ENSG00000047315.16	ENSP00000370625.1
	IYLTFPVAM	9	0.1459	PET100	ENSG00000229833.9	ENSP00000470539.1
	IYNFPIHAF	9	0.0042	MAK16	ENSG00000198042.11	ENSP00000353246.5
	IYNGDMEKI	9	0.1535	BNIP3	ENSG00000176171.11	ENSP00000357625.5
	IYNGETLVF	9	0.009	PCYOX1	ENSG00000116005.12	ENSP00000404327.1
	IYNHITTRV	9	0.1704	ADD1	ENSG00000087274.17	ENSP00000381193.1
	IYNKIKQII	9	0.0481	DLG3	ENSG00000082458.12	ENSP00000363480.3
	IYNKVTPTF	9	0.0011	SPRED1	ENSG00000166068.13	ENSP00000299084.4
	IYNPTTGEF	9	0.0082	ATP1B3	ENSG00000069849.11	ENSP00000418280.1
	IYNQIAELW	9	0.0108	SMPDL3B	ENSG00000130768.15	ENSP00000363001.3
	IYNQVKQII	9	0.0475	DLG1	ENSG00000075711.21	ENSP00000345731.2
	IYNSQREHF	9	0.0189	SIPA1L1	ENSG00000197555.9	ENSP00000370630.3
	IYPMKNHMF	9	0.0089	RALGAPA2	ENSG00000188559.15	ENSP00000202677.6
	IYPPKLHQF	9	0.0012	CCNE1	ENSG00000105173.14	ENSP00000262643.3
	IYPQVLHSL	9	0.0045	AC124319.1	ENSG00000173821.19	ENSP00000425956.2
	IYQFIMDRF	9	0.0122	FOXL1	ENSG00000176678.5	ENSP00000472376.1
	IYQKAFEHL	9	0.0057	BBS4	ENSG00000140463.14	ENSP00000378631.3
	IYQKVRHRL	9	0.0222	STRIP1	ENSG00000143093.15	ENSP00000358811.1
	IYQKYIARF	9	0.0022	CASZ1	ENSG00000130940.15	ENSP00000366221.3
	IYQQVRDEL	9	0.1053	SATB2	ENSG00000119042.17	ENSP00000483287.1
	IYQRDPLKL	9	0.0232	STAT6	ENSG00000166888.12	ENSP00000300134.3
	IYQREWQRF	9	0.0043	ACTR8	ENSG00000113812.14	ENSP00000336842.3
	IYQRHVYNL	9	0.0095	TMEM209	ENSG00000146842.17	ENSP00000380747.2
	IYREHFQHV	9	0.2304	ADNP	ENSG00000101126.17	ENSP00000360662.2
	IYRPGSEGF	9	0.0304	NEK3	ENSG00000136098.17	ENSP00000481533.1
	IYSDLRDNL	9	0.1594	UGGT2	ENSG00000102595.20	ENSP00000365938.3
	IYSIDFTRF	9	0.0066	UNC119B	ENSG00000175970.11	ENSP00000344942.4
	IYSKIKSVL	9	0.0912	RETREG1	ENSG00000154153.13	ENSP00000382691.2
	IYSTKLYRF	9	0.0022	BTBD10	ENSG00000148925.10	ENSP00000278174.5
	IYSVNKEQL	9	0.1397	XIAP	ENSG00000101966.12	ENSP00000395230.3
	IYTEHAHQV	9	0.1378	WDR1	ENSG00000071127.17	ENSP00000427687.1
	IYTKIMDLI	9	0.0965	DPY19L1	ENSG00000173852.14	ENSP00000490722.1
	IYTKLNQKI	9	0.021	EXOC6	ENSG00000138190.16	ENSP00000360607.4
	IYTNLNQKI	9	0.0304	EXOC6B	ENSG00000144036.15	ENSP00000272427.6
	IYTPIFNEY	9	0.0639	ARL2BP	ENSG00000102931.8	ENSP00000219204.3
	IYTSSVNRL	9	0.0348	COPB2	ENSG00000184432.10	ENSP00000329419.4
	IYTVLFERL	9	0.0562	SLC25A11	ENSG00000108528.14	ENSP00000225665.7
	IYVHDLLTF	9	0.0061	VPS39	ENSG00000166887.15	ENSP00000326534.5
	IYVRHSNLM	9	0.1733	EPB41L2	ENSG00000079819.19	ENSP00000434596.1
	IYYFKANVF	9	0.0169	ARPC3	ENSG00000111229.16	ENSP00000228825.7
	KFHPNSNYL	9	0.2234	TAF5L	ENSG00000135801.9	ENSP00000355636.1
	KFHSEVAKF	9	0.0743	GGA2	ENSG00000103365.15	ENSP00000311962.4
	KFIDTTSKF	9	0.0212	RPL3	ENSG00000100316.16	ENSP00000386101.1
	KFIWTNHKF	9	0.0245	NDUFA12	ENSG00000184752.13	ENSP00000330737.2
	KFNPVSFTW	9	0.011	KLHDC3	ENSG00000124702.18	ENSP00000244670.8
	KFSNIVDKF	9	0.0373	CDC25B	ENSG00000101224.17	ENSP00000368918.5
	KFVETHPEF	9	0.0294	ADA2	ENSG00000093072.18	ENSP00000382731.2
	KFVNKSYLL	9	0.1769	SHQ1	ENSG00000144736.14	ENSP00000315182.8
	KGLKYFHHF	9	0.4792	KIAA1324	ENSG00000116299.17	ENSP00000393964.2
	KIDDILQTL	9	1.5683	CYP51A1	ENSG00000001630.17	ENSP00000003100.8
	KIDDKPVKI	9	3.3039	SPCS2	ENSG00000118363.12	ENSP00000478550.1
	KIDDLMQEI	9	4.8077	CHMP4C	ENSG00000164695.5	ENSP00000297265.4
	KIDDTIRYL	9	3.3672	WDR82	ENSG00000164091.12	ENSP00000296490.3
	KIDHELHRL	9	3.1579	SYNE2	ENSG00000054654.16	ENSP00000350719.3
	KIDHILDAL	9	8.25	RPN1	ENSG00000163902.12	ENSP00000296255.3
	KIEDLIKYL	9	7.6501	DCTN3	ENSG00000137100.16	ENSP00000368196.4
	KINEAIVAV	9	13.7297	RTRAF	ENSG00000087302.9	ENSP00000261700.3
	KIVPVEITI	9	2.825	CMPK1	ENSG00000162368.13	ENSP00000360939.5
	KIWDPVHRV	9	3.4901	TPP2	ENSG00000134900.12	ENSP00000365220.3
	KLDALTELL	9	3.2765	KCNN4	ENSG00000104783.14	ENSP00000470339.1
	KLDAQVKEL	9	5.0233	RPN1	ENSG00000163902.12	ENSP00000296255.3
	KLDDIVQHI	9	1.3321	SPAG5	ENSG00000076382.17	ENSP00000323300.5
	KLDDTYIKA	9	13.3423	DNAJC7	ENSG00000168259.16	ENSP00000406463.2
	KLDDYQERM	9	4.0733	CAPRIN1	ENSG00000135387.21	ENSP00000340329.4
	KLDEERQRM	9	6.0874	RAB11FIP4	ENSG00000131242.18	ENSP00000482620.1
	KLDETGNSL	9	3.8308	TOP2A	ENSG00000131747.15	ENSP00000411532.1
	KLDETGVAL	9	4.4284	TOP2B	ENSG00000077097.15	ENSP00000264331.4
	KLDHEVKTL	9	3.3849	BLOC1S1	ENSG00000135441.7	ENSP00000447537.1
	KLDKTKAEL	9	4.401	DOCK8	ENSG00000107099.15	ENSP00000394888.3
	KLDSLLKRV	9	8.834	KIAA1217	ENSG00000120549.18	ENSP00000365645.1
	KLDTAYDDL	9	12.1806	CTSC	ENSG00000109861.16	ENSP00000227266.4
	KLFEKVKEV	9	5.6631	FAR2	ENSG00000064763.11	ENSP00000443291.2
	KLMDHIYAV	9	2.4572	COG5	ENSG00000164597.13	ENSP00000334703.2
	KLPAEPPAL	9	1.294	AKAP1	ENSG00000121057.13	ENSP00000459808.1
	KLQEQIHRV	9	3.8117	ZFC3H1	ENSG00000133858.15	ENSP00000368017.3
	KLYEQHHVV	9	3.4615	DHCR24	ENSG00000116133.13	ENSP00000360316.3
	KLYERCEVV	9	11.5707	ERBB3	ENSG00000065361.15	ENSP00000448636.1
	KMDDIVVVA	9	11.1141	BORCS5	ENSG00000165714.11	ENSP00000321546.4
	KMDELHKKL	9	1.6614	BUB1	ENSG00000169679.15	ENSP00000302530.6
	KMDPIISRV	9	2.3266	BTG2	ENSG00000159388.6	ENSP00000433553.1
	KMKEIAEAY	9	3.9046	HSPA8	ENSG00000109971.14	ENSP00000437125.1
	KMMDVTVTI	9	0.5625	NOMO2	ENSG00000185164.14	ENSP00000331851.6
	KMPEINAKV	9	1.853	HERPUD1	ENSG00000051108.15	ENSP00000409555.2
	KSSGPTSLF	9	0.8486	HNRNPU	ENSG00000153187.20	ENSP00000491685.1
	KVDAILNRI	9	4.8225	COL6A3	ENSG00000163359.15	ENSP00000315873.4
	KVDDARALL	9	4.8927	LRPPRC	ENSG00000138095.19	ENSP00000260665.7
	KVDDIHAIC	9	20.0741	RACGAP1	ENSG00000161800.13	ENSP00000404190.2
	KVDEAVAVL	9	4.5597	PABPC1	ENSG00000070756.16	ENSP00000430716.1
	KVDEIFGQL	9	3.495	GAR1	ENSG00000109534.17	ENSP00000378127.3
	KVDGANVAL	9	7.461	SEC31A	ENSG00000138674.17	ENSP00000378721.2
	KVDKLYAGL	9	5.0545	SPTBN1	ENSG00000115306.16	ENSP00000479037.1
	KVDSLLENL	9	4.0185	HNRNPC	ENSG00000092199.17	ENSP00000338095.6
	KVDSTVKTV	9	8.8109	PAPOLG	ENSG00000115421.13	ENSP00000238714.3
	KVDWLTEKM	9	6.5662	EIF4A2	ENSG00000156976.17	ENSP00000413529.1
	KVIDEIYRV	9	2.7084	FBXO28	ENSG00000143756.12	ENSP00000355827.5
	KVVALVHAV	9	12.0417	IL32	ENSG00000008517.16	ENSP00000324742.5
	KVVEATNSV	9	9.2403	ATRX	ENSG00000085224.22	ENSP00000362441.4
	KWFFQKLRF	9	0.0894	RPL27	ENSG00000131469.14	ENSP00000467587.1
	KYADAVKNF	9	0.0051	RASA3	ENSG00000185989.11	ENSP00000335029.7
	KYAELKDRL	9	0.1424	LAMB3	ENSG00000196878.15	ENSP00000348384.3
	KYAHMINGF	9	0.0156	ADSS	ENSG00000035687.10	ENSP00000355493.3
	KYAKLEEKL	9	0.0889	GOLGB1	ENSG00000173230.15	ENSP00000341848.5
	KYALLLQEL	9	0.0286	PLEKHG4	ENSG00000196155.13	ENSP00000353646.5
	KYAPSGFYI	9	0.0119	WDR1	ENSG00000071127.17	ENSP00000427687.1
	KYAQNGQLF	9	0.0052	HELZ	ENSG00000198265.12	ENSP00000351524.5
	KYAWVLDKL	9	0.0555	EEF1A1	ENSG00000156508.18	ENSP00000339063.7
	KYCGRLYGL	9	0.2959	CNOT8	ENSG00000155508.13	ENSP00000428565.1
	KYCQVIRVI	9	0.1831	RPL3	ENSG00000100316.16	ENSP00000386101.1
	KYDEGLYRF	9	0.0053	DCLRE1A	ENSG00000198924.8	ENSP00000355185.2
	KYDEIFYNL	9	0.0149	EHD2	ENSG00000024422.12	ENSP00000439036.1
	KYDRITNHI	9	0.0742	MCM2	ENSG00000073111.14	ENSP00000265056.7
	KYEELFPAF	9	0.0153	NAPA	ENSG00000105402.8	ENSP00000263354.2
	KYFAKHPRL	9	0.0541	UTRN	ENSG00000152818.18	ENSP00000356515.3
	KYFALPHKI	9	0.0062	TUT7	ENSG00000083223.18	ENSP00000365130.3
	KYFEKQFEL	9	0.0092	TATDN1	ENSG00000147687.19	ENSP00000276692.6
	KYFEVPSVL	9	0.0163	ACTR10	ENSG00000131966.14	ENSP00000438183.2
	KYFHPPAHL	9	0.018	MBNL1	ENSG00000152601.17	ENSP00000282486.6
	KYFLWEEKF	9	0.0073	GRAP	ENSG00000154016.13	ENSP00000284154.5
	KYFSQASSL	9	0.0975	ZNF226	ENSG00000167380.16	ENSP00000336719.5
	KYFVPPQLF	9	0.0014	B3GNT6	ENSG00000198488.10	ENSP00000484640.1
	KYGALVNNF	9	0.0052	NSUN4	ENSG00000117481.10	ENSP00000419740.1
	KYGIQMPAF	9	0.0474	IQGAP1	ENSG00000140575.13	ENSP00000268182.5
	KYGIVQEFF	9	0.0093	SOGA1	ENSG00000149639.15	ENSP00000237536.4
	KYGKSFRKL	9	0.061	STK39	ENSG00000198648.11	ENSP00000348278.4
	KYGLGFQII	9	0.1269	PTPN13	ENSG00000163629.13	ENSP00000408368.2
	KYGQGFYLI	9	0.0105	LLGL2	ENSG00000073350.13	ENSP00000167462.5
	KYGRAHPVF	9	0.0219	FAF2	ENSG00000113194.13	ENSP00000261942.6
	KYGRDFQAI	9	0.1605	RCOR1	ENSG00000089902.10	ENSP00000262241.5
	KYGRIVEVL	9	0.0696	RBMX	ENSG00000147274.14	ENSP00000411989.3
	KYGSNVHRI	9	0.0247	PPP1R9B	ENSG00000108819.11	ENSP00000478767.1
	KYGTKIEHF	9	0.0054	SCP2	ENSG00000116171.18	ENSP00000360569.3
	KYGVFEESL	9	0.2812	TRIM34	ENSG00000258659.6	ENSP00000422947.1
	KYHGYPYSF	9	0.0019	MAGT1	ENSG00000102158.19	ENSP00000354649.5
	KYIDFDHVF	9	0.0027	CRAMP1	ENSG00000007545.15	ENSP00000380559.2
	KYIDKTIRV	9	0.0893	LSM7	ENSG00000130332.15	ENSP00000466556.2
	KYIDQKFVL	9	0.0265	PPP2R5C	ENSG00000078304.19	ENSP00000412324.2
	KYIEGVSDF	9	0.0087	IPP	ENSG00000197429.10	ENSP00000353024.4
	KYIEHFSKF	9	0.001	PDK2	ENSG00000005882.11	ENSP00000420927.1
	KYIHSANVL	9	0.0925	MAPK3	ENSG00000102882.12	ENSP00000263025.4
	KYIKDDFRF	9	0.0068	RIOK3	ENSG00000101782.15	ENSP00000463660.1
	KYINTDAKF	9	0.0121	TRPC4AP	ENSG00000100991.12	ENSP00000400614.1
	KYIPAFCEL	9	0.0239	HNF4A	ENSG00000101076.16	ENSP00000315180.4
	KYIQRQETI	9	0.0202	MX1	ENSG00000157601.14	ENSP00000381601.2
	KYIQRQQTI	9	0.0098	MX2	ENSG00000183486.13	ENSP00000333657.3
	KYISGPHEL	9	0.0079	CENPF	ENSG00000117724.13	ENSP00000355922.3
	KYISKPENL	9	0.0178	CAB39	ENSG00000135932.11	ENSP00000258418.5
	KYITDVVKL	9	0.0227	UTP20	ENSG00000120800.5	ENSP00000261637.4
	KYITEVSRW	9	0.0214	CEP135	ENSG00000174799.10	ENSP00000257287.3
	KYITKSFNF	9	0.0024	PARN	ENSG00000140694.17	ENSP00000387911.2
	KYITQGQLL	9	0.0246	ELOVL5	ENSG00000012660.14	ENSP00000359956.5
	KYKDAANLL	9	0.0484	KLC1	ENSG00000126214.21	ENSP00000341154.6
	KYKDIQDKL	9	0.0573	SMC6	ENSG00000163029.16	ENSP00000404092.2
	KYKDSYNVF	9	0.0168	LAIR2	ENSG00000167618.10	ENSP00000390729.1
	KYKEAAHLL	9	0.011	KLC4	ENSG00000137171.15	ENSP00000395806.2
	KYKEEHRRI	9	0.2761	JMJD1C	ENSG00000171988.19	ENSP00000491195.1
	KYKPESEEL	9	0.0637	P4HB	ENSG00000185624.15	ENSP00000388117.1
	KYKSAFNKL	9	0.0281	DENND4B	ENSG00000198837.10	ENSP00000354597.4
	KYLAHLEQL	9	0.0292	GBP2	ENSG00000162645.13	ENSP00000359497.3
	KYLAKHSSI	9	0.1425	MPP1	ENSG00000130830.15	ENSP00000358547.3
	KYLDALNVF	9	0.0049	KIAA0355	ENSG00000166398.12	ENSP00000299505.4
	KYLDNPNAL	9	0.0499	KANK2	ENSG00000197256.10	ENSP00000465650.1
	KYLEESNFV	9	0.265	SYK	ENSG00000165025.15	ENSP00000364904.4
	KYLEETNSL	9	0.0234	L3MBTL3	ENSG00000198945.7	ENSP00000431962.1
	KYLEMIYSM	9	0.0251	IPO7	ENSG00000205339.10	ENSP00000369042.3
	KYLESVKPF	9	0.0194	CROT	ENSG00000005469.11	ENSP00000404867.2
	KYLGKTHNL	9	0.0137	TRRAP	ENSG00000196367.13	ENSP00000352925.4
	KYLGLLENL	9	0.0513	MYO1C	ENSG00000197879.17	ENSP00000496799.1
	KYLGQLHYL	9	0.0108	PTPN23	ENSG00000076201.15	ENSP00000396328.1
	KYLINLETL	9	0.0319	JAK2	ENSG00000096968.13	ENSP00000489812.1
	KYLIRKHRF	9	0.0509	MKLN1	ENSG00000128585.18	ENSP00000398094.2
	KYLKAVEEL	9	0.018	SYNE2	ENSG00000054654.16	ENSP00000350719.3
	KYLKVFYKF	9	0.0014	ZNF91	ENSG00000167232.14	ENSP00000300619.6
	KYLLHSLVF	9	0.0206	ACOX3	ENSG00000087008.16	ENSP00000348775.4
	KYLPEWTAW	9	0.0137	PSEN1	ENSG00000080815.19	ENSP00000350342.4
	KYLQSTISF	9	0.0031	TOP3B	ENSG00000100038.19	ENSP00000349705.5
	KYLSDNVHL	9	0.0732	CDC37	ENSG00000105401.9	ENSP00000222005.1
	KYLSEWDQW	9	0.0575	TMC7	ENSG00000170537.13	ENSP00000455041.1
	KYLSGIAHF	9	0.0016	PMPCA	ENSG00000165688.12	ENSP00000360782.3
	KYLTQHERI	9	0.0738	ZNF473	ENSG00000142528.16	ENSP00000472808.1
	KYLVLANML	9	0.1245	COPS2	ENSG00000166200.15	ENSP00000373553.5
	KYLYVDKNF	9	0.037	MYH9	ENSG00000100345.21	ENSP00000216181.5
	KYMAEALLL	9	0.0244	TOMM70	ENSG00000154174.7	ENSP00000284320.5
	KYMDIEFDF	9	0.0087	MYO1A	ENSG00000166866.13	ENSP00000300119.3
	KYMDINFDF	9	0.0063	MYO1D	ENSG00000176658.17	ENSP00000324527.5
	KYMDVQFDF	9	0.0045	MYO1C	ENSG00000197879.17	ENSP00000496799.1
	KYMEDVTQI	9	0.0173	PPM1D	ENSG00000170836.11	ENSP00000486573.1
	KYMEDYHQF	9	0.0005	PPL	ENSG00000118898.16	ENSP00000340510.2
	KYMEENDQL	9	0.1441	BCAP31	ENSG00000185825.16	ENSP00000392330.2
	KYMETIEKL	9	0.0049	PPP1R21	ENSG00000162869.16	ENSP00000294952.8
	KYMKAKLLF	9	0.003	DNTTIP1	ENSG00000101457.13	ENSP00000401024.1
	KYMNSGNRL	9	0.0889	TRANK1	ENSG00000168016.14	ENSP00000416168.2
	KYMSNVDSW	9	0.0157	TRIO	ENSG00000038382.20	ENSP00000339299.4
	KYMYFTVVM	9	0.2258	PHLDA1	ENSG00000139289.13	ENSP00000473593.1
	KYNDNFFGL	9	0.0439	UBR7	ENSG00000012963.15	ENSP00000013070.6
	KYNKILNKY	9	0.2288	DOCK2	ENSG00000134516.17	ENSP00000429283.2
	KYNPRTNKW	9	0.0306	KLHL17	ENSG00000187961.14	ENSP00000343930.3
	KYNQQYHKL	9	0.0101	GRAMD2A	ENSG00000175318.12	ENSP00000311657.7
	KYNQVNSHF	9	0.0065	CASZ1	ENSG00000130940.15	ENSP00000366221.3
	KYPDRVPVI	9	0.018	GABARAP	ENSG00000170296.10	ENSP00000306866.5
	KYPEIKSLM	9	0.0567	DEGS1	ENSG00000143753.13	ENSP00000400545.1
	KYPENFFLL	9	0.0032	PPP1CC	ENSG00000186298.11	ENSP00000335084.5
	KYPHYFPVM	9	0.0445	NLN	ENSG00000123213.23	ENSP00000370372.5
	KYPKVWEGF	9	0.0047	SYMPK	ENSG00000125755.18	ENSP00000245934.7
	KYPLLLDNI	9	0.1412	ARHGEF12	ENSG00000196914.9	ENSP00000380942.2
	KYPNMFKKI	9	0.0449	AHCYL2	ENSG00000158467.16	ENSP00000315931.3
	KYPNVDARL	9	0.1058	UGCG	ENSG00000148154.10	ENSP00000363397.3
	KYPNVFKKI	9	0.0209	AHCYL1	ENSG00000168710.18	ENSP00000377238.4
	KYPSDLPYM	9	0.0753	ERG	ENSG00000157554.19	ENSP00000381877.1
	KYPSPFFVF	9	0.0015	DHX9	ENSG00000135829.17	ENSP00000356520.3
	KYPVHIYRL	9	0.0078	FSBP	ENSG00000265817.3	ENSP00000483397.1
	KYPVLVERI	9	0.0235	ARHGEF18	ENSG00000104880.18	ENSP00000319200.7
	KYQAVTATL	9	0.0175	RPL13A	ENSG00000142541.17	ENSP00000477755.1
	KYQDILNEI	9	0.0182	IQGAP2	ENSG00000145703.16	ENSP00000274364.6
	KYQEEFEHF	9	0.0016	LMAN1	ENSG00000074695.6	ENSP00000251047.4
	KYQELQVLF	9	0.0015	VPS37B	ENSG00000139722.7	ENSP00000267202.2
	KYQEQPHLL	9	0.004	TBCD	ENSG00000141556.21	ENSP00000347719.4
	KYQEVTNNL	9	0.0116	CAPRIN1	ENSG00000135387.21	ENSP00000340329.4
	KYQEYTNEL	9	0.0277	TBK1	ENSG00000183735.10	ENSP00000498995.1
	KYQHLKAEF	9	0.0187	EEA1	ENSG00000102189.16	ENSP00000317955.8
	KYQIINEEF	9	0.0066	HPS3	ENSG00000163755.8	ENSP00000296051.2
	KYQKGFSLW	9	0.0098	TRAM1	ENSG00000067167.8	ENSP00000262213.2
	KYQNVKHNL	9	0.0261	ZMYM1	ENSG00000197056.11	ENSP00000496876.1
	KYQPRFHIV	9	0.0539	TBX3	ENSG00000135111.16	ENSP00000257566.3
	KYQPRIAVF	9	0.0027	TDG	ENSG00000139372.15	ENSP00000266775.9
	KYQTSSKLF	9	0.0186	TMEM87A	ENSG00000103978.15	ENSP00000405379.1
	KYREMYEEF	9	0.0122	MTREX	ENSG00000039123.16	ENSP00000230640.5
	KYRRYHPLF	9	0.1047	ARAP1	ENSG00000186635.14	ENSP00000352332.5
	KYSEVFEAI	9	0.0179	CSNK2A2	ENSG00000070770.9	ENSP00000262506.3
	KYSKIKHLL	9	0.0091	SCNN1B	ENSG00000168447.11	ENSP00000345751.2
	KYSKRFPEL	9	0.0329	PRPF31	ENSG00000105618.14	ENSP00000405166.2
	KYSLIKGNF	9	0.0796	S100A8	ENSG00000143546.10	ENSP00000357721.1
	KYSLVKNKI	9	0.0825	S100A16	ENSG00000188643.11	ENSP00000357693.1
	KYTDWTEFL	9	0.0518	SFMBT2	ENSG00000198879.11	ENSP00000355109.4
	KYTEGVQSL	9	0.0229	SUPT16H	ENSG00000092201.10	ENSP00000216297.2
	KYTHFIQSF	9	0.0021	GBGT1	ENSG00000148288.13	ENSP00000361110.3
	KYTKIFNDF	9	0.0077	ZMYND11	ENSG00000015171.19	ENSP00000381053.3
	KYTKNIVSW	9	0.0096	ARHGAP29	ENSG00000137962.13	ENSP00000449764.1
	KYTNNEAYF	9	0.0429	AP3M1	ENSG00000185009.12	ENSP00000347408.4
	KYTPPPHHI	9	0.0036	NDUFS5	ENSG00000168653.11	ENSP00000362058.3
	KYTTLIAKL	9	0.0439	TES	ENSG00000135269.18	ENSP00000350937.4
	KYVAEFLEW	9	0.017	CDC42BPB	ENSG00000198752.11	ENSP00000355237.2
	KYVENFGLI	9	0.1207	SPCS2	ENSG00000118363.12	ENSP00000478550.1
	KYVERIHYI	9	0.0052	HMOX2	ENSG00000103415.12	ENSP00000458797.1
	KYVESFRRF	9	0.0054	HNMT	ENSG00000150540.14	ENSP00000386940.1
	KYVHLFPKL	9	0.0203	SNRNP200	ENSG00000144028.15	ENSP00000317123.5
	KYVKDFHKF	9	0.0014	ZNF724	ENSG00000196081.9	ENSP00000413411.1
	KYVKGLISI	9	0.0479	WDR35	ENSG00000118965.14	ENSP00000281405.4
	KYVKIFDNF	9	0.0045	ZNF195	ENSG00000005801.18	ENSP00000346613.6
	KYVKILYDF	9	0.0095	EPS8L2	ENSG00000177106.16	ENSP00000435585.1
	KYVKVFDKF	9	0.0034	ZNF107	ENSG00000196247.11	ENSP00000481898.1
	KYVKVFHKF	9	0.0007	ZNF92	ENSG00000146757.13	ENSP00000332595.7
	KYVKVFHKY	9	0.0542	ZNF708	ENSG00000182141.10	ENSP00000349401.2
	KYVKVFHQF	9	0.0007	ZNF486	ENSG00000256229.8	ENSP00000335042.7
	KYVKVLHKF	9	0.0012	AC008554.1	ENSG00000237440.9	ENSP00000395733.3
	KYVKVMHKF	9	0.0016	ZNF138	ENSG00000197008.9	ENSP00000303533.7
	KYVPAIAHL	9	0.0073	CPVL	ENSG00000106066.15	ENSP00000265394.5
	KYVSGEFRF	9	0.0074	RIOK1	ENSG00000124784.9	ENSP00000369162.2
	KYVSSVLSF	9	0.0043	LTN1	ENSG00000198862.14	ENSP00000354977.4
	KYVTSAYQW	9	0.0193	NBAS	ENSG00000151779.13	ENSP00000281513.5
	LENDIKVEI	9	7.3664	CACNA2D1	ENSG00000153956.16	ENSP00000349320.3
	LIDDILEKI	9	6.6157	PUS1	ENSG00000177192.13	ENSP00000392451.2
	LLDDAKARL	9	6.7425	AC092724.1	ENSG00000140876.11	ENSP00000479582.1
	LLDEVLHTM	9	2.1103	SMAD4	ENSG00000141646.13	ENSP00000381452.1
	LLDNDHYAM	9	7.4054	LONP2	ENSG00000102910.13	ENSP00000285737.4
	LLDSSHSEL	9	4.8563	PML	ENSG00000140464.19	ENSP00000378567.3
	LLDVPTAAV	9	18.1842	IFI30	ENSG00000216490.4	ENSP00000470527.2
	LLDVTCKTV	9	20.2222	SKP1	ENSG00000113558.18	ENSP00000231487.8
	LLPEGPPAI	9	2.2281	HERPUD1	ENSG00000051108.15	ENSP00000409555.2
	LLPPPPCPA	9	17.3333	FUCA2	ENSG00000001036.13	ENSP00000002165.5
	LLPPPSEEL	9	0.9412	IGHA1	ENSG00000211895.5	ENSP00000493114.1
	LPAADVKNI	9	23	VPS33A	ENSG00000139719.10	ENSP00000267199.3
	LPFDHSRVI	9	10.6145	PTPN6	ENSG00000111679.17	ENSP00000382376.1
	LPFEVLQHI	9	5.3729	FBXO30	ENSG00000118496.5	ENSP00000237281.3
	LPHHRVIEV	9	12.7708	NOMO2	ENSG00000185164.14	ENSP00000331851.6
	LPHNTHRVV	9	22.4737	GPAA1	ENSG00000197858.11	ENSP00000347206.4
	LPIDDVLRI	9	8.7647	CRBN	ENSG00000113851.14	ENSP00000491442.1
	LPKNPDLRI	9	19.6129	PSMD6	ENSG00000163636.10	ENSP00000295901.4
	LPLPNLRVV	9	11.3315	ERBB3	ENSG00000065361.15	ENSP00000448636.1
	LPPPPQQKI	9	3.7113	CRNKL1	ENSG00000101343.14	ENSP00000366544.4
	LPQEQKAKI	9	14.3889	CTNNA1	ENSG00000044115.21	ENSP00000486200.1
	LPRQDTTSI	9	16.9455	SLC35A1	ENSG00000164414.18	ENSP00000358569.3
	LRDEFLVKI	9	3.6264	BNC2	ENSG00000173068.18	ENSP00000370047.3
	LVDSVAKTM	9	11.4185	MAP2K3	ENSG00000034152.18	ENSP00000345083.4
	LVDTSYKTL	9	5.8528	NDC1	ENSG00000058804.12	ENSP00000360483.3
	LYAAPPHVI	9	0.0413	FAM168B	ENSG00000152102.18	ENSP00000387051.1
	LYAPYSTHF	9	0.0021	GPRC5A	ENSG00000013588.8	ENSP00000014914.5
	LYDIILKNF	9	0.0433	PSME1	ENSG00000092010.15	ENSP00000452843.1
	LYEEINQVF	9	0.0325	CYP20A1	ENSG00000119004.15	ENSP00000348380.4
	LYEKDIQLF	9	0.0241	AKTIP	ENSG00000166971.17	ENSP00000378152.6
	LYEQAFQLL	9	0.1038	TRADD	ENSG00000102871.16	ENSP00000341268.4
	LYGAPGVEF	9	0.0188	LLGL2	ENSG00000073350.13	ENSP00000464598.1
	LYGKIAEAF	9	0.0168	GIPC1	ENSG00000123159.16	ENSP00000376753.3
	LYGRHFNYL	9	0.1117	TENT4B	ENSG00000121274.12	ENSP00000396995.3
	LYKKTQETL	9	0.0772	TPD52L2	ENSG00000101150.17	ENSP00000482024.1
	LYKSLNPNL	9	0.2428	EMC1	ENSG00000127463.15	ENSP00000420608.1
	LYLSKAERF	9	0.0065	SPAG1	ENSG00000104450.12	ENSP00000251809.3
	LYMKNGQGF	9	0.0203	RAP1A	ENSG00000116473.14	ENSP00000348786.1
	LYNNIKHAL	9	0.1421	SUPT16H	ENSG00000092201.10	ENSP00000216297.2
	LYPEIFEKF	9	0.0011	ATAD2B	ENSG00000119778.15	ENSP00000238789.5
	LYPQFMFHL	9	0.0397	SEC23B	ENSG00000101310.17	ENSP00000338844.3
	LYPSIIQEF	9	0.0013	POLA1	ENSG00000101868.10	ENSP00000368358.3
	LYQDGVFKF	9	0.0022	AKTIP	ENSG00000166971.17	ENSP00000378152.6
	LYQEIIHYF	9	0.0009	DOCK1	ENSG00000150760.12	ENSP00000280333.6
	LYQEVFGRL	9	0.1415	NFE2L1	ENSG00000082641.16	ENSP00000354855.3
	LYQFNPAFF	9	0.0152	EIF3K	ENSG00000178982.9	ENSP00000248342.3
	LYQRAFQHL	9	0.016	PRKDC	ENSG00000253729.7	ENSP00000313420.3
	LYRGSTSTF	9	0.0852	ITGB6	ENSG00000115221.12	ENSP00000481183.1
	LYSRVQATF	9	0.0045	FBXO31	ENSG00000103264.18	ENSP00000310841.4
	LYSSESHRF	9	0.0067	MTMR6	ENSG00000139505.11	ENSP00000371221.5
	LYSSKLYRF	9	0.0036	KCTD20	ENSG00000112078.14	ENSP00000439118.1
	LYTDRTEKL	9	0.1454	TGFBI	ENSG00000120708.17	ENSP00000416330.2
	LYTEAIKFF	9	0.0155	CLEC16A	ENSG00000038532.16	ENSP00000387122.1
	LYTEKFEEF	9	0.0048	TXLNA	ENSG00000084652.16	ENSP00000362712.3
	LYWSHPRKF	9	0.0225	RPS29	ENSG00000213741.10	ENSP00000379339.3
	MAYVQRQAV	9	18.8158	OS9	ENSG00000135506.16	ENSP00000447866.1
	MLDPLEVHL	9	1.9819	PRPF8	ENSG00000174231.17	ENSP00000304350.6
	MLPPVLTHL	9	0.3446	NDRG3	ENSG00000101079.21	ENSP00000362909.2
	MPDDHARKI	9	9.1359	TTC17	ENSG00000052841.15	ENSP00000039989.4
	MPKIKMPKI	9	7.1277	AHNAK	ENSG00000124942.14	ENSP00000367263.4
	MPLSTIREV	9	13.2973	CDK6	ENSG00000105810.9	ENSP00000265734.4
	MPNQAQMRI	9	10.2366	ERBB2	ENSG00000141736.13	ENSP00000462438.1
	MPVIPMNTI	9	8.4379	OGT	ENSG00000147162.14	ENSP00000362824.3
	MPYKGMTTV	9	8.3185	DPYSL3	ENSG00000113657.13	ENSP00000343690.5
	MVDGKPVNL	9	3.5016	RAC1	ENSG00000136238.18	ENSP00000258737.7
	MYDSFWRQF	9	0.0185	SESN1	ENSG00000080546.13	ENSP00000393762.2
	MYKLSSEQF	9	0.0197	CHCHD6	ENSG00000159685.10	ENSP00000290913.3
	MYLKTVDKF	9	0.0039	TRAPPC2B	ENSG00000256060.2	ENSP00000442778.1
	MYVFASHHF	9	0.0054	DUOX2	ENSG00000140279.12	ENSP00000373691.6
	NIDEIYKAL	9	6.2863	SMC1A	ENSG00000072501.17	ENSP00000323421.3
	NIDQVARHL	9	7.5935	CCDC24	ENSG00000159214.13	ENSP00000361392.3
	NIDSIIQRL	9	4.0218	PPP1CC	ENSG00000186298.11	ENSP00000335084.5
	NLDHVYNRL	9	3.369	CD37	ENSG00000104894.12	ENSP00000413151.1
	NLDKSILKV	9	6.7808	DHX29	ENSG00000067248.10	ENSP00000251636.5
	NPYDSVKKI	9	10.5076	UBD	ENSG00000213886.3	ENSP00000366249.4
	NQEKHFYTF	9	0.4256	DIS3	ENSG00000083520.15	ENSP00000366997.4
	NVDAVCEKL	9	10.3321	KIDINS220	ENSG00000134313.15	ENSP00000491461.1
	NVDEGIYQL	9	2.9252	ARHGEF2	ENSG00000116584.18	ENSP00000315325.7
	NVDEIFLKL	9	2.5664	RAB12	ENSG00000206418.4	ENSP00000497886.1
	NVDQAVATL	9	6.1932	DHRS4	ENSG00000157326.19	ENSP00000453367.1
	NVDSLITRL	9	4.8123	PPP1CB	ENSG00000213639.10	ENSP00000398839.1
	NYAQVLDKF	9	0.0094	ASAP1	ENSG00000153317.15	ENSP00000429900.1
	NYARGHYTI	9	0.0422	TUBA1B	ENSG00000123416.15	ENSP00000336799.5
	NYAWVYYHL	9	0.0406	IFIT3	ENSG00000119917.14	ENSP00000360883.4
	NYDKVEKLF	9	0.0574	CSTF3	ENSG00000176102.13	ENSP00000315791.4
	NYFLWTEKF	9	0.008	GRAP2	ENSG00000100351.16	ENSP00000339186.4
	NYFRAGAHW	9	0.0831	ABCC4	ENSG00000125257.16	ENSP00000494609.1
	NYGDQVQHF	9	0.0077	GRAP	ENSG00000154016.13	ENSP00000284154.5
	NYGRVFSEW	9	0.0341	SNX4	ENSG00000114520.11	ENSP00000251775.4
	NYGTGMERW	9	0.205	MKI67	ENSG00000148773.14	ENSP00000357642.3
	NYHAQHYHL	9	0.0858	SLC25A46	ENSG00000164209.17	ENSP00000348211.3
	NYIDKVRFL	9	0.0729	VIM	ENSG00000026025.16	ENSP00000446007.1
	NYIEFTRIL	9	0.1066	MYL12B	ENSG00000118680.13	ENSP00000496809.1
	NYIGLINRI	9	0.0555	EIF2AK2	ENSG00000055332.18	ENSP00000233057.4
	NYIKDLNIL	9	0.1257	CTDSPL2	ENSG00000137770.14	ENSP00000260327.4
	NYIKRNWRI	9	0.0872	CSE1L	ENSG00000124207.17	ENSP00000379495.3
	NYIMKIHNF	9	0.0043	ADNP	ENSG00000101126.17	ENSP00000360662.2
	NYIPRFWTF	9	0.0007	PLOD1	ENSG00000083444.17	ENSP00000196061.4
	NYITAALKL	9	0.1203	HERC3	ENSG00000138641.18	ENSP00000385684.1
	NYKKFYEQF	9	0.0105	HSP90AA1	ENSG00000080824.18	ENSP00000216281.7
	NYKSHHLQL	9	0.1715	CWF19L1	ENSG00000095485.18	ENSP00000326411.6
	NYLDRFLSL	9	0.0387	CCND1	ENSG00000110092.3	ENSP00000227507.2
	NYLLYVSNF	9	0.0315	MST1R	ENSG00000164078.13	ENSP00000296474.3
	NYLNHWNHF	9	0.0085	FN3K	ENSG00000167363.14	ENSP00000300784.7
	NYLRAFHAL	9	0.0568	BAIAP2L2	ENSG00000128298.17	ENSP00000371085.3
	NYLSHHLTI	9	0.0216	PAIP1	ENSG00000172239.14	ENSP00000302768.3
	NYLVLPNRI	9	0.09	ESYT2	ENSG00000117868.16	ENSP00000251527.6
	NYNATFMGF	9	0.0546	ZNF518A	ENSG00000177853.14	ENSP00000479684.1
	NYNPHPRGW	9	0.2193	SYNPO2	ENSG00000172403.11	ENSP00000484885.1
	NYPQSVPRL	9	0.0404	MYO1C	ENSG00000197879.17	ENSP00000496799.1
	NYQKRFQNL	9	0.0611	OGFR	ENSG00000060491.16	ENSP00000290291.6
	NYQNVVHKL	9	0.0081	ZMYM4	ENSG00000146463.11	ENSP00000322915.6
	NYSNIRFQF	9	0.0096	MTMR6	ENSG00000139505.11	ENSP00000371221.5
	NYSPYVNYF	9	0.0028	DPY19L4	ENSG00000156162.16	ENSP00000389630.2
	NYSSAVQKF	9	0.0051	OPHN1	ENSG00000079482.13	ENSP00000347710.5
	NYSYLHCEW	9	0.2982	CHD8	ENSG00000100888.13	ENSP00000406288.3
	NYTDIKDYL	9	0.245	NUDT12	ENSG00000112874.10	ENSP00000230792.2
	NYTEIREKL	9	0.1535	FAM193B	ENSG00000146067.16	ENSP00000432463.1
	NYTEWLQDL	9	0.3159	RRBP1	ENSG00000125844.15	ENSP00000478324.1
	NYTKAMRLF	9	0.0481	ADI1	ENSG00000182551.14	ENSP00000333666.3
	NYTKEHNNL	9	0.2268	BOD1L1	ENSG00000038219.13	ENSP00000040738.5
	NYTLVSHLI	9	0.0455	MARS	ENSG00000166986.15	ENSP00000262027.5
	NYVEVTRKW	9	0.0602	MTX1	ENSG00000173171.14	ENSP00000357360.3
	NYVKDLSRL	9	0.1965	CTDSP1	ENSG00000144579.7	ENSP00000392248.1
	PFSNSHNAL	9	1.5356	CKB	ENSG00000166165.13	ENSP00000299198.2
	PFVDHVFTF	9	0.0313	BRIX1	ENSG00000113460.12	ENSP00000338862.5
	PFYDKPMRI	9	0.4004	SNRPA	ENSG00000077312.9	ENSP00000470534.1
	PQPDVFPLF	9	0.1604	AATF	ENSG00000275700.5	ENSP00000477848.1
	PYFNAPVYL	9	0.0836	GAR1	ENSG00000109534.17	ENSP00000378127.3
	PYGNIQSRL	9	0.2393	GALNT2	ENSG00000143641.10	ENSP00000355632.4
	PYHPHPHVF	9	0.009	FOXN3	ENSG00000053254.15	ENSP00000343288.4
	PYISNIYLI	9	0.0371	PLOD1	ENSG00000083444.17	ENSP00000196061.4
	PYKVTQDEL	9	0.5289	NCL	ENSG00000115053.16	ENSP00000318195.4
	PYLDNLPNF	9	0.0092	GSPT1	ENSG00000103342.13	ENSP00000398131.2
	PYLFHVVTF	9	0.0118	NF1	ENSG00000196712.17	ENSP00000351015.4
	PYMAKFVVF	9	0.0179	ANK3	ENSG00000151150.22	ENSP00000280772.1
	PYNDYFEYF	9	0.0117	HDAC1	ENSG00000116478.12	ENSP00000362649.3
	PYNHQHEYF	9	0.0658	FADS2	ENSG00000134824.14	ENSP00000257261.6
	PYNPLWAQL	9	0.0583	FNIP2	ENSG00000052795.13	ENSP00000264433.6
	PYPPPPPEF	9	0.0069	WBP2	ENSG00000132471.12	ENSP00000254806.3
	PYRLIFEKF	9	0.1154	PRKDC	ENSG00000253729.7	ENSP00000313420.3
	PYSINMNVF	9	0.1624	KLF5	ENSG00000102554.14	ENSP00000440407.1
	PYTKVEESF	9	0.0412	ALG12	ENSG00000182858.14	ENSP00000333813.5
	PYVNNVPHL	9	0.0854	MARS	ENSG00000166986.15	ENSP00000446168.2
	PYVSKVTGW	9	0.2198	TMEM175	ENSG00000127419.17	ENSP00000425867.1
	PYYSKFILI	9	0.0623	ORC5	ENSG00000164815.11	ENSP00000297431.4
	QFALASHFF	9	0.0717	ETNK1	ENSG00000139163.15	ENSP00000266517.3
	QLDDLKVEL	9	4.0683	RPL35	ENSG00000136942.15	ENSP00000362671.4
	QLDEVRQAM	9	7.1383	MAEA	ENSG00000090316.16	ENSP00000422215.2
	QLDQVTAKL	9	3.6131	EEA1	ENSG00000102189.16	ENSP00000317955.8
	QLIDKVWQL	9	0.7033	SEC14L1	ENSG00000129657.16	ENSP00000376268.2
	QLPEHLERC	9	7.6983	PDZRN3	ENSG00000121440.15	ENSP00000263666.4
	QVDIGLIKL	9	7.3783	HP	ENSG00000257017.8	ENSP00000457629.1
	QVDSLIMQI	9	4.4315	CHMP1A	ENSG00000131165.15	ENSP00000380998.3
	QYAPLLAVF	9	0.0039	BZW2	ENSG00000136261.15	ENSP00000403481.1
	QYAPSTAQF	9	0.0024	ZMIZ2	ENSG00000122515.15	ENSP00000409648.1
	QYARIWNAL	9	0.1432	HEATR6	ENSG00000068097.14	ENSP00000184956.5
	QYAVLLNRF	9	0.0115	NSUN3	ENSG00000178694.10	ENSP00000318986.4
	QYDGIFYEF	9	0.0039	NIPSNAP3A	ENSG00000136783.10	ENSP00000363899.4
	QYEKLFHKW	9	0.0203	ORC2	ENSG00000115942.9	ENSP00000234296.2
	QYEQVKQLF	9	0.0223	CNOT1	ENSG00000125107.18	ENSP00000320949.5
	QYERDFERI	9	0.5388	SNX1	ENSG00000028528.15	ENSP00000452651.1
	QYFPKAPEF	9	0.0029	USP48	ENSG00000090686.15	ENSP00000383157.1
	QYFTGNPLF	9	0.0091	HOXD11	ENSG00000128713.13	ENSP00000249504.5
	QYHKLTEHF	9	0.0055	ZBTB40	ENSG00000184677.18	ENSP00000364798.4
	QYLDVLHAL	9	0.023	TBC1D7	ENSG00000145979.18	ENSP00000475727.1
	QYLLDTSTW	9	0.048	TM4SF1	ENSG00000169908.12	ENSP00000304277.3
	QYLMDNPTF	9	0.024	PRPF40A	ENSG00000196504.16	ENSP00000386458.2
	QYLPHVARL	9	0.0178	SURF4	ENSG00000148248.14	ENSP00000446061.1
	QYLRRLHYF	9	0.0059	IQGAP3	ENSG00000183856.11	ENSP00000354451.2
	QYMERLQLL	9	0.0112	MTX1	ENSG00000173171.14	ENSP00000357360.3
	QYNPHVHQL	9	0.0061	DLG5	ENSG00000151208.17	ENSP00000394797.1
	QYNPKFQTL	9	0.0043	YY1AP1	ENSG00000163374.19	ENSP00000357323.5
	QYPSICPRL	9	0.0573	PARP4	ENSG00000102699.6	ENSP00000371419.3
	QYPSQPQRF	9	0.0055	NR2F6	ENSG00000160113.5	ENSP00000291442.2
	QYPVIIHLI	9	0.0054	ELOVL1	ENSG00000066322.15	ENSP00000477602.1
	QYQNVLTLW	9	0.0148	DST	ENSG00000151914.20	ENSP00000244364.6
	QYSDINNRW	9	0.0494	SPTBN2	ENSG00000173898.13	ENSP00000432568.1
	QYSNAFDVF	9	0.0399	TOB1	ENSG00000141232.5	ENSP00000427695.1
	QYSPLLAAF	9	0.0084	BZW1	ENSG00000082153.18	ENSP00000386474.1
	QYTHKIYHL	9	0.0221	PITPNA	ENSG00000174238.14	ENSP00000316809.7
	QYTPHSHQF	9	0.0027	RPTOR	ENSG00000141564.15	ENSP00000307272.3
	QYTQALEKF	9	0.0092	ASAP2	ENSG00000151693.11	ENSP00000316404.4
	QYVDFHNQL	9	0.0552	ERCC5	ENSG00000134899.21	ENSP00000473384.2
	QYVTQINRL	9	0.0954	PREX1	ENSG00000124126.14	ENSP00000434632.1
	QYVVDLTSF	9	0.0385	NTPCR	ENSG00000135778.12	ENSP00000355587.4
	RCAHIEAKF	9	3.0442	NAP1L4	ENSG00000205531.13	ENSP00000481412.1
	RFCDNVWTF	9	0.025	GTF2A2	ENSG00000140307.11	ENSP00000379372.2
	RFEEAHFTF	9	0.0219	PIAS3	ENSG00000131788.16	ENSP00000358304.1
	RFEEKHAYF	9	0.1403	CRNKL1	ENSG00000101343.14	ENSP00000366544.4
	RFHEICSNL	9	0.802	ARL6IP1	ENSG00000170540.15	ENSP00000306788.7
	RFIGATANF	9	0.0477	RNASEH2C	ENSG00000172922.9	ENSP00000432081.2
	RFKEANNFL	9	0.382	RPL7	ENSG00000147604.14	ENSP00000339795.2
	RFKKDHSLL	9	0.4649	IRF2BPL	ENSG00000119669.5	ENSP00000238647.3
	RFKKKCFKL	9	0.6515	SGPL1	ENSG00000166224.16	ENSP00000362298.3
	RFKTQPVTF	9	0.0563	C11orf96	ENSG00000187479.7	ENSP00000498932.1
	RFLSDHPYL	9	0.2581	CDC37L1	ENSG00000106993.12	ENSP00000371282.1
	RFLVKSHYI	9	0.2319	RFX7	ENSG00000181827.14	ENSP00000453376.2
	RFMEETANF	9	0.0214	ATR	ENSG00000175054.16	ENSP00000499225.1
	RFVMKAHSF	9	0.1245	SOAT1	ENSG00000057252.13	ENSP00000445315.1
	RFVNVVPTF	9	0.0122	FAU	ENSG00000149806.11	ENSP00000431822.1
	RFYNHPLHF	9	0.0064	CNNM3	ENSG00000168763.16	ENSP00000366260.3
	RHAGRLHLL	9	0.9789	ADGRG1	ENSG00000205336.11	ENSP00000456469.1
	RHTGALPLF	9	0.5307	SIPA1L3	ENSG00000105738.11	ENSP00000222345.4
	RIDDVLKNM	9	7.8796	CAMK2N1	ENSG00000162545.6	ENSP00000364219.3
	RIDEARQEL	9	5.4719	ARF6	ENSG00000165527.7	ENSP00000298316.5
	RIDEIASNL	9	4.8514	ZNF462	ENSG00000148143.13	ENSP00000277225.5
	RIDGKYIHV	9	5.36	RCBTB1	ENSG00000136144.12	ENSP00000258646.3
	RIIDTVAQV	9	8.5756	PARP4	ENSG00000102699.6	ENSP00000371419.3
	RIMEAIENV	9	6.6959	PUS7L	ENSG00000129317.14	ENSP00000343081.5
	RISLPLPNF	9	0.8058	VIM	ENSG00000026025.16	ENSP00000446007.1
	RLDAMFRAF	9	1.0349	CAPNS1	ENSG00000126247.10	ENSP00000246533.2
	RLDDAIHVL	9	1.5837	TCF12	ENSG00000140262.17	ENSP00000388940.2
	RLDDRVYAM	9	2.08	SEC24B	ENSG00000138802.11	ENSP00000428564.1
	RLDDSLLYL	9	1.8013	MRPL19	ENSG00000115364.14	ENSP00000377486.2
	RLDDVSNDV	9	12.9514	DNAAF5	ENSG00000164818.16	ENSP00000297440.6
	RLDEAAQRL	9	2.755	XAB2	ENSG00000076924.12	ENSP00000351137.3
	RLDELEELL	9	3.6677	NDUFS2	ENSG00000158864.12	ENSP00000356972.3
	RLDETIQAI	9	3.4204	TRIP4	ENSG00000103671.9	ENSP00000261884.3
	RLDGVKEQL	9	3.4363	RNF6	ENSG00000127870.17	ENSP00000342121.3
	RLDHIVMTV	9	3.4624	GLOD5	ENSG00000171433.12	ENSP00000302552.6
	RLDHKFDLM	9	3.3593	TUBA1B	ENSG00000123416.15	ENSP00000336799.5
	RLDHLAEKF	9	0.7755	ACTN4	ENSG00000130402.12	ENSP00000252699.2
	RLLDVLAPL	9	6.1171	COL18A1	ENSG00000182871.16	ENSP00000498485.1
	RLNKVISEL	9	2.8302	RPLP2	ENSG00000177600.9	ENSP00000322419.4
	RLPEEWSQW	9	0.2153	HSPB1	ENSG00000106211.9	ENSP00000248553.6
	RLPEIYIQL	9	0.2727	EHD4	ENSG00000103966.11	ENSP00000220325.4
	RLPESVERL	9	0.7465	FLOT1	ENSG00000137312.15	ENSP00000365569.3
	RLQKKVEQL	9	1.5074	CEBPB	ENSG00000172216.5	ENSP00000305422.3
	RMLPHAPGV	9	3.9079	HDAC1	ENSG00000116478.12	ENSP00000362649.3
	RVDAVASKV	9	12.1319	CHMP1A	ENSG00000131165.15	ENSP00000380998.3
	RVDDLYTLL	9	1.8892	STARD13	ENSG00000133121.21	ENSP00000338785.4
	RVDDVLASL	9	3.2728	SEC14L1	ENSG00000129657.16	ENSP00000376268.2
	RVDGVAAAL	9	7.5014	UBA7	ENSG00000182179.13	ENSP00000333266.3
	RVDKITEYL	9	1.9905	AP2B1	ENSG00000006125.18	ENSP00000468183.1
	RVPPPPQSV	9	0.8967	SHC1	ENSG00000160691.18	ENSP00000357430.5
	RVQDKYFHI	9	0.8341	ABLIM2	ENSG00000163995.20	ENSP00000354887.5
	RWFDKSFTF	9	0.004	CPT1A	ENSG00000110090.13	ENSP00000439084.1
	RWMSLHHRF	9	0.0098	PAFAH1B3	ENSG00000079462.7	ENSP00000262890.2
	RWMSQHNRF	9	0.0504	PAFAH1B2	ENSG00000168092.14	ENSP00000388742.2
	RWPKKSAEF	9	0.0535	RPL17	ENSG00000265681.7	ENSP00000482577.1
	RYADKHMNI	9	0.0337	CAPN3	ENSG00000092529.24	ENSP00000326281.8
	RYAESSSKL	9	0.0976	RAI14	ENSG00000039560.14	ENSP00000265109.3
	RYAEWEERI	9	0.0993	GBA2	ENSG00000070610.14	ENSP00000367343.3
	RYALIMHKL	9	0.0091	ZBTB11	ENSG00000066422.4	ENSP00000326200.4
	RYALQMEQL	9	0.0971	KRT18	ENSG00000111057.11	ENSP00000373489.2
	RYARLERKI	9	0.2467	WRB	ENSG00000182093.16	ENSP00000410228.3
	RYASINAHL	9	0.0369	CSNK1A1	ENSG00000113712.18	ENSP00000261798.6
	RYASINTHL	9	0.0285	CSNK1E	ENSG00000213923.12	ENSP00000380044.1
	RYAVEILTW	9	0.0128	UBR2	ENSG00000024048.10	ENSP00000361994.2
	RYCKLYEHL	9	0.0852	CUL9	ENSG00000112659.14	ENSP00000361730.2
	RYDEIKEEF	9	0.013	HJURP	ENSG00000123485.12	ENSP00000401944.1
	RYDEIRRHW	9	0.037	RPL7A	ENSG00000148303.17	ENSP00000361076.3
	RYDPHLNRW	9	0.0184	KLHL26	ENSG00000167487.12	ENSP00000300976.3
	RYDPHQNQW	9	0.0152	KLHL28	ENSG00000179454.13	ENSP00000379434.3
	RYDPKTNQW	9	0.0114	KLHL20	ENSG00000076321.11	ENSP00000209884.4
	RYDSVINRL	9	0.0451	PCF11	ENSG00000165494.11	ENSP00000298281.4
	RYDTITNQW	9	0.019	KLHL29	ENSG00000119771.15	ENSP00000420659.1
	RYFIAPAKF	9	0.0053	LAMC1	ENSG00000135862.6	ENSP00000258341.3
	RYFKGPELL	9	0.01	CSNK2A2	ENSG00000070770.9	ENSP00000262506.3
	RYFKTPRKF	9	0.0066	CIZ1	ENSG00000148337.21	ENSP00000498625.1
	RYFYKVHQL	9	0.0092	BSDC1	ENSG00000160058.18	ENSP00000412173.2
	RYGDGGSTF	9	0.0128	HNRNPH1	ENSG00000169045.17	ENSP00000377082.4
	RYGIHPAKF	9	0.0094	VWA8	ENSG00000102763.18	ENSP00000368612.3
	RYGLVTNEI	9	0.1078	IFIH1	ENSG00000115267.8	ENSP00000497271.1
	RYGSDFYSM	9	0.0649	AMZ2	ENSG00000196704.12	ENSP00000483162.1
	RYIADHSYF	9	0.0082	FAM160A2	ENSG00000051009.10	ENSP00000416918.2
	RYIANTVEL	9	0.0295	RPN2	ENSG00000118705.17	ENSP00000362724.5
	RYIDRIHIF	9	0.001	PRPF8	ENSG00000174231.17	ENSP00000304350.6
	RYIEELQKF	9	0.0011	RALGPS1	ENSG00000136828.19	ENSP00000415630.2
	RYIKALETL	9	0.0088	RAD50	ENSG00000113522.14	ENSP00000389515.1
	RYIKTSAHY	9	0.1973	CYFIP1	ENSG00000273749.5	ENSP00000481038.1
	RYIPTAAAF	9	0.0046	SEC61A1	ENSG00000058262.10	ENSP00000418493.1
	RYIRDAHTF	9	0.0026	ARHGAP35	ENSG00000160007.18	ENSP00000483730.1
	RYISQTQGL	9	0.0723	HIPK3	ENSG00000110422.12	ENSP00000431710.1
	RYKAPFHQL	9	0.0113	SMARCA5	ENSG00000153147.6	ENSP00000283131.3
	RYKATGLHF	9	0.0202	IQGAP1	ENSG00000140575.13	ENSP00000268182.5
	RYKDTINKI	9	0.023	ROCK1	ENSG00000067900.8	ENSP00000382697.1
	RYKEKVAEL	9	0.0759	KAT7	ENSG00000136504.12	ENSP00000413415.2
	RYKFHNSRW	9	0.2913	TBX3	ENSG00000135111.16	ENSP00000257566.3
	RYKLYQEMF	9	0.0326	DYNC1H1	ENSG00000197102.12	ENSP00000348965.4
	RYKNDHINL	9	0.1462	KIAA2013	ENSG00000116685.16	ENSP00000365756.3
	RYKQDVERF	9	0.0141	SMC5	ENSG00000198887.9	ENSP00000354957.5
	RYKTGKNKW	9	0.2686	RPL27	ENSG00000131469.14	ENSP00000467587.1
	RYLADLPTL	9	0.0275	CEP85	ENSG00000130695.15	ENSP00000492362.2
	RYLDELMKL	9	0.0132	IQGAP1	ENSG00000140575.13	ENSP00000268182.5
	RYLDKTEQW	9	0.0047	C4A	ENSG00000244731.8	ENSP00000396688.2
	RYLDLFTSF	9	0.0017	KDELR2	ENSG00000136240.10	ENSP00000258739.4
	RYLEGTSCI	9	0.1287	EPPK1	ENSG00000261150.2	ENSP00000484472.1
	RYLEKNVKL	9	0.0248	TGS1	ENSG00000137574.10	ENSP00000260129.5
	RYLEKPMEI	9	0.0074	STAT3	ENSG00000168610.14	ENSP00000264657.4
	RYLEKSIKM	9	0.0581	NLN	ENSG00000123213.23	ENSP00000370372.5
	RYLENYDAI	9	0.1832	UCHL3	ENSG00000118939.17	ENSP00000477746.1
	RYLEQLHQL	9	0.0039	STAT3	ENSG00000168610.14	ENSP00000264657.4
	RYLERGESI	9	0.0595	ERBB3	ENSG00000065361.15	ENSP00000267101.3
	RYLEVMRKL	9	0.0208	PTPA	ENSG00000119383.19	ENSP00000351885.4
	RYLGKNWSF	9	0.0055	SPNS3	ENSG00000182557.8	ENSP00000347721.2
	RYLGKVLEL	9	0.0161	CLUH	ENSG00000132361.17	ENSP00000388872.1
	RYLHSHHFL	9	0.0123	VIRMA	ENSG00000164944.12	ENSP00000297591.5
	RYLIVHQQI	9	0.0117	ZNF432	ENSG00000256087.7	ENSP00000221315.4
	RYLNEFEEL	9	0.0243	EIF2AK1	ENSG00000086232.13	ENSP00000199389.6
	RYLNKAFHI	9	0.0183	NCAPD3	ENSG00000151503.12	ENSP00000434168.2
	RYLNKSFVL	9	0.0373	ANKEF1	ENSG00000132623.16	ENSP00000367644.1
	RYLPDTLLL	9	0.0071	COMT	ENSG00000093010.13	ENSP00000354511.6
	RYLPKLKAF	9	0.0169	CRY2	ENSG00000121671.11	ENSP00000397419.2
	RYLPQCSYF	9	0.0063	CCND2	ENSG00000118971.8	ENSP00000261254.3
	RYLPRLHLV	9	0.0182	MGA	ENSG00000174197.16	ENSP00000457151.1
	RYLPSHRLI	9	0.0189	GIMAP6	ENSG00000133561.15	ENSP00000418304.1
	RYLQKAASM	9	0.1834	SEL1L	ENSG00000071537.14	ENSP00000337053.4
	RYLQKIEEF	9	0.0023	KCNG1	ENSG00000026559.14	ENSP00000360626.4
	RYLSKATTL	9	0.0202	CDC16	ENSG00000130177.16	ENSP00000353549.3
	RYLTGAWRL	9	0.024	ALG5	ENSG00000120697.9	ENSP00000239891.3
	RYLTVAAVF	9	0.0167	TUBB	ENSG00000196230.13	ENSP00000339001.7
	RYLVEVEEL	9	0.0556	PDRG1	ENSG00000088356.6	ENSP00000202017.4
	RYLVISEKL	9	0.0254	LRRC42	ENSG00000116212.15	ENSP00000360419.1
	RYMEHLEKI	9	0.0075	KIAA0895	ENSG00000164542.12	ENSP00000297063.6
	RYMEVSGNL	9	0.1194	SF3A3	ENSG00000183431.12	ENSP00000362110.4
	RYMNHMQSL	9	0.0187	ARIH1	ENSG00000166233.15	ENSP00000369217.4
	RYMPQNPCI	9	0.0526	RBBP4	ENSG00000162521.19	ENSP00000398242.3
	RYMPQNPHI	9	0.0093	RBBP7	ENSG00000102054.17	ENSP00000369427.2
	RYMQWRETM	9	0.0438	ITPKC	ENSG00000086544.3	ENSP00000263370.1
	RYMSHKLKI	9	0.0478	GBP3	ENSG00000117226.12	ENSP00000359512.4
	RYMSINTHL	9	0.0176	CSNK1G2	ENSG00000133275.16	ENSP00000255641.7
	RYNEKCFKL	9	0.0692	KLHL24	ENSG00000114796.16	ENSP00000395012.1
	RYNHITATY	9	0.1472	SNRK	ENSG00000163788.14	ENSP00000401246.1
	RYNPENNTW	9	0.022	IVNS1ABP	ENSG00000116679.16	ENSP00000356468.3
	RYNPNLNTW	9	0.006	KLHL11	ENSG00000178502.6	ENSP00000314608.3
	RYNPRTNQW	9	0.0172	KLHL20	ENSG00000076321.11	ENSP00000209884.4
	RYPDNLKHL	9	0.0512	CCDC59	ENSG00000133773.12	ENSP00000450183.1
	RYPDSHQLF	9	0.002	G3BP2	ENSG00000138757.14	ENSP00000379069.3
	RYPGKFYRV	9	0.0511	MAP3K20	ENSG00000091436.17	ENSP00000387259.2
	RYPKEFQKL	9	0.006	AC244197.3	ENSG00000241489.8	ENSP00000498395.1
	RYPMKSEKI	9	0.1103	TGDS	ENSG00000088451.11	ENSP00000261296.5
	RYPNRFKLW	9	0.0463	CYB5R1	ENSG00000159348.13	ENSP00000356218.4
	RYPSNLQLF	9	0.0017	TEP1	ENSG00000129566.13	ENSP00000262715.5
	RYQDAIRVF	9	0.0072	EIF3L	ENSG00000100129.18	ENSP00000416892.3
	RYQDIIHSI	9	0.002	BAZ1B	ENSG00000009954.11	ENSP00000342434.4
	RYQEMIQKL	9	0.0039	SCLT1	ENSG00000151466.12	ENSP00000281142.5
	RYQERFKHI	9	0.0756	SPRYD3	ENSG00000167778.9	ENSP00000301463.4
	RYQEVDRRF	9	0.0112	YTHDC1	ENSG00000083896.12	ENSP00000339245.4
	RYQFLEEAF	9	0.0506	TRIM33	ENSG00000197323.12	ENSP00000351250.2
	RYQGRQYRL	9	0.0599	RGS9	ENSG00000108370.17	ENSP00000490658.1
	RYQHIKSRL	9	0.1228	CEP41	ENSG00000106477.19	ENSP00000223208.4
	RYQKLIVQI	9	0.0102	CHN2	ENSG00000106069.22	ENSP00000222792.6
	RYQKSTELL	9	0.0247	H3F3A	ENSG00000163041.11	ENSP00000355781.1
	RYQQWMERF	9	0.005	ELAC2	ENSG00000006744.19	ENSP00000337445.4
	RYQRLYVKF	9	0.0045	PRR12	ENSG00000126464.14	ENSP00000394510.1
	RYQTKFRHL	9	0.0887	CEP89	ENSG00000121289.18	ENSP00000306105.4
	RYQTLYARF	9	0.0058	SKA2	ENSG00000182628.13	ENSP00000333433.7
	RYQTQPVTL	9	0.0166	SVIL	ENSG00000197321.14	ENSP00000364549.3
	RYRGDYDRF	9	0.1135	HNRNPUL2	ENSG00000214753.3	ENSP00000301785.5
	RYRGLFHHI	9	0.0542	MLYCD	ENSG00000103150.6	ENSP00000262430.4
	RYRPDMPCF	9	0.0714	DLGAP5	ENSG00000126787.13	ENSP00000378815.2
	RYRPQHIFF	9	0.0206	CYB561	ENSG00000008283.16	ENSP00000376701.2
	RYSEYAEEF	9	0.0054	MTMR6	ENSG00000139505.11	ENSP00000371221.5
	RYSPVLSRF	9	0.0012	COG1	ENSG00000166685.12	ENSP00000479450.1
	RYSSMAASF	9	0.0077	PDZK1IP1	ENSG00000162366.8	ENSP00000294338.2
	RYSVFFQSL	9	0.0221	PSMD6	ENSG00000163636.10	ENSP00000295901.4
	RYTDVTTVL	9	0.0379	KIAA1549	ENSG00000122778.9	ENSP00000406661.1
	RYTERVDYL	9	0.0795	USP13	ENSG00000058056.9	ENSP00000263966.3
	RYTIVQQQI	9	0.0257	TUBGCP2	ENSG00000130640.13	ENSP00000252936.3
	RYTLQASTF	9	0.0214	CUL1	ENSG00000055130.17	ENSP00000387160.1
	RYTPVGRSF	9	0.0073	AGO2	ENSG00000123908.12	ENSP00000220592.5
	RYTQDLGAF	9	0.2114	CLCN2	ENSG00000114859.16	ENSP00000265593.4
	RYTRWINQL	9	0.028	B3GNTL1	ENSG00000175711.8	ENSP00000461127.1
	RYTTEFHEL	9	0.015	WEE1	ENSG00000166483.11	ENSP00000402084.2
	RYVDRVTEF	9	0.0042	CDK5RAP3	ENSG00000108465.15	ENSP00000438886.2
	RYVEIVSQF	9	0.0015	VPS41	ENSG00000006715.16	ENSP00000309457.4
	RYVIIPTTF	9	0.0029	CAPN5	ENSG00000149260.18	ENSP00000467244.2
	RYVMTTTTL	9	0.0529	EIF2S1	ENSG00000134001.13	ENSP00000256383.4
	RYVPRASYF	9	0.0061	CCND3	ENSG00000112576.12	ENSP00000362082.4
	RYYGNISRF	9	0.0041	EHMT2	ENSG00000204371.11	ENSP00000379078.3
	RYYLKFNFL	9	0.0333	KCTD12	ENSG00000178695.5	ENSP00000366694.2
	SFHNIHNTF	9	0.022	BUB3	ENSG00000154473.18	ENSP00000357858.4
	SFKQRSDLF	9	0.2681	ZNF394	ENSG00000160908.15	ENSP00000337363.6
	SFPHPLPSL	9	0.1494	SF1	ENSG00000168066.20	ENSP00000366604.1
	SFSTVHEKF	9	0.0219	WDR36	ENSG00000134987.11	ENSP00000423067.2
	SFTQKSHLF	9	0.0377	ZNF175	ENSG00000105497.8	ENSP00000262259.2
	SIDQIFSRL	9	3.4597	GOSR2	ENSG00000108433.16	ENSP00000491979.1
	SILDIVTKV	9	7.8796	RFTN2	ENSG00000162944.10	ENSP00000295049.3
	SLDDRFLYF	9	0.393	SELENBP1	ENSG00000143416.21	ENSP00000357861.5
	SLDEAYRFV	9	7.9816	DUSP16	ENSG00000111266.8	ENSP00000298573.5
	SLDEIFLKT	9	14.1778	PLA2G4F	ENSG00000168907.13	ENSP00000380442.4
	SLDEVDHKI	9	3.4459	STIM2	ENSG00000109689.16	ENSP00000419536.3
	SLDGIPFTV	9	3.6838	LPP	ENSG00000145012.13	ENSP00000482617.1
	SLDIVTSKV	9	10.1031	ZSWIM3	ENSG00000132801.7	ENSP00000255152.2
	SLDKFYKQV	9	8.2468	MAP2K6	ENSG00000108984.15	ENSP00000468348.1
	SLDKFYRKV	9	6.8209	MAP2K3	ENSG00000034152.18	ENSP00000345083.4
	SLDPKTNTL	9	1.1621	AAMP	ENSG00000127837.9	ENSP00000248450.4
	SLPEELQKC	9	6.3293	CDC37	ENSG00000105401.9	ENSP00000222005.1
	SLQEEIAFL	9	5.2697	VIM	ENSG00000026025.16	ENSP00000446007.1
	SVDDTIVAL	9	4.6729	NUP98	ENSG00000110713.17	ENSP00000352091.5
	SVDEVARQL	9	4.5955	METAP2	ENSG00000111142.14	ENSP00000446052.1
	SVDGIPARL	9	3.9191	RRAS	ENSG00000126458.4	ENSP00000246792.2
	SVDSQFTHL	9	2.7909	PRDX2	ENSG00000167815.12	ENSP00000334063.5
	SYADQMFLL	9	0.0304	TRPC4AP	ENSG00000100991.12	ENSP00000400614.1
	SYAELIMKL	9	0.0132	EPG5	ENSG00000152223.15	ENSP00000467066.1
	SYAKGLQKL	9	0.0186	NOSTRIN	ENSG00000163072.15	ENSP00000402140.2
	SYAKKVALW	9	0.0132	TIMM50	ENSG00000105197.11	ENSP00000445806.2
	SYANVQDGF	9	0.0646	ANKRD22	ENSG00000152766.6	ENSP00000360998.4
	SYANYFIRL	9	0.0293	SH3BP1	ENSG00000100092.23	ENSP00000411979.1
	SYASHTVGF	9	0.0178	CCDC6	ENSG00000108091.11	ENSP00000263102.6
	SYATLLHVL	9	0.0234	GPR39	ENSG00000183840.7	ENSP00000327417.3
	SYDPDFNQL	9	0.0814	FTSJ1	ENSG00000068438.15	ENSP00000380103.4
	SYGKINILL	9	0.046	ASCC3	ENSG00000112249.14	ENSP00000358159.2
	SYGYQFPGF	9	0.0378	MSI2	ENSG00000153944.11	ENSP00000414671.2
	SYIAHLRQL	9	0.0534	TCF21	ENSG00000118526.6	ENSP00000356857.4
	SYIALPLTL	9	0.0113	NOMO2	ENSG00000185164.14	ENSP00000331851.6
	SYIEHIFEI	9	0.0059	PEA15	ENSG00000162734.12	ENSP00000353660.4
	SYIELPAYL	9	0.0221	LAPTM5	ENSG00000162511.8	ENSP00000294507.3
	SYIEVSHGL	9	0.0316	SYNPO2	ENSG00000172403.11	ENSP00000484885.1
	SYLDRTEQL	9	0.0233	WDR18	ENSG00000065268.10	ENSP00000476117.2
	SYLIQHQRF	9	0.0091	ZNF71	ENSG00000197951.9	ENSP00000471138.2
	SYLKDTKLW	9	0.0551	STK24	ENSG00000102572.14	ENSP00000442539.2
	SYLKQLPHF	9	0.0023	SNRNP200	ENSG00000144028.15	ENSP00000317123.5
	SYLKRHQRI	9	0.075	ZNF805	ENSG00000204524.7	ENSP00000412999.1
	SYLLIHQRI	9	0.0193	ZNF397	ENSG00000186812.13	ENSP00000331577.6
	SYLNSVQRL	9	0.0162	NUPL2	ENSG00000136243.17	ENSP00000415511.1
	SYLPFTEAF	9	0.0021	SELENON	ENSG00000162430.17	ENSP00000346109.4
	SYLPISPTF	9	0.0007	SLC23A2	ENSG00000089057.15	ENSP00000368637.1
	SYLPLAHMF	9	0.0009	ACSL5	ENSG00000197142.10	ENSP00000346680.4
	SYLTIHHRI	9	0.0074	ZNF12	ENSG00000164631.19	ENSP00000384405.1
	SYLTIHKRI	9	0.0984	ZNF558	ENSG00000167785.9	ENSP00000471277.1
	SYMGHFDLL	9	0.0245	SF3B5	ENSG00000169976.6	ENSP00000356541.2
	SYMKFLKKI	9	0.0488	PCM1	ENSG00000078674.17	ENSP00000327077.8
	SYMWTINNF	9	0.005	SPOP	ENSG00000121067.19	ENSP00000425905.1
	SYNPITHQL	9	0.0025	IFT122	ENSG00000163913.11	ENSP00000323973.3
	SYNPLWLRI	9	0.015	ASPM	ENSG00000066279.18	ENSP00000356379.4
	SYNRGDSTF	9	0.0532	FGA	ENSG00000171560.16	ENSP00000498441.1
	SYNRTFMKL	9	0.0236	MAN1A1	ENSG00000111885.7	ENSP00000357453.3
	SYPDLLPTF	9	0.0012	EIF2D	ENSG00000143486.16	ENSP00000356081.3
	SYPKDLRRF	9	0.0198	B3GNT8	ENSG00000177191.2	ENSP00000312700.1
	SYPTFFPRF	9	0.0021	HLTF	ENSG00000071794.16	ENSP00000420745.1
	SYQGKGFVM	9	0.2335	NECTIN2	ENSG00000130202.10	ENSP00000252483.4
	SYQKVIELF	9	0.0009	PBK	ENSG00000168078.10	ENSP00000301905.4
	SYQRAFNEF	9	0.0054	TNFAIP2	ENSG00000185215.9	ENSP00000452634.1
	SYQRVSSQL	9	0.0794	MPRIP	ENSG00000133030.21	ENSP00000498253.1
	SYQSQINHI	9	0.0181	DDX50	ENSG00000107625.13	ENSP00000479336.1
	SYRNSLDSF	9	0.0814	ZNF326	ENSG00000162664.17	ENSP00000340796.4
	SYSGTFHSL	9	0.0117	NBPF1	ENSG00000219481.10	ENSP00000474456.1
	SYSMIVNNL	9	0.0581	CACYBP	ENSG00000116161.17	ENSP00000479414.1
	SYSSPDYSL	9	0.1108	TNS1	ENSG00000079308.19	ENSP00000493967.1
	SYSSTFHSL	9	0.0086	NBPF15	ENSG00000266338.6	ENSP00000463178.1
	SYTRLFSNF	9	0.0087	UBP1	ENSG00000153560.12	ENSP00000283629.3
	SYTSVKENF	9	0.0066	FAM120B	ENSG00000112584.13	ENSP00000485745.1
	SYVHKVPSF	9	0.004	MED13L	ENSG00000123066.8	ENSP00000281928.3
	SYVRSLPFF	9	0.0061	TRAPPC1	ENSG00000170043.11	ENSP00000441130.1
	SYVVAMETF	9	0.011	DDB1	ENSG00000167986.13	ENSP00000301764.7
	SYYSPSIGF	9	0.0205	YTHDF2	ENSG00000198492.16	ENSP00000474446.1
	TANRHVLRI	9	7.2151	PARP4	ENSG00000102699.6	ENSP00000371419.3
	TFKELANEF	9	0.1342	ERBB3	ENSG00000065361.15	ENSP00000267101.3
	TFTFSHATF	9	0.0994	TRIM27	ENSG00000204713.11	ENSP00000400058.1
	TLDDIKEWL	9	6.1551	SSB	ENSG00000138385.16	ENSP00000397029.1
	TLDDKKVYL	9	2.8256	CCDC93	ENSG00000125633.11	ENSP00000324135.5
	TLDDLIAAV	9	9.5471	ANKHD1-EIF4EBP3	ENSG00000254996.5	ENSP00000432016.1
	TLDDLYPMM	9	3.5328	KDM5B	ENSG00000117139.17	ENSP00000356234.3
	TLDKVVRKL	9	2.7419	PHKB	ENSG00000102893.16	ENSP00000456729.1
	TLDNVFVNF	9	0.5894	ABCA2	ENSG00000107331.17	ENSP00000344155.6
	TLDQVFVNF	9	0.5608	ABCA1	ENSG00000165029.16	ENSP00000363868.3
	TLPEAIHFL	9	0.4352	FLII	ENSG00000177731.16	ENSP00000324573.4
	TLYEAVREV	9	8.8866	RPL10A	ENSG00000198755.11	ENSP00000363018.3
	TMDDFRWAL	9	2.4627	VCP	ENSG00000165280.16	ENSP00000351777.6
	TMKDFNHSY	9	2.8406	TMEM50A	ENSG00000183726.11	ENSP00000363478.4
	TVDDLQAKL	9	5.0363	SH3BP5	ENSG00000131370.16	ENSP00000373301.3
	TWTEVSYTF	9	0.0087	FBXO6	ENSG00000116663.11	ENSP00000365944.4
	TYADTLNHL	9	0.0244	NBAS	ENSG00000151779.13	ENSP00000392421.1
	TYAEKLHRL	9	0.0099	DST	ENSG00000151914.20	ENSP00000244364.6
	TYAPAIHQI	9	0.002	ARID2	ENSG00000189079.17	ENSP00000335044.6
	TYAQRTQLF	9	0.0047	MKLN1	ENSG00000128585.18	ENSP00000398094.2
	TYCQNIKEF	9	0.0313	EIF3H	ENSG00000147677.11	ENSP00000429931.1
	TYDNVHQQF	9	0.0055	ARHGAP24	ENSG00000138639.18	ENSP00000378611.1
	TYDSVTDKF	9	0.0408	USP34	ENSG00000115464.14	ENSP00000381577.2
	TYERGTYYF	9	0.0164	AC092881.1	ENSG00000111596.12	ENSP00000229195.3
	TYESIFSHF	9	0.0066	IL10RA	ENSG00000110324.10	ENSP00000227752.3
	TYGEIFEKF	9	0.0009	NDUFC2	ENSG00000151366.13	ENSP00000281031.4
	TYGERFCYL	9	0.1785	DPY19L4	ENSG00000156162.16	ENSP00000389630.2
	TYGERVVAF	9	0.0104	RRM2	ENSG00000171848.15	ENSP00000493399.1
	TYGIKHMKF	9	0.0173	PIGK	ENSG00000142892.15	ENSP00000359848.3
	TYGPSFPAF	9	0.0025	RALGAPB	ENSG00000170471.15	ENSP00000380235.3
	TYIDKSTQL	9	0.0365	C10orf88	ENSG00000119965.13	ENSP00000419126.1
	TYIKSPPFF	9	0.002	ACO1	ENSG00000122729.19	ENSP00000438733.2
	TYIPVPAKI	9	0.0036	ST3GAL1	ENSG00000008513.16	ENSP00000430515.1
	TYIRWQELL	9	0.0233	FAM178B	ENSG00000168754.15	ENSP00000377160.2
	TYISWKEEL	9	0.0517	VPS13C	ENSG00000129003.18	ENSP00000493560.1
	TYITSVSRL	9	0.0426	OSGIN2	ENSG00000164823.11	ENSP00000497119.1
	TYKDTHRKF	9	0.0762	IFT88	ENSG00000032742.17	ENSP00000261632.5
	TYKKRADFL	9	0.2965	HERC2	ENSG00000128731.17	ENSP00000261609.7
	TYKVISNEF	9	0.0172	UBE3A	ENSG00000114062.20	ENSP00000490111.1
	TYLDKIKKF	9	0.0058	SYNE2	ENSG00000054654.16	ENSP00000350719.3
	TYLEKAIKI	9	0.0206	USP7	ENSG00000187555.15	ENSP00000343535.4
	TYLIRHQRI	9	0.1119	ZNF287	ENSG00000141040.15	ENSP00000379169.3
	TYLKAVKLF	9	0.0042	IREB2	ENSG00000136381.13	ENSP00000258886.8
	TYLKRYNKI	9	0.0433	ARMC9	ENSG00000135931.17	ENSP00000258417.5
	TYLLSVYRL	9	0.0215	PI4KA	ENSG00000241973.10	ENSP00000255882.6
	TYLPTSPLL	9	0.0084	NRDC	ENSG00000078618.21	ENSP00000398464.1
	TYLRKIPRF	9	0.0044	CCDC14	ENSG00000175455.15	ENSP00000420180.3
	TYLSIIHSL	9	0.0045	MPRIP	ENSG00000133030.21	ENSP00000498253.1
	TYMKDLYQL	9	0.0083	ARHGAP18	ENSG00000146376.11	ENSP00000357131.2
	TYNPAFSRL	9	0.0144	TMEM181	ENSG00000146433.8	ENSP00000356057.3
	TYNQKHSLF	9	0.0223	MID1IP1	ENSG00000165175.15	ENSP00000416670.1
	TYNRIINQI	9	0.024	ANGPTL2	ENSG00000136859.10	ENSP00000362524.3
	TYNYPVHYF	9	0.0034	TMEM30A	ENSG00000112697.16	ENSP00000230461.6
	TYPEVKNKL	9	0.0417	IQGAP2	ENSG00000145703.16	ENSP00000274364.6
	TYPQGFKVW	9	0.0537	CYP4F2	ENSG00000186115.13	ENSP00000221700.3
	TYQDIFRDF	9	0.0094	ACAP2	ENSG00000114331.14	ENSP00000324287.6
	TYQEVAQKF	9	0.0014	ADA2	ENSG00000093072.18	ENSP00000382731.2
	TYQQVQQTL	9	0.0057	RBM42	ENSG00000126254.12	ENSP00000466044.1
	TYQRIHEKI	9	0.0359	ARIH2	ENSG00000177479.19	ENSP00000348769.4
	TYQSITERI	9	0.0213	EXOC4	ENSG00000131558.15	ENSP00000376868.2
	TYQVLAVTF	9	0.0055	SNRNP40	ENSG00000060688.13	ENSP00000263694.4
	TYRRHCQTF	9	0.1357	GEMIN5	ENSG00000082516.9	ENSP00000285873.6
	TYSGQIVLW	9	0.0201	DYNC1I2	ENSG00000077380.15	ENSP00000339430.4
	TYSKKHFRI	9	0.051	CHEK2	ENSG00000183765.22	ENSP00000385747.1
	TYSYVPPQW	9	0.0127	FAM168B	ENSG00000152102.18	ENSP00000387051.1
	TYTDRVFFL	9	0.0326	PLXNB2	ENSG00000196576.15	ENSP00000409171.1
	TYTRHGYIF	9	0.0266	EXOSC1	ENSG00000171311.12	ENSP00000359939.3
	TYVENLRLL	9	0.0305	SYNE2	ENSG00000054654.16	ENSP00000350719.3
	TYVKEIEVW	9	0.0358	AC124319.1	ENSG00000173821.19	ENSP00000425956.2
	TYVSGTLRF	9	0.0075	CEPT1	ENSG00000134255.14	ENSP00000441980.1
	TYVSKPVSW	9	0.0136	EIF4B	ENSG00000063046.17	ENSP00000262056.9
	TYVTEVREL	9	0.122	KTN1	ENSG00000126777.18	ENSP00000378725.3
	TYVTILPEL	9	0.0485	XRN1	ENSG00000114127.10	ENSP00000264951.4
	VADTVYRAL	9	5.855	MYO1C	ENSG00000197879.17	ENSP00000496799.1
	VAIRIYHQF	9	0.2719	MYO5C	ENSG00000128833.13	ENSP00000261839.7
	VFDPKVFTF	9	0.0034	CRYBG1	ENSG00000112297.15	ENSP00000488010.1
	VFDPVTKLW	9	0.0658	IVNS1ABP	ENSG00000116679.16	ENSP00000356468.3
	VFHDQLHTF	9	0.006	RPS6KA5	ENSG00000100784.12	ENSP00000479667.1
	VFIDKQTNL	9	0.2593	CELF1	ENSG00000149187.18	ENSP00000308386.5
	VFIHRQELI	9	0.3121	KCNQ1	ENSG00000053918.16	ENSP00000434560.1
	VFIKYLPEW	9	0.1042	PSEN1	ENSG00000080815.19	ENSP00000350342.4
	VFIRGGEEF	9	0.0595	AC124319.1	ENSG00000173821.19	ENSP00000425956.2
	VFKEKHHSW	9	0.153	RNASEH2B	ENSG00000136104.20	ENSP00000337623.2
	VFKPISSTW	9	0.0396	BIRC6	ENSG00000115760.14	ENSP00000393596.2
	VFKRKFHYF	9	0.0744	TOP3B	ENSG00000100038.19	ENSP00000349705.5
	VFKSKSDRI	9	1.0465	TSPAN8	ENSG00000127324.9	ENSP00000377003.2
	VFMHVSTAY	9	1.2547	FAR1	ENSG00000197601.13	ENSP00000346874.3
	VFPDKGYSF	9	0.0085	TIA1	ENSG00000116001.16	ENSP00000401371.2
	VFQDRQYQI	9	0.1663	CUL4A	ENSG00000139842.15	ENSP00000364590.3
	VFRLQFDEF	9	0.2824	FBXW11	ENSG00000072803.17	ENSP00000296933.6
	VFSTVVIHF	9	0.0132	HMGCR	ENSG00000113161.16	ENSP00000426745.1
	VFTEVANLF	9	0.0222	SIN3B	ENSG00000127511.9	ENSP00000248054.4
	VFTSVRQKI	9	0.351	SMARCA4	ENSG00000127616.18	ENSP00000343896.4
	VFVDSVPEF	9	0.0235	INTS9	ENSG00000104299.15	ENSP00000427952.1
	VFVNTHHIL	9	0.2321	B3GNT2	ENSG00000170340.11	ENSP00000305595.4
	VFYPYPQYF	9	0.0023	HSDL1	ENSG00000103160.12	ENSP00000219439.4
	VGARIYHTI	9	1.7211	MGST1	ENSG00000008394.13	ENSP00000010404.2
	VIDEIYRVL	9	3.0454	FBXO28	ENSG00000143756.12	ENSP00000355827.5
	VLDEADRMI	9	7.67	DDX5	ENSG00000108654.14	ENSP00000225792.5
	VLDEPGQDL	9	5.5719	ZMYM3	ENSG00000147130.14	ENSP00000322845.5
	VLDGVKAEL	9	4.3034	UTRN	ENSG00000152818.18	ENSP00000356515.3
	VLDLSWNKL	9	2.9812	PWP1	ENSG00000136045.12	ENSP00000387365.3
	VLDNNSVRL	9	3.3089	MUL1	ENSG00000090432.7	ENSP00000264198.3
	VLDSLNARM	9	6.5821	AP3D1	ENSG00000065000.18	ENSP00000344055.4
	VLPKLYVKL	9	0.3164	RPS26	ENSG00000197728.11	ENSP00000348849.5
	VLPSSLPTF	9	0.0374	MUC5B	ENSG00000117983.17	ENSP00000436812.1
	VMAPRTLLL	9	0.3778	HLA-A	ENSG00000206503.13	ENSP00000379873.1
	VMDDQNNKL	9	3.4618	MYH11	ENSG00000133392.18	ENSP00000300036.5
	VMDEIHTVL	9	1.3935	CCAR1	ENSG00000060339.14	ENSP00000445254.1
	VMDVVVKSV	9	8.6155	GTF2IRD2B	ENSG00000174428.17	ENSP00000480524.1
	VMKHQPYQL	9	0.8207	SYNPO2	ENSG00000172403.11	ENSP00000484885.1
	VMPKKVFKI	9	0.1848	XYLT1	ENSG00000103489.11	ENSP00000261381.6
	VPRGSGNTV	9	21	UCKL1	ENSG00000198276.16	ENSP00000346155.6
	VPRQNVPVI	9	10.0382	EPS8	ENSG00000151491.14	ENSP00000281172.5
	VPYIGIVTI	9	5.0908	SEC11A	ENSG00000140612.14	ENSP00000452932.1
	VQNGKHFKF	9	0.2918	FABP1	ENSG00000163586.9	ENSP00000295834.3
	VQPSKYHFL	9	0.2639	MAGEF1	ENSG00000177383.4	ENSP00000315064.3
	VQPSLFYHL	9	0.2026	MAP3K6	ENSG00000142733.17	ENSP00000350195.2
	VVDEIAAKL	9	3.4783	NPLOC4	ENSG00000182446.14	ENSP00000331487.5
	VVDEVIQNC	9	12.1597	ACTR3	ENSG00000115091.11	ENSP00000263238.2
	VVDSIMTAL	9	5.9615	RBM5	ENSG00000003756.16	ENSP00000343054.3
	VVRHQLLKT	9	55	COX7C	ENSG00000127184.13	ENSP00000247655.3
	VVTNRFDQL	9	3.6831	SERBP1	ENSG00000142864.14	ENSP00000360033.4
	VWGECNHSF	9	0.0808	RNF7	ENSG00000114125.14	ENSP00000419084.1
	VWNPRTHQF	9	0.0075	ATP1B2	ENSG00000129244.9	ENSP00000250111.4
	VYAFSIENF	9	0.004	DHDDS	ENSG00000117682.17	ENSP00000399177.2
	VYAIKNHYW	9	0.0144	TM9SF3	ENSG00000077147.16	ENSP00000360184.4
	VYAILTHGI	9	0.0592	PRPS2	ENSG00000101911.12	ENSP00000370043.5
	VYAKLLHRY	9	0.1186	FBXO31	ENSG00000103264.18	ENSP00000310841.4
	VYANGIRNI	9	0.0653	2023-03-06	ENSG00000145495.16	ENSP00000274140.4
	VYANGQHLF	9	0.0021	LGALS4	ENSG00000171747.9	ENSP00000302100.3
	VYAQKHQQL	9	0.0232	TRIM33	ENSG00000197323.12	ENSP00000351250.2
	VYAQVARLF	9	0.0034	SIN3A	ENSG00000169375.15	ENSP00000378402.3
	VYASDRATF	9	0.0093	ECI2	ENSG00000198721.12	ENSP00000369461.3
	VYCARFVEL	9	0.1363	THOC2	ENSG00000125676.20	ENSP00000245838.8
	VYCQILKQL	9	0.0988	MYO7B	ENSG00000169994.18	ENSP00000415090.1
	VYDPLFSQL	9	0.0201	SRRD	ENSG00000100104.13	ENSP00000215917.6
	VYDPTTNAW	9	0.0204	KLHL2	ENSG00000109466.14	ENSP00000226725.6
	VYDVVELKF	9	0.0183	CPSF7	ENSG00000149532.15	ENSP00000345412.4
	VYENKYVKF	9	0.01	PYM1	ENSG00000170473.17	ENSP00000386156.2
	VYENVSHFL	9	0.0503	SLC25A32	ENSG00000164933.12	ENSP00000297578.4
	VYEPNQNKW	9	0.0335	KLHL32	ENSG00000186231.17	ENSP00000441527.1
	VYERELQTF	9	0.0106	EEF1AKMT2	ENSG00000203791.15	ENSP00000498289.1
	VYEYVVERF	9	0.0088	TUT4	ENSG00000134744.14	ENSP00000257177.4
	VYFGDPVSL	9	0.0276	GNPAT	ENSG00000116906.13	ENSP00000355607.4
	VYFSAIQKI	9	0.0061	BAIAP2L2	ENSG00000128298.17	ENSP00000371085.3
	VYGFMMLVL	9	0.4311	TM9SF3	ENSG00000077147.16	ENSP00000360184.4
	VYGFVREAL	9	0.2693	UBXN6	ENSG00000167671.12	ENSP00000467206.1
	VYGPLPQSF	9	0.0008	COX4I1	ENSG00000131143.8	ENSP00000253452.2
	VYGQESGGF	9	0.22	EWSR1	ENSG00000182944.17	ENSP00000381031.2
	VYGSFASKL	9	0.0827	AZIN1	ENSG00000155096.14	ENSP00000337180.5
	VYHHLVETL	9	0.0106	GGT5	ENSG00000099998.17	ENSP00000263112.7
	VYHSDIPKW	9	0.0138	ST6GAL1	ENSG00000073849.15	ENSP00000169298.3
	VYIDKVRSL	9	0.0199	LMNB1	ENSG00000113368.12	ENSP00000486528.1
	VYIDRVRSL	9	0.029	LMNA	ENSG00000160789.20	ENSP00000357284.2
	VYIEKNDKL	9	0.0512	ERBB3	ENSG00000065361.15	ENSP00000449138.1
	VYIHRTDRL	9	0.0555	AHI1	ENSG00000135541.21	ENSP00000265602.6
	VYIKHLRDI	9	0.1886	SPATA13	ENSG00000182957.16	ENSP00000398560.2
	VYIKHPVSL	9	0.0059	PSMD8	ENSG00000099341.11	ENSP00000215071.4
	VYISEHEHF	9	0.002	CLPTM1	ENSG00000104853.16	ENSP00000443192.1
	VYITRAQLM	9	0.0807	NACC1	ENSG00000160877.6	ENSP00000292431.3
	VYKEAMNHL	9	0.0302	DHFR2	ENSG00000178700.7	ENSP00000319170.2
	VYKEVKNRL	9	0.0998	ATP5PB	ENSG00000116459.11	ENSP00000358737.3
	VYKKYPNVF	9	0.0172	AHCYL1	ENSG00000168710.18	ENSP00000377238.4
	VYKLHRETF	9	0.0742	CCNE1	ENSG00000105173.14	ENSP00000262643.3
	VYKTHIDVI	9	0.154	MCM4	ENSG00000104738.18	ENSP00000497881.1
	VYKTIMEQF	9	0.0045	BAIAP2	ENSG00000175866.15	ENSP00000315685.7
	VYLDKFIRL	9	0.0061	GNL3L	ENSG00000130119.16	ENSP00000338573.4
	VYLDYIRVI	9	0.0297	NUP98	ENSG00000110713.17	ENSP00000432275.1
	VYLPLTSHI	9	0.0047	SNX8	ENSG00000106266.11	ENSP00000222990.3
	VYLPNINKI	9	0.0031	RHOBTB1	ENSG00000072422.17	ENSP00000338671.5
	VYMDWYEKF	9	0.0007	SNRNP200	ENSG00000144028.15	ENSP00000317123.5
	VYMELSQKL	9	0.0043	FRMD6	ENSG00000139926.15	ENSP00000348550.4
	VYMNRVKEI	9	0.0801	C1D	ENSG00000197223.11	ENSP00000348107.3
	VYNAVANLW	9	0.0235	SMPDL3A	ENSG00000172594.13	ENSP00000442152.1
	VYNDCAKKI	9	0.2787	KIF5B	ENSG00000170759.11	ENSP00000307078.4
	VYNENLVHM	9	0.0398	BCAS2	ENSG00000116752.6	ENSP00000358554.3
	VYNNNSSRF	9	0.0213	MYO10	ENSG00000145555.15	ENSP00000421280.1
	VYNPMPFEL	9	0.0046	TRAPPC9	ENSG00000167632.16	ENSP00000498020.1
	VYNPTPNSL	9	0.0085	COL12A1	ENSG00000111799.21	ENSP00000483232.1
	VYNPTRNEW	9	0.0205	KLHL21	ENSG00000162413.16	ENSP00000366886.4
	VYNQPGHQF	9	0.0032	FER1L6	ENSG00000214814.7	ENSP00000428280.1
	VYNSEYYHF	9	0.0011	PTK7	ENSG00000112655.16	ENSP00000230419.4
	VYNTATNQW	9	0.0291	HCFC1	ENSG00000172534.14	ENSP00000309555.7
	VYPADVVLF	9	0.0035	UCK1	ENSG00000130717.13	ENSP00000361284.3
	VYPDGIRHI	9	0.022	SF3B3	ENSG00000189091.13	ENSP00000305790.5
	VYPEEHSRW	9	0.0249	RSRP1	ENSG00000117616.18	ENSP00000243189.7
	VYPGYYLTF	9	0.0013	MBOAT2	ENSG00000143797.12	ENSP00000302177.3
	VYPPHSHSI	9	0.0041	STAT6	ENSG00000166888.12	ENSP00000300134.3
	VYPPIRHHL	9	0.0075	VPS37A	ENSG00000155975.10	ENSP00000428823.1
	VYPSSLSKI	9	0.0257	CAND1	ENSG00000111530.13	ENSP00000442318.1
	VYPTKKHLI	9	0.0352	NSMCE3	ENSG00000185115.5	ENSP00000330694.4
	VYQDYHTVW	9	0.0182	COMMD8	ENSG00000169019.11	ENSP00000370984.4
	VYQHLFTRI	9	0.0176	AP5Z1	ENSG00000242802.9	ENSP00000497815.1
	VYQKLLERM	9	0.0592	TGFBI	ENSG00000120708.17	ENSP00000416330.2
	VYQKPGQAF	9	0.01	STAB1	ENSG00000010327.10	ENSP00000312946.6
	VYQLRFQFL	9	0.0324	POLR1A	ENSG00000068654.16	ENSP00000263857.6
	VYQNHVQHL	9	0.0069	ARHGAP5	ENSG00000100852.13	ENSP00000452222.1
	VYQNIFTAM	9	0.1127	GNA11	ENSG00000088256.9	ENSP00000078429.3
	VYRRFRHGF	9	0.3205	RPL37	ENSG00000145592.14	ENSP00000274242.5
	VYSDYVNNF	9	0.0021	ARHGEF10L	ENSG00000074964.17	ENSP00000355060.3
	VYSFVTPTF	9	0.0016	PLXNA3	ENSG00000130827.6	ENSP00000358696.3
	VYSGGVYLF	9	0.0015	TMEM161A	ENSG00000064545.14	ENSP00000162044.7
	VYSHVIQKL	9	0.0033	SDS	ENSG00000135094.11	ENSP00000257549.4
	VYSKATNHF	9	0.0024	CASZ1	ENSG00000130940.15	ENSP00000366221.3
	VYSKDNPNL	9	0.1264	PRPF8	ENSG00000174231.17	ENSP00000304350.6
	VYSKKVEYL	9	0.0141	NCAPH2	ENSG00000025770.19	ENSP00000410088.2
	VYSLQEQHF	9	0.0084	SLC30A7	ENSG00000162695.12	ENSP00000359130.4
	VYSLQQFGF	9	0.0184	CLPTM1L	ENSG00000049656.14	ENSP00000313854.5
	VYSPHVLNL	9	0.0042	DNM2	ENSG00000079805.16	ENSP00000468734.1
	VYSPKSPSL	9	0.0172	MGRN1	ENSG00000102858.13	ENSP00000468171.1
	VYSQFITQL	9	0.0094	RAD50	ENSG00000113522.14	ENSP00000368100.4
	VYSQILRKL	9	0.0181	NUP85	ENSG00000125450.11	ENSP00000462487.1
	VYSRYFTTY	9	0.1335	CLCA1	ENSG00000016490.15	ENSP00000234701.3
	VYTDCSNKL	9	0.15	PRR14L	ENSG00000183530.14	ENSP00000331845.6
	VYTDFAFRI	9	0.0366	NOL9	ENSG00000162408.11	ENSP00000366934.5
	VYTGIDHHW	9	0.0124	DCAF13	ENSG00000164934.14	ENSP00000477526.1
	VYTHQSDVW	9	0.1714	FGFR4	ENSG00000160867.15	ENSP00000377259.2
	VYTKANPTF	9	0.0032	SPRED2	ENSG00000198369.10	ENSP00000348753.4
	VYTKKTTKL	9	0.0412	SEC16A	ENSG00000148396.18	ENSP00000325827.7
	VYTKTISLW	9	0.0174	MTMR1	ENSG00000063601.17	ENSP00000359417.3
	VYTLLTTHL	9	0.029	C11orf80	ENSG00000173715.16	ENSP00000432039.3
	VYTPVLEHL	9	0.0038	PRKDC	ENSG00000253729.7	ENSP00000313420.3
	VYTRHMTWI	9	0.4244	POLR1C	ENSG00000171453.20	ENSP00000395401.2
	VYTSGVYHI	9	0.0076	TNS2	ENSG00000111077.17	ENSP00000369232.3
	VYTSKLVRL	9	0.0291	PLXNA4	ENSG00000221866.9	ENSP00000323194.4
	VYTSVQAQY	9	0.3027	AAK1	ENSG00000115977.19	ENSP00000485350.1
	VYTTKINHW	9	0.0216	N4BP2L2	ENSG00000244754.8	ENSP00000350104.6
	VYTTMAEHF	9	0.0049	TSPAN1	ENSG00000117472.10	ENSP00000361072.1
	VYTTTRSHL	9	0.2157	CLPTM1L	ENSG00000049656.14	ENSP00000313854.5
	VYTTTVHWL	9	0.0444	PRPF8	ENSG00000174231.17	ENSP00000304350.6
	VYTVHHVVW	9	0.0522	MAST3	ENSG00000099308.10	ENSP00000262811.4
	VYTVVDEMF	9	0.0213	AP2S1	ENSG00000042753.11	ENSP00000263271.6
	VYTYIQSRF	9	0.0084	DYRK2	ENSG00000127334.10	ENSP00000342105.3
	VYVAGAPRF	9	0.007	ITGA11	ENSG00000137809.17	ENSP00000327290.7
	VYVDKVEKM	9	0.0346	AMOT	ENSG00000126016.15	ENSP00000361027.3
	VYVERAEVL	9	0.0898	BRAP	ENSG00000089234.16	ENSP00000403524.3
	VYVKDLSSF	9	0.0059	KIF3B	ENSG00000101350.8	ENSP00000364864.3
	VYVKHSISF	9	0.0038	AP3M1	ENSG00000185009.12	ENSP00000347408.4
	VYVQHPITF	9	0.0016	LITAF	ENSG00000189067.12	ENSP00000459533.1
	VYVQNVVKL	9	0.013	AP3D1	ENSG00000065000.18	ENSP00000344055.4
	VYVSRPSHF	9	0.0058	STAT2	ENSG00000170581.14	ENSP00000315768.4
	VYVVGTAHF	9	0.0062	TRABD	ENSG00000170638.9	ENSP00000370295.4
	VYWKIYNSI	9	0.0655	SF3B1	ENSG00000115524.16	ENSP00000335321.5
	VYYPVRHHL	9	0.005	TRRAP	ENSG00000196367.13	ENSP00000352925.4
	VYYSEMHKI	9	0.007	BIN3	ENSG00000147439.12	ENSP00000276416.6
	WLDSVVTQV	9	8.2691	RFX2	ENSG00000087903.13	ENSP00000306335.4
	WYKSKFADL	9	0.9842	VIM	ENSG00000026025.16	ENSP00000446007.1
	WYMDNPQNL	9	0.0562	PLEKHA2	ENSG00000169499.15	ENSP00000430938.1
	YAFNMKATV	9	14.8333	HSPA8	ENSG00000109971.14	ENSP00000437125.1
	YFINRSWEW	9	0.0796	FAR2	ENSG00000064763.11	ENSP00000443291.2
	YFKKASDEF	9	0.0963	AXIN2	ENSG00000168646.13	ENSP00000302625.5
	YIDDVFHAL	9	1.5113	RIT1	ENSG00000143622.11	ENSP00000357306.3
	YIDNLLVRV	9	8.293	RAB11FIP1	ENSG00000156675.15	ENSP00000287263.4
	YIRGSKIRF	9	2.8192	SNRPD3	ENSG00000100028.12	ENSP00000215829.3
	YIRHSNLML	9	7.3759	EPB41	ENSG00000159023.21	ENSP00000495565.1
	YLDENYERI	9	1.9231	ITM2C	ENSG00000135916.16	ENSP00000390655.1
	YLDEQIKKV	9	4.353	KIF13A	ENSG00000137177.20	ENSP00000368091.5
	YLDEYIARM	9	2.3462	TSC2	ENSG00000103197.18	ENSP00000494747.1
	YLDPAQRGV	9	7.6091	METTL26	ENSG00000130731.16	ENSP00000482089.1
	YLHDFLKYL	9	2.6278	MORF4L2	ENSG00000123562.17	ENSP00000353643.1
	YMEEIYHRI	9	1.2323	FDFT1	ENSG00000079459.13	ENSP00000444248.2
	YPKQSFTTV	9	4.2849	NEBL	ENSG00000078114.18	ENSP00000393896.2
	YVVPFVAKV	9	4.2024	CNOT1	ENSG00000125107.18	ENSP00000320949.5
	YWMHVQNTF	9	0.013	KLHL24	ENSG00000114796.16	ENSP00000395012.1
	YYAEVETRI	9	0.0558	EXOC2	ENSG00000112685.14	ENSP00000230449.4
	YYAGEFHKM	9	0.0167	PIKFYVE	ENSG00000115020.17	ENSP00000264380.4
	YYAKEIHKF	9	0.0007	TGFB3	ENSG00000119699.7	ENSP00000238682.3
	YYDKHFTEF	9	0.0045	ATP6V1A	ENSG00000114573.10	ENSP00000273398.3
	YYDTHTNTY	9	0.2195	SLC12A2	ENSG00000064651.14	ENSP00000262461.2
	YYEEQHPEL	9	0.1204	IL32	ENSG00000008517.16	ENSP00000324742.5
	YYEHVKARF	9	0.0315	MLPH	ENSG00000115648.14	ENSP00000409170.1
	YYEKLHTYF	9	0.0121	ITGB4	ENSG00000132470.14	ENSP00000463651.1
	YYHARVYEF	9	0.0023	PSMD3	ENSG00000108344.15	ENSP00000264639.4
	YYHKVVIRL	9	0.0193	EP400	ENSG00000183495.13	ENSP00000374212.2
	YYIDKLEYL	9	0.0077	NET1	ENSG00000173848.19	ENSP00000347134.4
	YYIFIPSKF	9	0.0026	DDX47	ENSG00000213782.7	ENSP00000319578.6
	YYIRETENF	9	0.0021	SCN7A	ENSG00000136546.16	ENSP00000478562.1
	YYKASVTRL	9	0.063	PTK2B	ENSG00000120899.18	ENSP00000380638.1
	YYKKQQEQL	9	0.0604	FOXP4	ENSG00000137166.15	ENSP00000362151.1
	YYLGNPAEF	9	0.0034	RCN1	ENSG00000049449.9	ENSP00000054950.3
	YYLKHHGKL	9	0.1471	SATB1	ENSG00000182568.17	ENSP00000341024.5
	YYLNDLERI	9	0.063	GNAI2	ENSG00000114353.17	ENSP00000406871.1
	YYLNEIQSF	9	0.0017	SPATC1L	ENSG00000160284.15	ENSP00000333869.6
	YYLNRTHML	9	0.0132	FARS2	ENSG00000145982.12	ENSP00000316335.5
	YYLTHGLYL	9	0.0587	PIGU	ENSG00000101464.10	ENSP00000217446.3
	YYMIGEQKF	9	0.0041	NNMT	ENSG00000166741.7	ENSP00000441434.1
	YYPEYKLLF	9	0.0023	ATP6V0D1	ENSG00000159720.12	ENSP00000473515.1
	YYQDTPKQI	9	0.0313	NOP16	ENSG00000048162.20	ENSP00000480832.1
	YYQHIVTTL	9	0.0054	PCYOX1	ENSG00000116005.12	ENSP00000387654.2
	YYQNYFEKL	9	0.0119	PATL1	ENSG00000166889.14	ENSP00000300146.9
	YYRKQLSYF	9	0.0383	TJP1	ENSG00000104067.16	ENSP00000281537.7
	YYTNSLEKL	9	0.0539	ZFHX3	ENSG00000140836.17	ENSP00000268489.5
	YYTPITPHL	9	0.0047	PTBP3	ENSG00000119314.15	ENSP00000414921.1
	YYTRLGNDF	9	0.097	RPS17	ENSG00000182774.13	ENSP00000498019.1
	YYVWLQHTL	9	0.0217	CFLAR	ENSG00000003402.20	ENSP00000413270.1
	AFYMDTSHLF	10	0.0056	PRRC2C	ENSG00000117523.16	ENSP00000356716.3
	ALDESHNQNL	10	9.2937	STK10	ENSG00000072786.13	ENSP00000176763.5
	ALPDQGIAKA	10	24.0714	IGBP1	ENSG00000089289.16	ENSP00000348784.4
	AVASFPKKQE	10	80	COX7A2	ENSG00000112695.11	ENSP00000359098.2
	AWAPKPYHKF	10	0.028	MINK1	ENSG00000141503.17	ENSP00000347427.6
	AYMDAPKAAL	10	0.4987	SHISA5	ENSG00000164054.15	ENSP00000484992.1
	EYPDRIMNTF	10	0.0274	TUBB	ENSG00000196230.13	ENSP00000339001.7
	FLDEVQAYSN	10	65	ARHGAP22	ENSG00000128805.14	ENSP00000249601.4
	FLDQERSNKM	10	10.9313	NSRP1	ENSG00000126653.18	ENSP00000477862.1
	FYLEGGFSKF	10	0.0183	DUSP6	ENSG00000139318.8	ENSP00000279488.6
	FYQDTFGQQW	10	0.0401	SYNCRIP	ENSG00000135316.17	ENSP00000358635.3
	FYSGSPTSYF	10	0.0431	RAVER1	ENSG00000161847.14	ENSP00000482277.1
	FYTSITRARF	10	0.1296	HSPA8	ENSG00000109971.14	ENSP00000437125.1
	GWAGQPPPTW	10	0.3881	DAZAP1	ENSG00000071626.16	ENSP00000337132.5
	HYAHDPSGMF	10	0.2306	TNS1	ENSG00000079308.19	ENSP00000493967.1
	HYFDPQYFEF	10	0.0088	EIF3I	ENSG00000084623.11	ENSP00000362688.1
	HYMTEGHLTM	10	0.2488	DYRK1A	ENSG00000157540.21	ENSP00000496748.1
	IFIDPGYQTF	10	0.0117	ZMYM2	ENSG00000121741.16	ENSP00000479904.1
	IFPKPPLYTF	10	0.0066	ZNF518A	ENSG00000177853.14	ENSP00000479684.1
	IFQNKKRVLL	10	1.9772	RPS11	ENSG00000142534.7	ENSP00000470447.1
	IIDPVHSHRV	10	9.8353	PLEC	ENSG00000178209.15	ENSP00000344848.3
	ILDEAHERTL	10	5.0194	DHX15	ENSG00000109606.13	ENSP00000336741.4
	ILDEFYNVKF	10	1.9374	MECOM	ENSG00000085276.18	ENSP00000264674.3
	IYADLNQNDF	10	0.0205	FAR2	ENSG00000064763.11	ENSP00000443291.2
	IYADNQVMHF	10	0.005	POLE	ENSG00000177084.16	ENSP00000322570.5
	IYHHTGNNTF	10	0.0399	ENAH	ENSG00000154380.17	ENSP00000355809.2
	IYHKLKHFKF	10	0.0942	CCDC82	ENSG00000149231.14	ENSP00000278520.5
	IYKPGQTVKF	10	0.0098	A2M	ENSG00000175899.14	ENSP00000323929.7
	IYNHPPHPTM	10	0.129	CNOT1	ENSG00000125107.18	ENSP00000320949.5
	IYSDTQFPSL	10	0.1589	CDV3	ENSG00000091527.15	ENSP00000264993.3
	IYVPDIRNVF	10	0.014	SLC38A6	ENSG00000139974.15	ENSP00000346959.2
	IYYTGKYQSL	10	0.1767	MYCBP2	ENSG00000005810.18	ENSP00000444596.2
	KEKMKEKVER	10	45	CCT2	ENSG00000166226.13	ENSP00000299300.6
	KFIDPIYQVW	10	0.0901	RRN3	ENSG00000085721.12	ENSP00000198767.6
	KLDDIFEPVL	10	6.9086	CKAP5	ENSG00000175216.14	ENSP00000432768.1
	KMPKMKMPKF	10	0.522	AHNAK	ENSG00000124942.14	ENSP00000367263.4
	KMPKMKMPTF	10	0.3399	AHNAK	ENSG00000124942.14	ENSP00000367263.4
	KMPKVKMPKF	10	0.3886	AHNAK	ENSG00000124942.14	ENSP00000367263.4
	KWNPTAGVAF	10	0.1926	POLR2C	ENSG00000102978.13	ENSP00000219252.4
	KYADLSHNRL	10	0.1365	RARS	ENSG00000113643.9	ENSP00000231572.3
	KYFDSGDYNM	10	0.2541	ENSA	ENSG00000143420.18	ENSP00000358012.4
	KYFGGVLEYF	10	0.0089	RHOBTB3	ENSG00000164292.13	ENSP00000369318.3
	KYFQGDLQLF	10	0.0077	PDK2	ENSG00000005882.11	ENSP00000007708.3
	KYITDWQNVF	10	0.0204	PDCD6	ENSG00000249915.8	ENSP00000485024.1
	KYLDVKFEYL	10	0.0921	PICK1	ENSG00000100151.16	ENSP00000385205.3
	KYLSVQGQLF	10	0.0077	MTCH1	ENSG00000137409.19	ENSP00000362718.5
	KYLTEGLLQF	10	0.011	NFE2L1	ENSG00000082641.16	ENSP00000463657.1
	KYMDVVKERI	10	0.1639	DDX24	ENSG00000089737.17	ENSP00000481495.1
	KYMTAVVKLF	10	0.0213	CYBA	ENSG00000051523.11	ENSP00000261623.3
	KYWDVPPPGF	10	0.0536	U2AF2	ENSG00000063244.12	ENSP00000388475.1
	KYYEDNKQFF	10	0.013	NDUFA12	ENSG00000184752.13	ENSP00000449144.1
	LKAVPSQKRT	10	90	S100A11	ENSG00000163191.6	ENSP00000271638.2
	LYADVGGKQF	10	0.1143	SSR4	ENSG00000180879.13	ENSP00000317331.3
	LYKPKQEVKF	10	0.092	CD109	ENSG00000156535.15	ENSP00000388062.2
	MWKEGNRIHF	10	0.2915	HSD17B4	ENSG00000133835.16	ENSP00000424613.1
	MYIDLQGMKW	10	0.1034	LEFTY1	ENSG00000243709.1	ENSP00000272134.5
	NYMDTDNLMF	10	0.0584	MGAM2	ENSG00000257743.8	ENSP00000420449.3
	PYNPIIGETF	10	0.0216	OSBPL5	ENSG00000021762.20	ENSP00000263650.7
	QGAGALVHSE	10	67.5	CSRP1	ENSG00000159176.14	ENSP00000345079.2
	QLDKERSVRM	10	16.1455	TFAP4	ENSG00000090447.12	ENSP00000204517.6
	QLPDKWQHDL	10	2.4613	ALYREF	ENSG00000183684.7	ENSP00000421592.2
	QWPPDPPLHF	10	0.0248	EPAS1	ENSG00000116016.14	ENSP00000263734.3
	QYADMLNKKF	10	0.044	DOCK1	ENSG00000150760.12	ENSP00000280333.6
	RFKPMQRHLF	10	0.1106	MCF2L	ENSG00000126217.21	ENSP00000364758.3
	RFLDDLGLKF	10	0.1283	DSG2	ENSG00000046604.13	ENSP00000261590.8
	RMPNSPAPHF	10	0.2059	CRYBG1	ENSG00000112297.15	ENSP00000488010.1
	RWFQPAIPSW	10	0.0985	UNC13D	ENSG00000092929.11	ENSP00000207549.3
	RYFDGNLEKL	10	0.0944	ARIH1	ENSG00000166233.15	ENSP00000369217.4
	RYFDPANGKF	10	0.0144	EEF2	ENSG00000167658.16	ENSP00000307940.5
	RYIDRIHIFF	10	0.0048	PRPF8	ENSG00000174231.17	ENSP00000304350.6
	RYIHPQQEAF	10	0.0198	CPSF1	ENSG00000071894.17	ENSP00000484669.1
	RYKEENNDHL	10	0.4608	USP8	ENSG00000138592.14	ENSP00000379721.3
	RYLENGKETL	10	0.1666	HLA-A	ENSG00000206503.13	ENSP00000379873.1
	RYLNSQQQYF	10	0.0203	NFRKB	ENSG00000170322.14	ENSP00000400476.2
	RYMILGQNGF	10	0.0911	PGM5	ENSG00000154330.13	ENSP00000379678.1
	RYMPPAHRNF	10	0.0021	IDO1	ENSG00000131203.13	ENSP00000430505.1
	RYMPQNPHII	10	0.0583	RBBP7	ENSG00000102054.17	ENSP00000369427.2
	RYPDNLKHLY	10	0.1853	CCDC59	ENSG00000133773.12	ENSP00000450183.1
	RYPNSHTHYF	10	0.0083	CNOT1	ENSG00000125107.18	ENSP00000320949.5
	RYPPDIRATF	10	0.0042	SBF1	ENSG00000100241.21	ENSP00000370196.2
	RYPPKSGNYF	10	0.0139	MGRN1	ENSG00000102858.13	ENSP00000393311.2
	RYPQSIFSTF	10	0.0036	SBF2	ENSG00000133812.15	ENSP00000256190.8
	RYTEITREKF	10	0.0135	CEP89	ENSG00000121289.18	ENSP00000306105.4
	RYTGSHKERF	10	0.1541	TPPP3	ENSG00000159713.11	ENSP00000377529.2
	RYTPVGRSFF	10	0.0225	AGO2	ENSG00000123908.12	ENSP00000220592.5
	SSSYGSGRRF	10	7.5071	HNRNPA1	ENSG00000135486.17	ENSP00000448617.1
	SYASLQQNKW	10	0.1314	SPG11	ENSG00000104133.15	ENSP00000261866.7
	SYGGPASQQL	10	0.205	HNRNPH2	ENSG00000126945.9	ENSP00000361927.2
	SYGSPASWSF	10	0.0108	RSBN1L	ENSG00000187257.16	ENSP00000334040.7
	SYIEVSHGLG	10	2.1164	SYNPO2	ENSG00000172403.11	ENSP00000484885.1
	SYKRKSEQEF	10	0.2879	SCAF11	ENSG00000139218.18	ENSP00000358374.3
	TQPGTGWVQF	10	0.6774	NECAP2	ENSG00000157191.20	ENSP00000424509.1
	TRPAGDGTFQ	10	35.75	HLA-A	ENSG00000206503.13	ENSP00000379873.1
	TWFNQPARKI	10	1.278	RPL13	ENSG00000167526.13	ENSP00000307889.5
	TYAQGGQQTW	10	0.1018	FLNA	ENSG00000196924.17	ENSP00000353467.4
	TYDDRAYSSF	10	0.0955	EIF4H	ENSG00000106682.14	ENSP00000265753.8
	TYMGHTGAVW	10	0.1733	EIF3I	ENSG00000084623.11	ENSP00000347194.5
	TYNKHINISF	10	0.0544	THAP2	ENSG00000173451.7	ENSP00000310796.2
	TYPQLEGFKF	10	0.0214	WDFY4	ENSG00000128815.19	ENSP00000354141.2
	TYRAQPSVSL	10	0.3788	RBM14	ENSG00000239306.4	ENSP00000311747.4
	TYSPALNKMF	10	0.0206	TP53	ENSG00000141510.17	ENSP00000410739.2
	TYTDVTPRQF	10	0.0234	STARD7	ENSG00000084090.13	ENSP00000338030.5
	VFRTPPYHKM	10	0.6521	NFKB2	ENSG00000077150.20	ENSP00000410256.1
	VIDPVHSHRV	10	9.85	PLEC	ENSG00000178209.15	ENSP00000344848.3
	VMSQALKATF	10	1.4321	ETS2	ENSG00000157557.13	ENSP00000353344.3
	VQPRNWLLFA	10	4.1366	MPC1	ENSG00000060762.19	ENSP00000354223.6
	VVDPVHGVHL	10	2.9515	EPPK1	ENSG00000261150.2	ENSP00000484472.1
	VWDTAGQEKF	10	0.2912	RAN	ENSG00000132341.12	ENSP00000396127.3
	VWNPRSHEKL	10	0.5127	WDR6	ENSG00000178252.18	ENSP00000378857.3
	VWSDVTPLRF	10	0.0504	MMP2	ENSG00000087245.13	ENSP00000461421.1
	VWSDVTPLTF	10	0.0205	MMP11	ENSG00000099953.10	ENSP00000215743.3
	VYAHIYHQHF	10	0.0089	MOB1A	ENSG00000114978.18	ENSP00000379364.3
	VYFEGSDFKF	10	0.0071	SHQ1	ENSG00000144736.14	ENSP00000315182.8
	VYIHPSSALF	10	0.0059	DHX8	ENSG00000067596.11	ENSP00000496923.1
	VYIRGSKIRF	10	0.0309	SNRPD3	ENSG00000100028.12	ENSP00000215829.3
	VYKENLVDGF	10	0.1036	NELFE	ENSG00000204356.14	ENSP00000364578.3
	VYNENLVHMI	10	0.2172	BCAS2	ENSG00000116752.6	ENSP00000358554.3
	VYNNSRMLHF	10	0.0568	ATXN2L	ENSG00000168488.18	ENSP00000341459.8
	VYNTATNQWF	10	0.0599	HCFC1	ENSG00000172534.14	ENSP00000309555.7
	VYPEKLATKF	10	0.0074	ECPAS	ENSG00000136813.14	ENSP00000339889.5
	VYPQPGMQRF	10	0.0053	BAG3	ENSG00000151929.9	ENSP00000358081.3
	VYQKIHNEKF	10	0.0195	ZNF529	ENSG00000186020.13	ENSP00000465578.1
	VYTTMAEHFL	10	0.4044	TSPAN1	ENSG00000117472.10	ENSP00000361072.1
	YFHEEDESSF	10	0.5436	EIF3D	ENSG00000100353.18	ENSP00000216190.8
	YFPEPVTVSW	10	0.0562	IGHG2	ENSG00000211893.4	ENSP00000493129.1
	YLWWVNGQSL	10	1.8213	CEACAM5	ENSG00000105388.15	ENSP00000381600.4
	YYDDQTRQNI	10	0.4731	PLEKHB2	ENSG00000115762.16	ENSP00000386410.1
	YYFEGIKQTF	10	0.0027	AHSA1	ENSG00000100591.8	ENSP00000451569.1
	YYIRGATTTF	10	0.0094	DPT	ENSG00000143196.5	ENSP00000356791.3
	YYITGNLETF	10	0.009	SEL1L3	ENSG00000091490.11	ENSP00000382767.3
	YYMKDLPTSF	10	0.0052	PI4KA	ENSG00000241973.10	ENSP00000255882.6
	YYNAAGFNKL	10	0.2284	UQCRB	ENSG00000156467.9	ENSP00000287022.5
	YYSHLEGARF	10	0.097	URB1	ENSG00000142207.7	ENSP00000372199.3
	AYPPAPFMHIL	11	0.1053	UBAP2L	ENSG00000143569.19	ENSP00000271877.8
	EWSPYTKIFQF	11	0.363	IVNS1ABP	ENSG00000116679.16	ENSP00000356468.3
	EYMLEKSFYQF	11	0.1285	MTREX	ENSG00000039123.16	ENSP00000230640.5
	FLDESRSTQYM	11	10.9885	RUVBL2	ENSG00000183207.14	ENSP00000473172.1
	FYKIGSKRANF	11	0.5947	DDX42	ENSG00000198231.13	ENSP00000464232.1
	GPGHPPPGPHH	11	16.2545	PHGR1	ENSG00000233041.8	ENSP00000410024.2
	GWYDEEHPLVF	11	0.2655	CLPB	ENSG00000162129.14	ENSP00000294053.3
	GYLPNQLFRTF	11	0.0463	DDX1	ENSG00000079785.15	ENSP00000370745.1
	IIGLQMGTNKF	11	4.665	CNN1	ENSG00000130176.8	ENSP00000468259.1
	IYDPNLAFLRF	11	0.0338	PLCG2	ENSG00000197943.10	ENSP00000482457.1
	IYIKHPHLFKY	11	0.3444	DNTTIP1	ENSG00000101457.13	ENSP00000361705.3
	IYPPINVLPSL	11	0.0707	ATP6V1B2	ENSG00000147416.11	ENSP00000276390.2
	IYPSNMQTMLL	11	0.1549	NUFIP2	ENSG00000108256.9	ENSP00000225388.3
	IYSVFRNAASF	11	0.2225	PLIN2	ENSG00000147872.10	ENSP00000276914.2
	KFLDAGHKLNF	11	0.1268	PDIA3	ENSG00000167004.13	ENSP00000300289.5
	KYIENLDNITF	11	0.0112	ZFYVE16	ENSG00000039319.17	ENSP00000337159.5
	KYITQGQLLQF	11	0.0263	ELOVL5	ENSG00000012660.14	ENSP00000359956.5
	KYLAILGSVTF	11	0.0392	RPN2	ENSG00000118705.17	ENSP00000362724.5
	KYLAKNSATLF	11	0.0584	MORF4L1	ENSG00000185787.14	ENSP00000368850.4
	KYLEDRGEVTF	11	0.0267	GRK2	ENSG00000173020.11	ENSP00000312262.5
	KYLEENVMRHF	11	0.0369	AMOT	ENSG00000126016.15	ENSP00000361027.3
	KYLEERAMRQF	11	0.0864	AMOTL2	ENSG00000114019.14	ENSP00000249883.5
	KYMPNVKVAVF	11	0.0325	DDX39B	ENSG00000198563.14	ENSP00000365347.2
	KYQPKPKQIRI	11	0.3857	LTV1	ENSG00000135521.9	ENSP00000356548.5
	LQNDEVAFRKF	11	4.0759	RPS3A	ENSG00000145425.10	ENSP00000425024.1
	LYPNIDKDHAF	11	0.1094	STAT1	ENSG00000115415.18	ENSP00000354394.3
	MRAKWRKKRMR	11	44	RPL41	ENSG00000229117.9	ENSP00000420821.3
	MYEENSRDNPF	11	0.8596	SCG2	ENSG00000171951.5	ENSP00000304133.2
	NYIPVKNGKQF	11	0.0605	HIVEP1	ENSG00000095951.17	ENSP00000419762.1
	NYPETLGRLLI	11	0.5073	SEC14L1	ENSG00000129657.16	ENSP00000464973.1
	NYSDVMSKLGF	11	0.1692	REV3L	ENSG00000009413.15	ENSP00000357792.3
	PYMDSPQSIGF	11	0.0434	PCMT1	ENSG00000120265.17	ENSP00000356354.3
	QAPQPSNWVQF	11	1.1415	NECAP1	ENSG00000089818.18	ENSP00000491067.1
	QYPVYWDHLEF	11	0.1257	SPG21	ENSG00000090487.11	ENSP00000204566.2
	RFFPYTSSQMF	11	0.0593	PIAS1	ENSG00000033800.13	ENSP00000249636.6
	RFLNDPGHLLW	11	0.1454	RPP21	ENSG00000241370.5	ENSP00000409799.2
	RWLPQKNAAQF	11	0.1269	PPP2R2A	ENSG00000221914.11	ENSP00000370113.3
	RWPKKSAEFLL	11	0.51	RPL17	ENSG00000265681.7	ENSP00000482577.1
	RYPDNLKHLYL	11	0.1569	CCDC59	ENSG00000133773.12	ENSP00000450183.1
	SGPYGGGGQYF	11	0.173	HNRNPA1	ENSG00000135486.17	ENSP00000448617.1
	SYPQVPGSYPM	11	0.6115	EWSR1	ENSG00000182944.17	ENSP00000330896.7
	TGYGRPRQIIS	11	27.4	TAGLN	ENSG00000149591.16	ENSP00000376678.4
	TMGRHRSNQLF	11	3.3386	EIF4G2	ENSG00000110321.17	ENSP00000433664.1
	TVQPGQNFHMF	11	0.9652	PSMA5	ENSG00000143106.13	ENSP00000271308.4
	TYGQQGHPNTW	11	0.1469	LPP	ENSG00000145012.13	ENSP00000393602.1
	TYLPAPEGLKF	11	0.0056	TNC	ENSG00000041982.16	ENSP00000265131.4
	TYPEGLEVLHF	11	0.0123	CENPJ	ENSG00000151849.15	ENSP00000371308.4
	VYLDHAGATLF	11	0.0119	MOCOS	ENSG00000075643.6	ENSP00000261326.4
	VYNTVSEGTHF	11	0.0563	SLC39A6	ENSG00000141424.13	ENSP00000269187.4
	VYRNKDALSHF	11	0.1064	TIMMDC1	ENSG00000113845.9	ENSP00000418803.1
	VYSEAARVLQF	11	0.021	GALK2	ENSG00000156958.15	ENSP00000316632.3
	YYNPHLLLNTL	11	0.1234	IPO7	ENSG00000205339.10	ENSP00000369042.3
	FGQGAGALVHSE	12	90	CSRP1	ENSG00000159176.14	ENSP00000345079.2
	GHGEVQDSYEAY	12	16.1818	KHDRBS1	ENSG00000121774.18	ENSP00000313829.7
	HGPGHPPPGPHH	12	16.8545	PHGR1	ENSG00000233041.8	ENSP00000410024.2
	HRRDQKWHDKQY	12	29.5714	RPS23	ENSG00000186468.13	ENSP00000296674.8
	IIGLQMGTNKFA	12	53.75	CNN1	ENSG00000130176.8	ENSP00000468259.1
	KYTEVLKTHGLL	12	1.2093	RPL13A	ENSG00000142541.17	ENSP00000477755.1
	LLPKKTESHHKA	12	36.3333	HIST1H2AC	ENSG00000180573.9	ENSP00000367022.2
	LLPKKTESHHKT	12	46	HIST1H2AJ	ENSG00000276368.1	ENSP00000328484.3
	RYHSDFNRQDRF	12	0.3049	SAFB	ENSG00000160633.13	ENSP00000467423.1
	RYSSAFTNRIFF	12	0.1923	MAGT1	ENSG00000102158.19	ENSP00000354649.5
	SMMGSDMRTERF	12	3.3376	SFPQ	ENSG00000116560.11	ENSP00000349748.5
	SSSSSYGSGRRF	12	12.6042	HNRNPA1	ENSG00000135486.17	ENSP00000448617.1
	SYVTTSTRTYSL	12	1.3997	VIM	ENSG00000026025.16	ENSP00000446007.1
	TFSGIGKKFGLL	12	6.1989	ADIRF	ENSG00000148671.13	ENSP00000361083.3
	TYGQLSNGDHHF	12	0.24	YTHDF1	ENSG00000149658.18	ENSP00000359364.3
	TYSHQALKTGSF	12	0.5875	PHF8	ENSG00000172943.19	ENSP00000338868.6
	VYKKLTGKDVNF	12	0.469	RPS7	ENSG00000171863.15	ENSP00000496757.1

## Sheet: CRC059
	Sequence	Length	%rank (NetMHCpan4.1)	Gene	Ensembl gene ID	Ensembl protein ID
	ASFPKKQE	8	65	COX7A2	ENSG00000112695.11	ENSP00000359098.2
	FIDTTSKF	8	2.0151	RPL3	ENSG00000100316.16	ENSP00000386101.1
	FSTVHEKF	8	1.6468	WDR36	ENSG00000134987.11	ENSP00000423067.2
	FYGNVSRF	8	0.2885	EHMT1	ENSG00000181090.21	ENSP00000417980.1
	GARIYHTI	8	21.0455	MGST1	ENSG00000008394.13	ENSP00000010404.2
	GPPLKLFK	8	50	CAPN6	ENSG00000077274.9	ENSP00000317214.1
	HQVVVAKY	8	22.5263	WDR1	ENSG00000071127.17	ENSP00000427687.1
	HQYHIRAY	8	18.8421	GLUL	ENSG00000135821.18	ENSP00000494022.1
	HYGKVYLL	8	0.3747	VPS41	ENSG00000006715.16	ENSP00000309457.4
	IYGSSHSW	8	0.242	DUOX2	ENSG00000140279.12	ENSP00000373691.6
	IYNEALKG	8	19.8387	S100A6	ENSG00000197956.10	ENSP00000357708.3
	KNGLKFPT	8	80	FAM47E	ENSG00000189157.14	ENSP00000409423.2
	KYGKVWGF	8	0.216	CYP3A4	ENSG00000160868.15	ENSP00000498939.1
	KYGPIRQI	8	0.5562	SF3B6	ENSG00000115128.7	ENSP00000233468.4
	KYGPVFSF	8	0.0255	CYP51A1	ENSG00000001630.17	ENSP00000003100.8
	KYGPVVSL	8	0.3	UHMK1	ENSG00000152332.16	ENSP00000441226.1
	KYGSVTVW	8	0.3841	PPP4C	ENSG00000149923.14	ENSP00000279387.7
	KYLQRWRE	8	18.0789	MCM3AP	ENSG00000160294.11	ENSP00000291688.1
	LYGQVQVF	8	0.2918	NOL9	ENSG00000162408.11	ENSP00000366934.5
	MAHMASKE	8	90	GAPDH	ENSG00000111640.15	ENSP00000229239.5
	PEKLATKF	8	19	ECPAS	ENSG00000136813.14	ENSP00000339889.5
	RYGDVFQI	8	0.3817	CYP1B1	ENSG00000138061.12	ENSP00000478561.1
	RYGNVSHF	8	0.1406	SUV39H2	ENSG00000152455.15	ENSP00000388968.1
	RYGPVFTV	8	0.462	CYP2W1	ENSG00000073067.14	ENSP00000310149.7
	TELLIRKL	8	13.982	H3F3A	ENSG00000163041.11	ENSP00000355781.1
	TYDKGYQF	8	0.186	PEX5	ENSG00000139197.10	ENSP00000400647.2
	TYGCTWEF	8	0.486	ABHD2	ENSG00000140526.18	ENSP00000455639.1
	VQKAIAHY	8	14.3778	GBP1	ENSG00000117228.10	ENSP00000359504.4
	VYAQVARL	8	0.6421	SIN3A	ENSG00000169375.15	ENSP00000378402.3
	VYASVNKI	8	0.5633	PER3	ENSG00000049246.14	ENSP00000482093.1
	VYGKTSHL	8	0.7066	SP5	ENSG00000204335.3	ENSP00000364430.3
	VYGSFNCI	8	1.7571	ODC1	ENSG00000115758.13	ENSP00000234111.4
	VYPASYRF	8	0.0566	CDT1	ENSG00000167513.9	ENSP00000301019.4
	VYTRVAVF	8	0.3154	PRSS56	ENSG00000237412.6	ENSP00000473410.1
	VYTRVTSF	8	0.2182	TMPRSS3	ENSG00000160183.16	ENSP00000494414.1
	WHPHTNKF	8	1.4858	AAAS	ENSG00000094914.13	ENSP00000209873.4
	YAKLLHRY	8	3.4068	FBXO31	ENSG00000103264.18	ENSP00000310841.4
	YAQKHQQL	8	2.0162	TRIM33	ENSG00000197323.12	ENSP00000351250.2
	YATHPFKF	8	0.3811	NCOA7	ENSG00000111912.20	ENSP00000357341.3
	YGEIFEKF	8	0.2399	NDUFC2	ENSG00000151366.13	ENSP00000281031.4
	YGGGGQYF	8	1.3126	HNRNPA1	ENSG00000135486.17	ENSP00000448617.1
	YHPNVDKL	8	2.2427	UBE2N	ENSG00000177889.10	ENSP00000316176.2
	YIDKVRSL	8	1.927	LMNB1	ENSG00000113368.12	ENSP00000486528.1
	YIEKNDKL	8	3.78	ERBB3	ENSG00000065361.15	ENSP00000449138.1
	YIHHFDRI	8	3.6207	MOB3A	ENSG00000172081.14	ENSP00000349575.2
	YIKHPHLF	8	0.1401	DNTTIP1	ENSG00000101457.13	ENSP00000361705.3
	YIKQIKTF	8	0.4863	RBL2	ENSG00000103479.16	ENSP00000262133.6
	YLDRVRSL	8	2.9384	KRT18	ENSG00000111057.11	ENSP00000373489.2
	YLEKAIKI	8	2.3986	USP7	ENSG00000187555.15	ENSP00000343535.4
	YLKTVDKF	8	0.5929	TRAPPC2	ENSG00000196459.14	ENSP00000352708.5
	YLSKPTHW	8	0.7924	POLR2B	ENSG00000047315.16	ENSP00000370625.1
	YPDGIRHI	8	2.2267	SF3B3	ENSG00000189091.13	ENSP00000305790.5
	YPPKLHQF	8	0.1632	CCNE1	ENSG00000105173.14	ENSP00000262643.3
	YQKAFEHL	8	1.2572	BBS4	ENSG00000140463.14	ENSP00000378631.3
	YQKVRHRL	8	2.3428	STRIP1	ENSG00000143093.15	ENSP00000358811.1
	YQKYIARF	8	0.8618	CASZ1	ENSG00000130940.15	ENSP00000366221.3
	YQNHVQHL	8	1.5875	ARHGAP5	ENSG00000100852.13	ENSP00000452222.1
	YQRDPLKL	8	2.9613	STAT6	ENSG00000166888.12	ENSP00000300134.3
	YSHVIQKL	8	1.0537	SDS	ENSG00000135094.11	ENSP00000257549.4
	YSKKHFRI	8	2.8458	CHEK2	ENSG00000183765.22	ENSP00000385747.1
	YSLIKNKI	8	4.0502	PRKAG2	ENSG00000106617.14	ENSP00000387386.2
	YTGIDHHW	8	1.1911	DCAF13	ENSG00000164934.14	ENSP00000477526.1
	YVDKVEKM	8	3.3867	AMOT	ENSG00000126016.15	ENSP00000361027.3
	YVELVHHI	8	0.9583	CDK5RAP1	ENSG00000101391.21	ENSP00000409474.1
	YVHMVTHF	8	0.8009	TMBIM6	ENSG00000139644.13	ENSP00000450159.1
	YVKHSISF	8	0.8493	AP3M1	ENSG00000185009.12	ENSP00000347408.4
	YWSHPRKF	8	0.6397	RPS29	ENSG00000213741.10	ENSP00000379339.3
	YYGSAAEW	8	0.4455	NELFCD	ENSG00000101158.14	ENSP00000473290.1
	AFIKKSHLL	9	0.1565	ZNF684	ENSG00000117010.17	ENSP00000497154.1
	AFKHKHHLI	9	0.6469	ZEB2	ENSG00000169554.21	ENSP00000490673.1
	AFMKGVFTF	9	0.0132	TMEM141	ENSG00000244187.8	ENSP00000290079.8
	AFMVNGQKF	9	0.1018	PRC1	ENSG00000198901.14	ENSP00000377793.3
	AQNAVRLHY	9	5.8658	CTNNB1	ENSG00000168036.18	ENSP00000494411.1
	AVKEKISKF	9	1.2108	HSPA4	ENSG00000170606.15	ENSP00000302961.2
	AVQKAIAHY	9	8.2245	GBP1	ENSG00000117228.10	ENSP00000359504.4
	AWHPHTNKF	9	0.0351	AAAS	ENSG00000094914.13	ENSP00000209873.4
	AYAENIALL	9	0.0387	PIK3R4	ENSG00000196455.8	ENSP00000349205.3
	AYAIIKEEL	9	0.1534	ATAD2	ENSG00000156802.13	ENSP00000287394.5
	AYALLLQHL	9	0.0246	SLC26A6	ENSG00000225697.13	ENSP00000378920.2
	AYAPPPHVI	9	0.0079	APOL2	ENSG00000128335.14	ENSP00000351292.5
	AYATHPFKF	9	0.0033	NCOA7	ENSG00000111912.20	ENSP00000357341.3
	AYCLKYEKF	9	0.0574	ASB3	ENSG00000115239.22	ENSP00000385137.1
	AYDVLFHQW	9	0.0085	MROH1	ENSG00000179832.17	ENSP00000388174.2
	AYEPEISRL	9	0.2017	SPCS2	ENSG00000118363.12	ENSP00000478550.1
	AYGASFLSF	9	0.0097	TMEM69	ENSG00000159596.7	ENSP00000361095.4
	AYGGAFYAF	9	0.0102	L3HYPDH	ENSG00000126790.12	ENSP00000247194.4
	AYGKDFHLI	9	0.0208	MIER1	ENSG00000198160.14	ENSP00000348253.6
	AYGNVFSAF	9	0.0209	WDR36	ENSG00000134987.11	ENSP00000423067.2
	AYHNWRHAF	9	0.0553	PDE5A	ENSG00000138735.16	ENSP00000377957.1
	AYIFIHRKW	9	0.0918	LCLAT1	ENSG00000172954.13	ENSP00000368823.3
	AYINRASLL	9	0.1419	COPS4	ENSG00000138663.9	ENSP00000425976.1
	AYIQEFQEF	9	0.0029	OLFML1	ENSG00000183801.8	ENSP00000433455.1
	AYKKTHETL	9	0.0673	TPD52L1	ENSG00000111907.21	ENSP00000432806.1
	AYKYIQELW	9	0.0402	RPL15	ENSG00000174748.21	ENSP00000309334.4
	AYLDALQTL	9	0.0105	KANSL3	ENSG00000114982.19	ENSP00000396749.1
	AYLDSTERF	9	0.0042	CUL5	ENSG00000166266.14	ENSP00000376808.2
	AYLEAHETF	9	0.0026	NUP107	ENSG00000111581.10	ENSP00000368185.2
	AYLEAYKEF	9	0.0072	ETNK1	ENSG00000139163.15	ENSP00000266517.3
	AYLESFYKF	9	0.0009	ATP6V0D1	ENSG00000159720.12	ENSP00000473515.1
	AYLHTTTTF	9	0.0029	ABCC3	ENSG00000108846.16	ENSP00000395160.1
	AYLLNLNHL	9	0.0529	TRAM1	ENSG00000067167.8	ENSP00000262213.2
	AYLLTLGKF	9	0.076	CYFIP1	ENSG00000273749.5	ENSP00000481038.1
	AYLNITKHL	9	0.0573	POLK	ENSG00000122008.15	ENSP00000241436.4
	AYLPVNESF	9	0.0029	EEF2	ENSG00000167658.16	ENSP00000307940.5
	AYLRIHAHF	9	0.0068	BSCL2	ENSG00000168000.14	ENSP00000385332.1
	AYLSGMLRF	9	0.0086	SRP68	ENSG00000167881.15	ENSP00000312066.1
	AYLTHHQRI	9	0.0908	ZFP69	ENSG00000187815.10	ENSP00000361791.1
	AYLVHIEHL	9	0.0239	MCC	ENSG00000171444.18	ENSP00000305617.4
	AYMREHNQL	9	0.0853	GPNMB	ENSG00000136235.16	ENSP00000258733.4
	AYPHNLMTF	9	0.0041	TRAM1	ENSG00000067167.8	ENSP00000262213.2
	AYSAKIALF	9	0.0062	DPYD	ENSG00000188641.13	ENSP00000359211.3
	AYSDGHFLF	9	0.0031	TENM4	ENSG00000149256.15	ENSP00000278550.7
	AYSPAIQMF	9	0.0013	UGGT2	ENSG00000102595.20	ENSP00000365938.3
	AYSRVQYQF	9	0.0024	BCAR3	ENSG00000137936.18	ENSP00000260502.6
	AYSVEHNQL	9	0.1892	PRRC2C	ENSG00000117523.16	ENSP00000356716.3
	AYTDCIPQL	9	0.1422	KIFAP3	ENSG00000075945.13	ENSP00000356739.1
	AYTLLLHTW	9	0.0151	DOCK2	ENSG00000134516.17	ENSP00000429283.2
	AYTPFHAVL	9	0.0646	INTS14	ENSG00000138614.15	ENSP00000498715.1
	AYTRAVMHF	9	0.0047	ATR	ENSG00000175054.16	ENSP00000499225.1
	AYTTVLQEW	9	0.021	KANK2	ENSG00000197256.10	ENSP00000465650.1
	AYVEKVEKL	9	0.0288	AMOTL1	ENSG00000166025.18	ENSP00000320968.8
	AYVEKVERL	9	0.0429	AMOTL2	ENSG00000114019.14	ENSP00000249883.5
	AYVELVHHI	9	0.0056	CDK5RAP1	ENSG00000101391.21	ENSP00000409474.1
	AYVEWFNRL	9	0.0344	RASGEF1B	ENSG00000138670.17	ENSP00000425393.1
	AYVGDLQTL	9	0.0679	ASB1	ENSG00000065802.12	ENSP00000264607.4
	AYVGDVPIL	9	0.2086	ANKRD52	ENSG00000139645.10	ENSP00000267116.7
	AYVHMVTHF	9	0.0061	TMBIM6	ENSG00000139644.13	ENSP00000450159.1
	DLKTKIQKY	9	8.0382	CFLAR	ENSG00000003402.20	ENSP00000413270.1
	DTAKIFKGY	9	16.3818	NEXN	ENSG00000162614.18	ENSP00000383814.3
	DTISPYSRM	9	6.3865	DEGS1	ENSG00000143753.13	ENSP00000316476.4
	DTKEAIANY	9	16.2182	SCO1	ENSG00000133028.12	ENSP00000255390.5
	DVIDNIMRL	9	4.2762	TFEB	ENSG00000112561.18	ENSP00000383998.2
	DVIERVIQY	9	5.7231	NIPBL	ENSG00000164190.19	ENSP00000282516.8
	DVIRLIMQY	9	9.3981	SMU1	ENSG00000122692.9	ENSP00000380336.3
	DVISRIDRM	9	9.2451	MED27	ENSG00000160563.14	ENSP00000498604.1
	DVISSIRNF	9	1.7773	TOMM5	ENSG00000175768.13	ENSP00000438585.1
	DVKDYIQEY	9	8.3838	AC124319.1	ENSG00000173821.19	ENSP00000425956.2
	DVRPPYAEY	9	7.0426	P4HA3	ENSG00000149380.12	ENSP00000332170.4
	DVSPVVSTY	9	5.6925	MAP7D3	ENSG00000129680.16	ENSP00000359695.1
	DVTDFISHL	9	5.4088	CTSC	ENSG00000109861.16	ENSP00000432541.1
	DVVFLITKY	9	17.6444	CLTC	ENSG00000141367.11	ENSP00000479606.1
	DVVRVVGAY	9	24.3571	GHDC	ENSG00000167925.16	ENSP00000468790.1
	DVYGGTNRY	9	11.2065	CTH	ENSG00000116761.11	ENSP00000359976.3
	DVYNHFLLY	9	4.0687	SUPT6H	ENSG00000109111.15	ENSP00000338143.4
	DYAELLQHF	9	0.0174	VAC14	ENSG00000103043.15	ENSP00000261776.5
	DYATIFNNL	9	0.1705	ABCC5	ENSG00000114770.17	ENSP00000333926.6
	DYGEINQLL	9	0.2159	SESN1	ENSG00000080546.13	ENSP00000393762.2
	DYIKFLRSI	9	0.1536	HDAC1	ENSG00000116478.12	ENSP00000362649.3
	DYLEKYYKF	9	0.0085	NNMT	ENSG00000166741.7	ENSP00000441434.1
	DYLRWVQTL	9	0.031	APOE	ENSG00000130203.10	ENSP00000413135.1
	DYMKTTSNF	9	0.0203	NEMF	ENSG00000165525.18	ENSP00000298310.5
	DYMTSPARL	9	0.1946	ABI1	ENSG00000136754.17	ENSP00000365340.4
	DYPRYLFEI	9	0.1794	KIAA0100	ENSG00000007202.15	ENSP00000436773.2
	DYSSILQKF	9	0.0077	FNBP1	ENSG00000187239.17	ENSP00000413625.1
	DYVRQTWKL	9	0.1265	ZAP70	ENSG00000115085.13	ENSP00000264972.5
	EAFRGVHRY	9	8.4459	CLIC1	ENSG00000213719.8	ENSP00000364940.3
	EAIEQILKY	9	8.8424	SHQ1	ENSG00000144736.14	ENSP00000315182.8
	EAIQRTEAY	9	12.6667	SEC16A	ENSG00000148396.18	ENSP00000325827.7
	EATYVRSYY	9	23.25	PLEKHB1	ENSG00000021300.14	ENSP00000381505.4
	EAYGKPVKY	9	5.6942	SLC44A4	ENSG00000204385.12	ENSP00000229729.6
	EAYNAVVRY	9	12.3194	FMNL3	ENSG00000161791.14	ENSP00000335655.5
	EFLTKTAKF	9	0.2188	PPP4R3B	ENSG00000275052.5	ENSP00000478677.1
	EFVAKGHLF	9	0.1996	MED18	ENSG00000130772.14	ENSP00000362948.4
	EIADIKSKY	9	12.8958	EEA1	ENSG00000102189.16	ENSP00000317955.8
	EIIKEISIM	9	14.6444	STK4	ENSG00000101109.12	ENSP00000443514.1
	EIIKIIGKY	9	13.973	FRYL	ENSG00000075539.14	ENSP00000426064.1
	EIKEKICDY	9	25.4167	ADAR	ENSG00000160710.17	ENSP00000357459.4
	EIKEKVHKY	9	6.9981	RASSF3	ENSG00000153179.13	ENSP00000490100.1
	EIMTRIQTY	9	7.039	IFIH1	ENSG00000115267.8	ENSP00000497271.1
	EIREKLAKM	9	10.1336	RPS24	ENSG00000138326.20	ENSP00000415549.1
	EISNIFSNY	9	13.0811	ELF3	ENSG00000163435.16	ENSP00000352673.3
	EIYSKTTRF	9	1.4434	RFC2	ENSG00000049541.11	ENSP00000275627.3
	ELANIRSKF	9	1.8423	AP2A1	ENSG00000196961.12	ENSP00000346246.4
	ELIKEVQKY	9	6.5653	FCHO2	ENSG00000157107.14	ENSP00000393776.2
	ELKERIREY	9	5.3366	ANKLE2	ENSG00000176915.15	ENSP00000350686.5
	ELVERLQSY	9	5.7344	SF3B2	ENSG00000087365.15	ENSP00000432655.1
	EPVQRIPRY	9	11.7337	FGD1	ENSG00000102302.8	ENSP00000364277.3
	EQIKEYHHL	9	1.1652	AC124319.1	ENSG00000173821.19	ENSP00000425956.2
	EQPYKWEKF	9	0.5648	ZNF254	ENSG00000213096.10	ENSP00000482703.1
	ESSSVVLRY	9	11.3098	FAM78A	ENSG00000126882.13	ENSP00000361345.3
	ETADVIAKV	9	8.2182	TRAPPC3	ENSG00000054116.12	ENSP00000480332.1
	ETAGRYITY	9	8.2978	POLR2E	ENSG00000099817.12	ENSP00000478303.1
	ETAIYKGDY	9	44	HERC3	ENSG00000138641.18	ENSP00000385684.1
	ETAVVNVTY	9	10.5534	IGF2BP2	ENSG00000073792.15	ENSP00000371634.2
	ETFNVPAMY	9	9.0073	ACTA2	ENSG00000107796.13	ENSP00000224784.6
	ETIAKLIKY	9	8.9832	GFPT2	ENSG00000131459.13	ENSP00000253778.8
	ETIAKLVKY	9	8.3917	GFPT1	ENSG00000198380.12	ENSP00000349860.4
	ETIHPRKSY	9	12.8958	PRPF8	ENSG00000174231.17	ENSP00000304350.6
	ETINRIKLY	9	13.6486	GDI2	ENSG00000057608.17	ENSP00000369538.4
	ETIRNIPHL	9	2.842	HAUS2	ENSG00000137814.11	ENSP00000456578.1
	ETMGRALRY	9	10.0038	ELF1	ENSG00000120690.16	ENSP00000239882.3
	ETMKELKAY	9	16.9273	APOE	ENSG00000130203.10	ENSP00000413135.1
	ETPRSVPGF	9	1.2305	POLR1A	ENSG00000068654.16	ENSP00000263857.6
	ETTEAACRY	9	33.5	GSTK1	ENSG00000197448.14	ENSP00000386944.3
	ETVWRLEEF	9	2.8303	HLA-DRA	ENSG00000204287.14	ENSP00000364121.5
	EVAAAIAGY	9	22.3684	CD63	ENSG00000135404.11	ENSP00000447938.1
	EVAATEIKM	9	16.7273	HNRNPM	ENSG00000099783.12	ENSP00000325732.2
	EVAPAGASY	9	10.2481	NOP53	ENSG00000105373.19	ENSP00000246802.4
	EVFPLAMNY	9	7.2565	CCND1	ENSG00000110092.3	ENSP00000227507.2
	EVHDYIRAY	9	11.0109	GIGYF2	ENSG00000204120.14	ENSP00000487548.1
	EVIEEVNKV	9	9.4199	SHTN1	ENSG00000187164.20	ENSP00000347532.4
	EVIKEVQEF	9	1.1031	CD9	ENSG00000010278.14	ENSP00000371958.1
	EVIKNFIQY	9	5.4624	EIF3L	ENSG00000100129.18	ENSP00000416892.3
	EVIPYTPAM	9	5.3868	HMOX1	ENSG00000100292.17	ENSP00000413316.1
	EVIRLIANF	9	2.0832	XPO7	ENSG00000130227.17	ENSP00000252512.9
	EVIRQAGVY	9	27.9	NT5C3A	ENSG00000122643.21	ENSP00000371039.2
	EVITAVRKM	9	8.2245	COL6A3	ENSG00000163359.15	ENSP00000315873.4
	EVKKLMRKY	9	13.0721	RASSF2	ENSG00000101265.16	ENSP00000368710.3
	EVNGLISMY	9	13.8018	EFTUD2	ENSG00000108883.13	ENSP00000392094.1
	EVRQGLKAY	9	19.2903	GLRX3	ENSG00000108010.12	ENSP00000330836.5
	EVSKIVQTY	9	6.0529	ACTN1	ENSG00000072110.13	ENSP00000193403.6
	EVSPNLVRY	9	9.55	NDUFS1	ENSG00000023228.14	ENSP00000233190.5
	EVSSHFSHF	9	1.1671	BDP1	ENSG00000145734.19	ENSP00000351575.4
	EVSSISSKF	9	1.5949	CD2AP	ENSG00000198087.7	ENSP00000352264.5
	EVSTLVSKY	9	13.1441	EXOC3	ENSG00000180104.16	ENSP00000425587.1
	EVTELLARY	9	15.3623	POLR2E	ENSG00000099817.12	ENSP00000478303.1
	EVTTNIPKM	9	9.4417	LRRC8D	ENSG00000171492.14	ENSP00000338887.5
	EVVAGIKEY	9	19.1935	MORF4L1	ENSG00000185787.14	ENSP00000368850.4
	EVVDFSSHY	9	10.4351	FBXL4	ENSG00000112234.9	ENSP00000358247.1
	EVVELLIKY	9	12.1597	GABPB1	ENSG00000104064.17	ENSP00000370259.3
	EVVENLLNY	9	12.9097	NR3C1	ENSG00000113580.15	ENSP00000343205.2
	EVVERVLTF	9	1.0867	FBXO22	ENSG00000167196.14	ENSP00000456198.1
	EVVTVFQYY	9	10.1908	RIPOR2	ENSG00000111913.19	ENSP00000482957.1
	EVYAGSHQY	9	6.7509	ACBD3	ENSG00000182827.9	ENSP00000355777.5
	EVYEGALLY	9	7.2707	KLHL22	ENSG00000099910.17	ENSP00000331682.4
	EVYQHLAHY	9	8.0207	UBR2	ENSG00000024048.10	ENSP00000361994.2
	EVYQNESRY	9	17.8	MYOF	ENSG00000138119.17	ENSP00000432708.1
	EYAAQLQRF	9	0.0219	TRIP10	ENSG00000125733.18	ENSP00000471203.1
	EYAKIFTTY	9	0.1573	LPCAT2	ENSG00000087253.13	ENSP00000262134.5
	EYALLYHTL	9	0.0333	AOC1	ENSG00000002726.20	ENSP00000418614.1
	EYAVLTSTI	9	0.1604	IRF2	ENSG00000168310.11	ENSP00000377218.3
	EYDLIVHQL	9	0.108	VPS26A	ENSG00000122958.15	ENSP00000362480.1
	EYFESPFTI	9	0.0215	MT-CO3	ENSG00000198938.2	ENSP00000354982.2
	EYFSYPVSL	9	0.079	SCNN1A	ENSG00000111319.13	ENSP00000353292.3
	EYGENFPML	9	0.1238	ZNF121	ENSG00000197961.11	ENSP00000468643.1
	EYGPVYSTW	9	0.0089	SNX30	ENSG00000148158.17	ENSP00000363349.3
	EYGVIRDVL	9	0.8919	H6PD	ENSG00000049239.12	ENSP00000366620.1
	EYHKWRTYF	9	0.0741	MLXIP	ENSG00000175727.14	ENSP00000312834.6
	EYIKFLRSI	9	0.1105	HDAC2	ENSG00000196591.12	ENSP00000430432.1
	EYIPKWEQF	9	0.0029	C3orf14	ENSG00000114405.10	ENSP00000419977.1
	EYIRALQRL	9	0.0491	ASCL2	ENSG00000183734.4	ENSP00000332293.4
	EYIRSLNQF	9	0.008	RMC1	ENSG00000141452.9	ENSP00000482573.1
	EYKTVHEEL	9	0.2091	DOCK9	ENSG00000088387.19	ENSP00000401958.4
	EYLADLYHF	9	0.0065	SH3BP1	ENSG00000100092.23	ENSP00000411979.1
	EYLENALKL	9	0.1132	GBP4	ENSG00000162654.9	ENSP00000359490.5
	EYLERAPEL	9	0.1951	XRN1	ENSG00000114127.10	ENSP00000264951.4
	EYLKHHNRI	9	0.1628	GZF1	ENSG00000125812.16	ENSP00000338290.5
	EYLKLLHSF	9	0.0058	SREBF2	ENSG00000198911.12	ENSP00000354476.4
	EYLNKHQNW	9	0.0976	PI4KA	ENSG00000241973.10	ENSP00000255882.6
	EYLRFLQTI	9	0.0273	ITPR2	ENSG00000123104.12	ENSP00000370744.3
	EYLTKVDKL	9	0.1835	CLTC	ENSG00000141367.11	ENSP00000479606.1
	EYMEHTYLI	9	0.0138	OSBPL1A	ENSG00000141447.18	ENSP00000382372.3
	EYMEHVYLI	9	0.0119	OSBPL2	ENSG00000130703.16	ENSP00000478158.1
	EYMEVRERI	9	0.12	TMED2	ENSG00000086598.11	ENSP00000405845.2
	EYMIFDHEF	9	0.0161	USO1	ENSG00000138768.14	ENSP00000444850.2
	EYMKHTRLF	9	0.016	FLII	ENSG00000177731.16	ENSP00000324573.4
	EYNEVANLF	9	0.0166	PARP11	ENSG00000111224.14	ENSP00000392392.1
	EYNPQHSLL	9	0.0957	SMAD1	ENSG00000170365.10	ENSP00000305769.4
	EYNSALPLL	9	0.1042	GTF3C3	ENSG00000119041.11	ENSP00000263956.3
	EYNSDLHQF	9	0.0137	BUB1	ENSG00000169679.15	ENSP00000302530.6
	EYNTVASKF	9	0.045	PARP14	ENSG00000173193.15	ENSP00000418194.2
	EYPKFLKRF	9	0.0262	COL4A3BP	ENSG00000113163.16	ENSP00000496243.1
	EYQKVWNLF	9	0.0077	PARP12	ENSG00000059378.12	ENSP00000263549.3
	EYRHYFHQW	9	0.199	NEB	ENSG00000183091.19	ENSP00000386259.1
	EYSKQMQRF	9	0.0416	HDAC1	ENSG00000116478.12	ENSP00000362649.3
	EYTDVYPEI	9	0.0982	MAGED2	ENSG00000102316.17	ENSP00000364193.2
	EYTLMRATF	9	0.1153	IRS2	ENSG00000185950.9	ENSP00000365016.3
	EYTRYLFAL	9	0.3407	FARP2	ENSG00000006607.14	ENSP00000264042.3
	EYVEKFYRI	9	0.0259	RAD50	ENSG00000113522.14	ENSP00000368100.4
	EYVEKPLKL	9	0.0791	BRD7	ENSG00000166164.15	ENSP00000378180.3
	EYVKFLHKF	9	0.0036	ZNF506	ENSG00000081665.14	ENSP00000468150.1
	EYVKQTWNL	9	0.0598	SYK	ENSG00000165025.15	ENSP00000364904.4
	EYVRVSEHF	9	0.0132	ZC3HAV1	ENSG00000105939.13	ENSP00000242351.5
	FETATLRSG	9	58.3333	HSP90B1	ENSG00000166598.15	ENSP00000299767.4
	FFIDQANYF	9	0.1267	NBEAL2	ENSG00000160796.17	ENSP00000415034.2
	FIAPTGHSL	9	2.2171	2023-09-11	ENSG00000138758.11	ENSP00000264893.6
	FQNKKRVLL	9	2.7075	RPS11	ENSG00000142534.7	ENSP00000470447.1
	FYEVDYNTF	9	0.055	KCNJ5	ENSG00000120457.12	ENSP00000433295.1
	FYGTFDVHL	9	0.2196	SPTLC1	ENSG00000090054.15	ENSP00000262554.2
	FYHEAVVLF	9	0.0045	TTC31	ENSG00000115282.19	ENSP00000387213.1
	FYHKYFNYL	9	0.055	EXT2	ENSG00000151348.14	ENSP00000431173.1
	FYIHHPVHL	9	0.0158	ALMS1	ENSG00000116127.18	ENSP00000478155.1
	FYIRRVHNL	9	0.0262	NUP205	ENSG00000155561.15	ENSP00000285968.6
	FYMDTSHLF	9	0.001	PRRC2C	ENSG00000117523.16	ENSP00000356716.3
	FYNLLTRTF	9	0.0171	PIGT	ENSG00000124155.18	ENSP00000279035.8
	FYNNVKSRF	9	0.025	MYRIP	ENSG00000170011.14	ENSP00000398665.1
	FYPYGLQTF	9	0.0102	SUN2	ENSG00000100242.15	ENSP00000385740.1
	FYSRLLQKF	9	0.0046	ZWILCH	ENSG00000174442.12	ENSP00000311429.5
	FYTKRFQEL	9	0.0554	PFAS	ENSG00000178921.14	ENSP00000313490.6
	FYTVIPHNF	9	0.0028	PARP3	ENSG00000041880.14	ENSP00000395951.2
	GQPREPQVY	9	5.1901	IGHG1	ENSG00000211896.7	ENSP00000374990.2
	GQRKPATSY	9	10.4122	RPL28	ENSG00000108107.14	ENSP00000342787.2
	GYADIVQLL	9	0.039	OSTF1	ENSG00000134996.11	ENSP00000340836.6
	GYAGSWVSI	9	0.2828	ADAM15	ENSG00000143537.13	ENSP00000434227.1
	GYAHLTHLL	9	0.0557	HDAC6	ENSG00000094631.20	ENSP00000334061.5
	GYASRFIVI	9	0.2298	RPIA	ENSG00000153574.9	ENSP00000283646.3
	GYFGNPQKF	9	0.0074	LAMA3	ENSG00000053747.16	ENSP00000324532.8
	GYIERPQLI	9	0.0382	TENT2	ENSG00000164329.13	ENSP00000397563.1
	GYIESVQHI	9	0.0253	MGME1	ENSG00000125871.14	ENSP00000366939.5
	GYIHVTQTF	9	0.0035	NKG7	ENSG00000105374.10	ENSP00000221978.4
	GYPLWKVTF	9	0.024	PNP	ENSG00000198805.11	ENSP00000354532.5
	GYSEHFVEF	9	0.0065	GMPR2	ENSG00000100938.17	ENSP00000480342.1
	HFKQSAEKL	9	0.9683	DDX21	ENSG00000165732.13	ENSP00000346120.4
	HTADISSHF	9	0.7656	DUSP5	ENSG00000138166.6	ENSP00000358596.3
	HYAALAHYF	9	0.0053	RHPN2	ENSG00000131941.8	ENSP00000254260.2
	HYAHLIKTF	9	0.0078	DOCK1	ENSG00000150760.12	ENSP00000280333.6
	HYARRQFHL	9	0.1165	GBE1	ENSG00000114480.13	ENSP00000410833.2
	HYDPTINKW	9	0.0182	ENC1	ENSG00000171617.14	ENSP00000306356.4
	HYGEVTNDF	9	0.0214	RPL3	ENSG00000100316.16	ENSP00000386101.1
	HYHPIVQRF	9	0.0015	NOC3L	ENSG00000173145.11	ENSP00000360412.3
	HYIERIQKL	9	0.0099	KANK1	ENSG00000107104.18	ENSP00000371740.1
	HYIKNHEFI	9	0.0688	PRKCD	ENSG00000163932.15	ENSP00000378217.2
	HYILHNSFF	9	0.0389	TIPARP	ENSG00000163659.13	ENSP00000418757.1
	HYINMPVQF	9	0.0032	CEP192	ENSG00000101639.18	ENSP00000427550.1
	HYIRKYNRF	9	0.0164	RPS11	ENSG00000142534.7	ENSP00000470447.1
	HYKPTPLYF	9	0.0037	SMC4	ENSG00000113810.16	ENSP00000417964.1
	HYLDTTTLI	9	0.0353	CRKL	ENSG00000099942.13	ENSP00000346300.3
	HYLNHWNHF	9	0.0057	FN3KRP	ENSG00000141560.15	ENSP00000269373.6
	HYLPDLHHL	9	0.0053	LAMA5	ENSG00000130702.15	ENSP00000252999.3
	HYLPSYYHL	9	0.0029	DCPS	ENSG00000110063.10	ENSP00000263579.4
	HYLQEAKKL	9	0.2118	AFF4	ENSG00000072364.13	ENSP00000265343.5
	HYPLNTVTF	9	0.0074	TNS1	ENSG00000079308.19	ENSP00000493967.1
	HYSHYISTF	9	0.0051	DOCK5	ENSG00000147459.18	ENSP00000276440.7
	HYSPIYLSF	9	0.0009	FDFT1	ENSG00000079459.13	ENSP00000444248.2
	HYVEKPSTF	9	0.0078	GMPPA	ENSG00000144591.18	ENSP00000315925.5
	IEKFDKSKL	9	12.75	TMSB4X	ENSG00000205542.11	ENSP00000414376.2
	IFFENHPYF	9	0.0125	MX1	ENSG00000157601.14	ENSP00000381601.2
	IFKTLSSKF	9	0.1417	ATXN2L	ENSG00000168488.18	ENSP00000341459.8
	IFLNKTFQW	9	0.0262	ALG10	ENSG00000139133.7	ENSP00000266483.2
	IFTDLSSRF	9	0.0725	XRCC5	ENSG00000079246.16	ENSP00000375978.3
	IFTDVALKF	9	0.0213	GTF3C4	ENSG00000125484.12	ENSP00000361219.4
	IFVARLYYF	9	0.0923	APOBEC3G	ENSG00000239713.9	ENSP00000385057.3
	ILGPPPPSF	9	0.1364	MATR3	ENSG00000015479.18	ENSP00000378284.3
	ILPREFYAW	9	0.2471	ZSCAN25	ENSG00000197037.11	ENSP00000377708.2
	IYADVGEEF	9	0.0031	CPSF6	ENSG00000111605.18	ENSP00000391774.2
	IYAGGIKSI	9	0.0969	SLC12A4	ENSG00000124067.17	ENSP00000318557.3
	IYAHITKHY	9	0.2827	FOXK1	ENSG00000164916.11	ENSP00000328720.4
	IYAIVKEKY	9	0.2842	EBPL	ENSG00000123179.14	ENSP00000242827.6
	IYAKHLEHW	9	0.0102	HS3ST3B1	ENSG00000125430.9	ENSP00000354213.2
	IYAPPLPSL	9	0.0054	AKAP1	ENSG00000121057.13	ENSP00000337736.3
	IYCHLDHNF	9	0.0243	MSH3	ENSG00000113318.11	ENSP00000499791.1
	IYDSVKVYF	9	0.0069	SLC25A3	ENSG00000075415.12	ENSP00000383898.3
	IYEMILHEF	9	0.0077	VPS41	ENSG00000006715.16	ENSP00000309457.4
	IYFEYSHAF	9	0.0022	MSH3	ENSG00000113318.11	ENSP00000499791.1
	IYFIPRNVI	9	0.1762	RSBN1	ENSG00000081019.13	ENSP00000261441.5
	IYFKKPLNI	9	0.0078	ATP6V0A1	ENSG00000033627.16	ENSP00000377415.2
	IYFLHPDAF	9	0.0141	TLR5	ENSG00000187554.14	ENSP00000496355.1
	IYGAPGVEF	9	0.0076	LLGL2	ENSG00000073350.13	ENSP00000464598.1
	IYGEGFQTW	9	0.0041	AP001781.2	ENSG00000258529.5	ENSP00000482396.1
	IYGGDYERF	9	0.0087	PANK3	ENSG00000120137.7	ENSP00000239231.6
	IYGKFRKTF	9	0.0246	KDELR3	ENSG00000100196.11	ENSP00000386918.3
	IYGLLKNPF	9	0.119	YME1L1	ENSG00000136758.18	ENSP00000481724.1
	IYGPIESTI	9	0.0192	CPA3	ENSG00000163751.4	ENSP00000296046.3
	IYGSVPYLL	9	0.0048	GANC	ENSG00000214013.9	ENSP00000454747.1
	IYGYVAEQF	9	0.0035	SPCS1	ENSG00000114902.14	ENSP00000391610.1
	IYHPDIQLL	9	0.0039	VPS13C	ENSG00000129003.18	ENSP00000493560.1
	IYHPNVDKL	9	0.0167	UBE2N	ENSG00000177889.10	ENSP00000316176.2
	IYHQVAVQF	9	0.003	ACACA	ENSG00000278540.5	ENSP00000483300.1
	IYHSHHPTL	9	0.0249	OPA1	ENSG00000198836.10	ENSP00000355311.2
	IYIAGHPAF	9	0.0099	HNRNPL	ENSG00000104824.17	ENSP00000497920.1
	IYIDRGVVF	9	0.0083	TFIP11	ENSG00000100109.17	ENSP00000480171.1
	IYIGGQEHF	9	0.0027	XDH	ENSG00000158125.10	ENSP00000368727.3
	IYIHAHNTI	9	0.0137	IKBKE	ENSG00000263528.8	ENSP00000464030.1
	IYIINVHSM	9	0.0272	DENND3	ENSG00000105339.10	ENSP00000262585.2
	IYIKHPHLF	9	0.0006	DNTTIP1	ENSG00000101457.13	ENSP00000361705.3
	IYIKQIKTF	9	0.0027	RBL2	ENSG00000103479.16	ENSP00000262133.6
	IYKAPSENW	9	0.0213	DNMT1	ENSG00000130816.16	ENSP00000352516.3
	IYKDSSTFL	9	0.0775	METTL14	ENSG00000145388.15	ENSP00000373474.3
	IYKHFSATL	9	0.0733	DOCK5	ENSG00000147459.18	ENSP00000276440.7
	IYKKYPNMF	9	0.0102	AHCYL2	ENSG00000158467.16	ENSP00000315931.3
	IYKSIMEQF	9	0.0032	BAIAP2L2	ENSG00000128298.17	ENSP00000371085.3
	IYLDLPQNF	9	0.001	RNF14	ENSG00000013561.18	ENSP00000423420.1
	IYLDTHFRL	9	0.0074	ZNFX1	ENSG00000124201.15	ENSP00000360819.4
	IYLEKLKTI	9	0.0161	PLEC	ENSG00000178209.15	ENSP00000344848.3
	IYLIHHQRF	9	0.0071	ZNF530	ENSG00000183647.10	ENSP00000332861.5
	IYLLIHNNF	9	0.0094	CD53	ENSG00000143119.14	ENSP00000497382.1
	IYLPYLHEW	9	0.0025	TSG101	ENSG00000074319.13	ENSP00000438471.1
	IYLSGLHSW	9	0.0049	CPT1A	ENSG00000110090.13	ENSP00000439084.1
	IYLSKPTHW	9	0.0061	POLR2B	ENSG00000047315.16	ENSP00000370625.1
	IYLTFPVAM	9	0.1459	PET100	ENSG00000229833.9	ENSP00000470539.1
	IYMSGSHGF	9	0.0038	ZNF214	ENSG00000149050.10	ENSP00000278314.4
	IYNGDMEKI	9	0.1535	BNIP3	ENSG00000176171.11	ENSP00000357625.5
	IYNGETLVF	9	0.009	PCYOX1	ENSG00000116005.12	ENSP00000404327.1
	IYNHITTRV	9	0.1704	ADD1	ENSG00000087274.17	ENSP00000381193.1
	IYNKIKQII	9	0.0481	DLG3	ENSG00000082458.12	ENSP00000363480.3
	IYNKVTPTF	9	0.0011	SPRED1	ENSG00000166068.13	ENSP00000299084.4
	IYNPTTGEF	9	0.0082	ATP1B3	ENSG00000069849.11	ENSP00000418280.1
	IYNQVKQII	9	0.0475	DLG1	ENSG00000075711.21	ENSP00000345731.2
	IYNQVNVVL	9	0.0537	FAM49B	ENSG00000153310.19	ENSP00000429150.1
	IYNRKSVLL	9	0.0476	ATM	ENSG00000149311.18	ENSP00000435747.1
	IYNSQREHF	9	0.0189	SIPA1L1	ENSG00000197555.9	ENSP00000370630.3
	IYPEVVHMF	9	0.0005	PPP2R5C	ENSG00000078304.19	ENSP00000412324.2
	IYPPKLHQF	9	0.0012	CCNE1	ENSG00000105173.14	ENSP00000262643.3
	IYPPQFHKV	9	0.0075	ASB4	ENSG00000005981.13	ENSP00000397070.1
	IYPQVLHSL	9	0.0045	AC124319.1	ENSG00000173821.19	ENSP00000425956.2
	IYPTAPPRF	9	0.0031	LYPLAL1	ENSG00000143353.12	ENSP00000355894.3
	IYQFIMDRF	9	0.0122	FOXC1	ENSG00000054598.9	ENSP00000493906.1
	IYQGRLWAF	9	0.0071	DEFA1	ENSG00000206047.2	ENSP00000372126.2
	IYQKAFDLI	9	0.033	KPNA1	ENSG00000114030.13	ENSP00000343701.6
	IYQKAFEHL	9	0.0057	BBS4	ENSG00000140463.14	ENSP00000378631.3
	IYQKRCEAF	9	0.0704	TKT	ENSG00000163931.16	ENSP00000417773.1
	IYQKVRHRL	9	0.0222	STRIP1	ENSG00000143093.15	ENSP00000358811.1
	IYQKVRHRM	9	0.0921	STRIP2	ENSG00000128578.10	ENSP00000249344.2
	IYQKYIARF	9	0.0022	CASZ1	ENSG00000130940.15	ENSP00000366221.3
	IYQRDPLKL	9	0.0232	STAT6	ENSG00000166888.12	ENSP00000300134.3
	IYQREWQRF	9	0.0043	ACTR8	ENSG00000113812.14	ENSP00000336842.3
	IYQRHVYNL	9	0.0095	TMEM209	ENSG00000146842.17	ENSP00000380747.2
	IYRAQLELF	9	0.0197	FAM126B	ENSG00000155744.9	ENSP00000393667.2
	IYSEVMEAL	9	0.0625	PCMTD2	ENSG00000203880.12	ENSP00000299468.7
	IYSIDFTRF	9	0.0066	UNC119B	ENSG00000175970.11	ENSP00000344942.4
	IYSTKLYRF	9	0.0022	BTBD10	ENSG00000148925.10	ENSP00000278174.5
	IYSVNKEQL	9	0.1397	XIAP	ENSG00000101966.12	ENSP00000395230.3
	IYTEHAHQV	9	0.1378	WDR1	ENSG00000071127.17	ENSP00000427687.1
	IYTFPHASF	9	0.0101	BTN3A3	ENSG00000111801.16	ENSP00000355238.3
	IYTHGLALL	9	0.0952	PAQR4	ENSG00000162073.13	ENSP00000321804.8
	IYTKHLERW	9	0.0504	HS3ST5	ENSG00000249853.7	ENSP00000440332.1
	IYTKIMDLI	9	0.0965	DPY19L1	ENSG00000173852.14	ENSP00000490722.1
	IYTKLNQKI	9	0.021	EXOC6	ENSG00000138190.16	ENSP00000360607.4
	IYTNLNQKI	9	0.0304	EXOC6B	ENSG00000144036.15	ENSP00000272427.6
	IYTNQNVVW	9	0.0837	ADA2	ENSG00000093072.18	ENSP00000382731.2
	IYTRLLPAL	9	0.174	ACY1	ENSG00000243989.9	ENSP00000419262.1
	IYTWIEDHF	9	0.0218	FOXM1	ENSG00000111206.12	ENSP00000486536.1
	IYVHDLLTF	9	0.0061	VPS39	ENSG00000166887.15	ENSP00000326534.5
	IYVPVSLGF	9	0.005	OVOL1	ENSG00000172818.10	ENSP00000337862.3
	KCDPTEVEL	9	7.6558	JCHAIN	ENSG00000132465.11	ENSP00000254801.4
	KFAEEFYSF	9	0.0067	CDCA7L	ENSG00000164649.20	ENSP00000383986.3
	KFHPNSNYL	9	0.2234	TAF5L	ENSG00000135801.9	ENSP00000355636.1
	KFHSEVAKF	9	0.0743	GGA2	ENSG00000103365.15	ENSP00000311962.4
	KFIDTTSKF	9	0.0212	RPL3	ENSG00000100316.16	ENSP00000386101.1
	KFISTSLLL	9	0.1835	CXCL13	ENSG00000156234.7	ENSP00000286758.4
	KFIWTNHKF	9	0.0245	NDUFA12	ENSG00000184752.13	ENSP00000330737.2
	KFNPVSFTW	9	0.011	KLHDC3	ENSG00000124702.18	ENSP00000244670.8
	KFSEPLYTF	9	0.0038	FAT2	ENSG00000086570.12	ENSP00000261800.5
	KFSNVTMLF	9	0.0142	GUCY1A1	ENSG00000164116.16	ENSP00000424361.1
	KFVNKSYLL	9	0.1769	SHQ1	ENSG00000144736.14	ENSP00000315182.8
	KFYTDPSYF	9	0.075	WASF2	ENSG00000158195.11	ENSP00000483313.1
	KIKSFEVVF	9	1.8984	TXNIP	ENSG00000265972.5	ENSP00000462521.1
	KQALKYFNL	9	1.2698	SEL1L	ENSG00000071537.14	ENSP00000337053.4
	KQPEDYFYL	9	0.3808	MYO9B	ENSG00000099331.13	ENSP00000471457.1
	KWFFQKLRF	9	0.0894	RPL27	ENSG00000131469.14	ENSP00000467587.1
	KWLTKSFHF	9	0.0244	SLC35C2	ENSG00000080189.15	ENSP00000439974.2
	KYADKIYSI	9	0.0033	FOLH1	ENSG00000086205.18	ENSP00000256999.2
	KYAELKDRL	9	0.1424	LAMB3	ENSG00000196878.15	ENSP00000348384.3
	KYAHMINGF	9	0.0156	ADSS	ENSG00000035687.10	ENSP00000355493.3
	KYAKLEEKL	9	0.0889	GOLGB1	ENSG00000173230.15	ENSP00000341848.5
	KYALLLQEL	9	0.0286	PLEKHG4	ENSG00000196155.13	ENSP00000353646.5
	KYAQNGQLF	9	0.0052	HELZ	ENSG00000198265.12	ENSP00000351524.5
	KYARVVQKL	9	0.0059	TBP	ENSG00000112592.14	ENSP00000442132.1
	KYAWVLDKL	9	0.0555	EEF1A1	ENSG00000156508.18	ENSP00000339063.7
	KYCQVIRVI	9	0.1831	RPL3	ENSG00000100316.16	ENSP00000386101.1
	KYDDAERRF	9	0.1131	EEF1D	ENSG00000104529.17	ENSP00000317399.6
	KYDEGLYRF	9	0.0053	DCLRE1A	ENSG00000198924.8	ENSP00000355185.2
	KYDEIFYNL	9	0.0149	EHD2	ENSG00000024422.12	ENSP00000439036.1
	KYDPNVYSI	9	0.0092	ITGAV	ENSG00000138448.12	ENSP00000261023.3
	KYDRITNHI	9	0.0742	MCM2	ENSG00000073111.14	ENSP00000265056.7
	KYEELFPAF	9	0.0153	NAPA	ENSG00000105402.8	ENSP00000263354.2
	KYELDFSHF	9	0.0484	TLR2	ENSG00000137462.8	ENSP00000495339.1
	KYFAKHPRL	9	0.0541	UTRN	ENSG00000152818.18	ENSP00000356515.3
	KYFALPHKI	9	0.0062	TUT7	ENSG00000083223.18	ENSP00000365130.3
	KYFAQALKL	9	0.0348	EMC2	ENSG00000104412.8	ENSP00000220853.3
	KYFDKVVTL	9	0.0039	KIF7	ENSG00000166813.15	ENSP00000377934.3
	KYFDNSQSL	9	0.0152	TTC17	ENSG00000052841.15	ENSP00000299240.5
	KYFEKQFEL	9	0.0092	TATDN1	ENSG00000147687.19	ENSP00000276692.6
	KYFEVPSVL	9	0.0163	ACTR10	ENSG00000131966.14	ENSP00000438183.2
	KYFHPPAHL	9	0.018	MBNL1	ENSG00000152601.17	ENSP00000282486.6
	KYFLKPEVL	9	0.0347	NCEH1	ENSG00000144959.10	ENSP00000418571.3
	KYFLWEEKF	9	0.0073	GRAP	ENSG00000154016.13	ENSP00000284154.5
	KYFLWVVKF	9	0.0198	GRB2	ENSG00000177885.15	ENSP00000376346.1
	KYFVPPQLF	9	0.0014	B3GNT6	ENSG00000198488.10	ENSP00000484640.1
	KYGALVNNF	9	0.0052	NSUN4	ENSG00000117481.10	ENSP00000419740.1
	KYGIQMPAF	9	0.0474	IQGAP1	ENSG00000140575.13	ENSP00000268182.5
	KYGIVQEFF	9	0.0093	SOGA1	ENSG00000149639.15	ENSP00000237536.4
	KYGKDFNDI	9	0.476	MTA2	ENSG00000149480.7	ENSP00000278823.2
	KYGKSFRKL	9	0.061	STK39	ENSG00000198648.11	ENSP00000348278.4
	KYGKVFHKF	9	0.0008	ZNF253	ENSG00000256771.3	ENSP00000467235.1
	KYGLGFQII	9	0.1269	PTPN13	ENSG00000163629.13	ENSP00000408368.2
	KYGQGFYLI	9	0.0105	LLGL2	ENSG00000073350.13	ENSP00000167462.5
	KYGRIVEVL	9	0.0696	RBMX	ENSG00000147274.14	ENSP00000411989.3
	KYGSNVHRI	9	0.0247	PPP1R9B	ENSG00000108819.11	ENSP00000478767.1
	KYGTKIEHF	9	0.0054	SCP2	ENSG00000116171.18	ENSP00000360569.3
	KYGVHEAIF	9	0.0971	PPARD	ENSG00000112033.14	ENSP00000353916.3
	KYHGYPYSF	9	0.0019	MAGT1	ENSG00000102158.19	ENSP00000354649.5
	KYHIVKQIF	9	0.0238	HERC3	ENSG00000138641.18	ENSP00000385684.1
	KYHQVDVRF	9	0.0086	PPP1R36	ENSG00000165807.8	ENSP00000298705.1
	KYHTHLLQF	9	0.0065	ABCD1	ENSG00000101986.12	ENSP00000218104.3
	KYIDFDHVF	9	0.0027	CRAMP1	ENSG00000007545.15	ENSP00000380559.2
	KYIDQKFVL	9	0.0265	PPP2R5C	ENSG00000078304.19	ENSP00000412324.2
	KYIDYLMTW	9	0.0064	MOB1A	ENSG00000114978.18	ENSP00000379364.3
	KYIEGVSDF	9	0.0087	IPP	ENSG00000197429.10	ENSP00000353024.4
	KYIESPVLF	9	0.0008	TTLL12	ENSG00000100304.13	ENSP00000216129.6
	KYIHSANVL	9	0.0925	MAPK3	ENSG00000102882.12	ENSP00000263025.4
	KYIIELNHM	9	0.0526	YPEL3	ENSG00000090238.11	ENSP00000381821.1
	KYIKDDFRF	9	0.0068	RIOK3	ENSG00000101782.15	ENSP00000463660.1
	KYIKEAVRL	9	0.0236	FRMD6	ENSG00000139926.15	ENSP00000348550.4
	KYINTDAKF	9	0.0121	TRPC4AP	ENSG00000100991.12	ENSP00000400614.1
	KYIQKPGLL	9	0.0906	PAQR7	ENSG00000182749.5	ENSP00000363414.3
	KYIQRQETI	9	0.0202	MX1	ENSG00000157601.14	ENSP00000381601.2
	KYIQRQQTI	9	0.0098	MX2	ENSG00000183486.13	ENSP00000333657.3
	KYISGPHEL	9	0.0079	CENPF	ENSG00000117724.13	ENSP00000355922.3
	KYISKPENL	9	0.0178	CAB39	ENSG00000135932.11	ENSP00000258418.5
	KYITDVVKL	9	0.0227	UTP20	ENSG00000120800.5	ENSP00000261637.4
	KYITEVSRW	9	0.0214	CEP135	ENSG00000174799.10	ENSP00000257287.3
	KYITKSFNF	9	0.0024	PARN	ENSG00000140694.17	ENSP00000387911.2
	KYITQGQLL	9	0.0246	ELOVL5	ENSG00000012660.14	ENSP00000359956.5
	KYITTTLFL	9	0.0306	SLC4A11	ENSG00000088836.14	ENSP00000369396.3
	KYKDIQDKL	9	0.0573	SMC6	ENSG00000163029.16	ENSP00000404092.2
	KYKEAAHLL	9	0.011	KLC4	ENSG00000137171.15	ENSP00000395806.2
	KYKGIFNGF	9	0.0226	SLC25A3	ENSG00000075415.12	ENSP00000383898.3
	KYKSAFNKL	9	0.0281	DENND4B	ENSG00000198837.10	ENSP00000354597.4
	KYLAKHSSI	9	0.1425	MPP1	ENSG00000130830.15	ENSP00000358547.3
	KYLDNPNAL	9	0.0499	KANK2	ENSG00000197256.10	ENSP00000465650.1
	KYLDYMQKI	9	0.0092	LACTB	ENSG00000103642.12	ENSP00000392956.2
	KYLEETNSL	9	0.0234	L3MBTL3	ENSG00000198945.7	ENSP00000431962.1
	KYLELCVDL	9	0.3992	EIF3A	ENSG00000107581.13	ENSP00000358140.3
	KYLEMIYSM	9	0.0251	IPO7	ENSG00000205339.10	ENSP00000369042.3
	KYLGKTHNL	9	0.0137	TRRAP	ENSG00000196367.13	ENSP00000352925.4
	KYLGQLHYL	9	0.0108	PTPN23	ENSG00000076201.15	ENSP00000396328.1
	KYLHPPPHL	9	0.0152	MBNL1	ENSG00000152601.17	ENSP00000282486.6
	KYLHPPTHL	9	0.0187	MBNL2	ENSG00000139793.18	ENSP00000380726.1
	KYLINLETL	9	0.0319	JAK2	ENSG00000096968.13	ENSP00000489812.1
	KYLKEVLRI	9	0.0149	CHKA	ENSG00000110721.12	ENSP00000265689.4
	KYLKVFYKF	9	0.0014	ZNF91	ENSG00000167232.14	ENSP00000300619.6
	KYLLHSLVF	9	0.0206	ACOX3	ENSG00000087008.16	ENSP00000348775.4
	KYLLSSIQW	9	0.0219	C1orf109	ENSG00000116922.14	ENSP00000350704.4
	KYLNWDAVF	9	0.0289	ATM	ENSG00000149311.18	ENSP00000435747.1
	KYLPEWTAW	9	0.0137	PSEN1	ENSG00000080815.19	ENSP00000350342.4
	KYLQFVAAL	9	0.1179	TRRAP	ENSG00000196367.13	ENSP00000401107.1
	KYLQSTISF	9	0.0031	TOP3B	ENSG00000100038.19	ENSP00000349705.5
	KYLSDNVHL	9	0.0732	CDC37	ENSG00000105401.9	ENSP00000222005.1
	KYLSGIAHF	9	0.0016	PMPCA	ENSG00000165688.12	ENSP00000360782.3
	KYLSGLVQW	9	0.0113	EMC3	ENSG00000125037.12	ENSP00000408803.1
	KYLTQHERI	9	0.0738	ZNF473	ENSG00000142528.16	ENSP00000472808.1
	KYLVLANML	9	0.1245	COPS2	ENSG00000166200.15	ENSP00000373553.5
	KYLYVDKNF	9	0.037	MYH9	ENSG00000100345.21	ENSP00000216181.5
	KYMAEALLL	9	0.0244	TOMM70	ENSG00000154174.7	ENSP00000284320.5
	KYMDIEFDF	9	0.0087	MYO1A	ENSG00000166866.13	ENSP00000300119.3
	KYMDINFDF	9	0.0063	MYO1D	ENSG00000176658.17	ENSP00000324527.5
	KYMDVQFDF	9	0.0045	MYO1C	ENSG00000197879.17	ENSP00000496799.1
	KYMEDVTQI	9	0.0173	PPM1D	ENSG00000170836.11	ENSP00000486573.1
	KYMEDYHQF	9	0.0005	PPL	ENSG00000118898.16	ENSP00000340510.2
	KYMETIEKL	9	0.0049	PPP1R21	ENSG00000162869.16	ENSP00000294952.8
	KYMKAKLLF	9	0.003	DNTTIP1	ENSG00000101457.13	ENSP00000401024.1
	KYMSVIAEL	9	0.0139	ATPAF1	ENSG00000123472.12	ENSP00000460964.1
	KYMVYPQTF	9	0.0009	MRPS30	ENSG00000112996.11	ENSP00000424328.1
	KYMYFTVVM	9	0.2258	PHLDA1	ENSG00000139289.13	ENSP00000473593.1
	KYNANFVTF	9	0.0016	KDM2A	ENSG00000173120.15	ENSP00000432786.1
	KYNDNFFGL	9	0.0439	UBR7	ENSG00000012963.15	ENSP00000013070.6
	KYNKILNKY	9	0.2288	DOCK2	ENSG00000134516.17	ENSP00000429283.2
	KYNLINEYF	9	0.0082	HS2ST1	ENSG00000153936.17	ENSP00000359581.4
	KYNPTWHCI	9	0.0245	DYNLL1	ENSG00000088986.11	ENSP00000376297.2
	KYNQATPTF	9	0.0024	EVL	ENSG00000196405.13	ENSP00000384720.2
	KYNQVNSHF	9	0.0065	CASZ1	ENSG00000130940.15	ENSP00000366221.3
	KYNSSINKW	9	0.0236	KLHL6	ENSG00000172578.12	ENSP00000433734.1
	KYPDAVATW	9	0.0027	SPP1	ENSG00000118785.14	ENSP00000477824.1
	KYPDRVPVI	9	0.018	GABARAPL2	ENSG00000034713.8	ENSP00000456773.1
	KYPEIKSLM	9	0.0567	DEGS1	ENSG00000143753.13	ENSP00000400545.1
	KYPELFANL	9	0.0117	PEX1	ENSG00000127980.16	ENSP00000410438.1
	KYPENFFLL	9	0.0032	PPP1CC	ENSG00000186298.11	ENSP00000335084.5
	KYPHYFPLL	9	0.0063	AC006538.1	ENSG00000172009.15	ENSP00000304467.5
	KYPLLLDNI	9	0.1412	ARHGEF12	ENSG00000196914.9	ENSP00000380942.2
	KYPLLLESI	9	0.0466	ARHGEF11	ENSG00000132694.18	ENSP00000357177.3
	KYPLLLQSI	9	0.0188	ARHGEF1	ENSG00000076928.17	ENSP00000346532.2
	KYPNMFKKI	9	0.0449	AHCYL2	ENSG00000158467.16	ENSP00000315931.3
	KYPNVDARL	9	0.1058	UGCG	ENSG00000148154.10	ENSP00000363397.3
	KYPNVFKKI	9	0.0209	AHCYL1	ENSG00000168710.18	ENSP00000377238.4
	KYPSDLPYM	9	0.0753	ERG	ENSG00000157554.19	ENSP00000381877.1
	KYPSPFFVF	9	0.0015	DHX9	ENSG00000135829.17	ENSP00000356520.3
	KYPVHIYRL	9	0.0078	FSBP	ENSG00000265817.3	ENSP00000483397.1
	KYPVLVERI	9	0.0235	ARHGEF18	ENSG00000104880.18	ENSP00000319200.7
	KYQAVTATL	9	0.0175	RPL13A	ENSG00000142541.17	ENSP00000477755.1
	KYQDILNEI	9	0.0182	IQGAP2	ENSG00000145703.16	ENSP00000274364.6
	KYQDSLQSI	9	0.0153	SYNE1	ENSG00000131018.23	ENSP00000341887.6
	KYQEEFEHF	9	0.0016	LMAN1	ENSG00000074695.6	ENSP00000251047.4
	KYQEVTNNL	9	0.0116	CAPRIN1	ENSG00000135387.21	ENSP00000340329.4
	KYQEYTNEL	9	0.0277	TBK1	ENSG00000183735.10	ENSP00000498995.1
	KYQHLKAEF	9	0.0187	EEA1	ENSG00000102189.16	ENSP00000317955.8
	KYQIINEEF	9	0.0066	HPS3	ENSG00000163755.8	ENSP00000296051.2
	KYQKGFSLW	9	0.0098	TRAM1	ENSG00000067167.8	ENSP00000262213.2
	KYQNVKHNL	9	0.0261	ZMYM1	ENSG00000197056.11	ENSP00000496876.1
	KYQPKPKQI	9	0.0495	LTV1	ENSG00000135521.9	ENSP00000356548.5
	KYQPRIAVF	9	0.0027	TDG	ENSG00000139372.15	ENSP00000266775.9
	KYREMYEEF	9	0.0122	MTREX	ENSG00000039123.16	ENSP00000230640.5
	KYRRYHPLF	9	0.1047	ARAP1	ENSG00000186635.14	ENSP00000352332.5
	KYSDVKNLI	9	0.0247	ZFAT	ENSG00000066827.16	ENSP00000427879.1
	KYSEVFEAI	9	0.0179	CSNK2A2	ENSG00000070770.9	ENSP00000262506.3
	KYSHFQHLL	9	0.0122	HPS3	ENSG00000163755.8	ENSP00000296051.2
	KYSKRFPEL	9	0.0329	PRPF31	ENSG00000105618.14	ENSP00000405166.2
	KYSLIKGNF	9	0.0796	S100A8	ENSG00000143546.10	ENSP00000357721.1
	KYSLVKNKI	9	0.0825	S100A16	ENSG00000188643.11	ENSP00000357693.1
	KYSMDTYVF	9	0.0169	UEVLD	ENSG00000151116.17	ENSP00000379500.2
	KYSPFVVSF	9	0.0007	ITPKC	ENSG00000086544.3	ENSP00000263370.1
	KYSSGFRNI	9	0.0808	ATM	ENSG00000149311.18	ENSP00000435747.1
	KYTAVVKMI	9	0.1167	KIN	ENSG00000151657.12	ENSP00000368881.3
	KYTDWTEFL	9	0.0518	SFMBT2	ENSG00000198879.11	ENSP00000355109.4
	KYTEIHPEM	9	0.0545	CD38	ENSG00000004468.13	ENSP00000427277.1
	KYTEKLEEI	9	0.0543	CEP41	ENSG00000106477.19	ENSP00000223208.4
	KYTHFIQSF	9	0.0021	GBGT1	ENSG00000148288.13	ENSP00000361110.3
	KYTKIFNDF	9	0.0077	ZMYND11	ENSG00000015171.19	ENSP00000381053.3
	KYTKNIVSW	9	0.0096	ARHGAP29	ENSG00000137962.13	ENSP00000449764.1
	KYTPPPHHI	9	0.0036	NDUFS5	ENSG00000168653.11	ENSP00000362058.3
	KYTSYILAF	9	0.0086	IFNG	ENSG00000111537.5	ENSP00000229135.3
	KYTTLIAKL	9	0.0439	TES	ENSG00000135269.18	ENSP00000350937.4
	KYVDKLEKI	9	0.0196	USP5	ENSG00000111667.13	ENSP00000229268.8
	KYVENFGLI	9	0.1207	SPCS2	ENSG00000118363.12	ENSP00000478550.1
	KYVERIHYI	9	0.0052	HMOX2	ENSG00000103415.12	ENSP00000458797.1
	KYVESFRRF	9	0.0054	HNMT	ENSG00000150540.14	ENSP00000386940.1
	KYVHLFPKL	9	0.0203	SNRNP200	ENSG00000144028.15	ENSP00000317123.5
	KYVKDFHKF	9	0.0014	ZNF724	ENSG00000196081.9	ENSP00000413411.1
	KYVKGLISI	9	0.0479	WDR35	ENSG00000118965.14	ENSP00000281405.4
	KYVKVFDKF	9	0.0034	ZNF107	ENSG00000196247.11	ENSP00000481898.1
	KYVKVFHKF	9	0.0007	ZNF92	ENSG00000146757.13	ENSP00000332595.7
	KYVKVFHKY	9	0.0542	ZNF708	ENSG00000182141.10	ENSP00000349401.2
	KYVKVFHQF	9	0.0007	ZNF486	ENSG00000256229.8	ENSP00000335042.7
	KYVKVLHKF	9	0.0012	AC092161.1	ENSG00000198039.11	ENSP00000418719.1
	KYVKVMHKF	9	0.0016	ZNF138	ENSG00000197008.9	ENSP00000303533.7
	KYVPAIAHL	9	0.0073	CPVL	ENSG00000106066.15	ENSP00000265394.5
	KYVSGEFRF	9	0.0074	RIOK1	ENSG00000124784.9	ENSP00000369162.2
	KYVTSAYQW	9	0.0193	NBAS	ENSG00000151779.13	ENSP00000281513.5
	KYVTVYNLI	9	0.0238	USP8	ENSG00000138592.14	ENSP00000453206.1
	KYWTEPEEF	9	0.0081	CYP3A5	ENSG00000106258.15	ENSP00000222982.4
	LFRNTTIFL	9	1.438	TMEM87A	ENSG00000103978.15	ENSP00000374484.4
	LQPERYELW	9	0.2782	KDM4B	ENSG00000127663.15	ENSP00000480642.1
	LSSPVTKSF	9	1.1421	IGKC	ENSG00000211592.8	ENSP00000374777.2
	LYANMFERL	9	0.0553	FKBP4	ENSG00000004478.8	ENSP00000001008.4
	LYDIILKNF	9	0.0433	PSME1	ENSG00000092010.15	ENSP00000452843.1
	LYDIVFKHF	9	0.0202	SP100	ENSG00000067066.17	ENSP00000264052.5
	LYEEINQVF	9	0.0325	CYP20A1	ENSG00000119004.15	ENSP00000348380.4
	LYEQAFQLL	9	0.1038	TRADD	ENSG00000102871.16	ENSP00000341268.4
	LYGPSSVSF	9	0.003	SERPINH1	ENSG00000149257.14	ENSP00000434657.1
	LYGRHFNYL	9	0.1117	TENT4B	ENSG00000121274.12	ENSP00000396995.3
	LYGRLQELF	9	0.0098	KIAA1109	ENSG00000138688.15	ENSP00000264501.4
	LYHNNNQFF	9	0.0149	NFATC1	ENSG00000131196.17	ENSP00000253506.5
	LYIVHPTMF	9	0.0088	ARHGAP1	ENSG00000175220.12	ENSP00000310491.4
	LYKSLNPNL	9	0.2428	EMC1	ENSG00000127463.15	ENSP00000420608.1
	LYLKALEGF	9	0.0273	EPAS1	ENSG00000116016.14	ENSP00000406137.1
	LYLKEVTKF	9	0.0034	RRAGC	ENSG00000116954.8	ENSP00000362092.3
	LYMKNGQGF	9	0.0203	RAP1B	ENSG00000127314.18	ENSP00000377085.5
	LYNKIREDF	9	0.0952	MX2	ENSG00000183486.13	ENSP00000333657.3
	LYPEIFEKF	9	0.0011	ATAD2B	ENSG00000119778.15	ENSP00000238789.5
	LYPEVFEKF	9	0.0012	ATAD2	ENSG00000156802.13	ENSP00000287394.5
	LYPGSVYLL	9	0.0186	ABHD16A	ENSG00000204427.12	ENSP00000379282.3
	LYPPRQPTF	9	0.0027	SIGLEC1	ENSG00000088827.12	ENSP00000341141.4
	LYPQFMFHL	9	0.0397	SEC23B	ENSG00000101310.17	ENSP00000338844.3
	LYQDGVFKF	9	0.0022	AKTIP	ENSG00000166971.17	ENSP00000378152.6
	LYQDHMQYI	9	0.0503	WNT5A	ENSG00000114251.14	ENSP00000417310.1
	LYQDKFPFF	9	0.0032	SNRNP200	ENSG00000144028.15	ENSP00000317123.5
	LYQEIIHYF	9	0.0009	DOCK1	ENSG00000150760.12	ENSP00000280333.6
	LYQFNPAFF	9	0.0152	EIF3K	ENSG00000178982.9	ENSP00000248342.3
	LYQHEINLF	9	0.0061	CEBPZ	ENSG00000115816.15	ENSP00000234170.5
	LYQRAFQHL	9	0.016	PRKDC	ENSG00000253729.7	ENSP00000313420.3
	LYRLQFNEF	9	0.1323	ARL4A	ENSG00000122644.13	ENSP00000379897.1
	LYSHLVDYF	9	0.0212	GNA11	ENSG00000088256.9	ENSP00000078429.3
	LYSRVQATF	9	0.0045	FBXO31	ENSG00000103264.18	ENSP00000310841.4
	LYSSESHRF	9	0.0067	MTMR6	ENSG00000139505.11	ENSP00000371221.5
	LYSSKLYRF	9	0.0036	KCTD20	ENSG00000112078.14	ENSP00000439118.1
	LYTEAIKFF	9	0.0155	CLEC16A	ENSG00000038532.16	ENSP00000387122.1
	LYTEKFEEF	9	0.0048	TXLNA	ENSG00000084652.16	ENSP00000362712.3
	LYTPEHHLI	9	0.0093	TTI2	ENSG00000129696.12	ENSP00000478396.1
	LYWSHPRKF	9	0.0225	RPS29	ENSG00000213741.10	ENSP00000379339.3
	MPKFSMPGF	9	5.3971	AHNAK	ENSG00000124942.14	ENSP00000367263.4
	MPKMKMPKF	9	2.7568	AHNAK	ENSG00000124942.14	ENSP00000367263.4
	MVKDVIGSY	9	10.7824	NDN	ENSG00000182636.7	ENSP00000497916.1
	MYDSFWRQF	9	0.0185	SESN1	ENSG00000080546.13	ENSP00000393762.2
	MYGFVNHAL	9	0.1536	GUCY1B1	ENSG00000061918.13	ENSP00000498984.1
	MYIRYIHKL	9	0.0063	DOCK4	ENSG00000128512.22	ENSP00000412834.1
	MYKKAHAAI	9	0.3662	RPL5	ENSG00000122406.14	ENSP00000495589.1
	MYKLSSEQF	9	0.0197	CHCHD6	ENSG00000159685.10	ENSP00000290913.3
	MYLKTVDKF	9	0.0039	TRAPPC2	ENSG00000196459.14	ENSP00000352708.5
	MYPDVFAHF	9	0.0008	PC	ENSG00000173599.14	ENSP00000435905.2
	MYTLGITNF	9	0.0145	ARPC3	ENSG00000111229.16	ENSP00000228825.7
	MYVFASHHF	9	0.0054	DUOX2	ENSG00000140279.12	ENSP00000373691.6
	NFTNVAATF	9	0.1463	ACLY	ENSG00000131473.17	ENSP00000466259.1
	NWGRVVALF	9	0.0903	BAX	ENSG00000087088.20	ENSP00000263262.9
	NYAAALETF	9	0.0071	SUGT1	ENSG00000165416.14	ENSP00000367208.4
	NYADQISRL	9	0.1401	SPAG9	ENSG00000008294.21	ENSP00000484908.1
	NYAQVLDKF	9	0.0094	ASAP1	ENSG00000153317.15	ENSP00000429900.1
	NYARGHYTI	9	0.0422	TUBA1B	ENSG00000123416.15	ENSP00000336799.5
	NYAWVYYHL	9	0.0406	IFIT3	ENSG00000119917.14	ENSP00000360883.4
	NYDKVEKLF	9	0.0574	CSTF3	ENSG00000176102.13	ENSP00000315791.4
	NYGDQVQHF	9	0.0077	GRAP	ENSG00000154016.13	ENSP00000284154.5
	NYGDYFNVF	9	0.0139	SETX	ENSG00000107290.14	ENSP00000224140.5
	NYGQYFTLW	9	0.0355	SC5D	ENSG00000109929.10	ENSP00000264027.4
	NYGRVFSEW	9	0.0341	SNX4	ENSG00000114520.11	ENSP00000251775.4
	NYHAQHYHL	9	0.0858	SLC25A46	ENSG00000164209.17	ENSP00000348211.3
	NYIDKVRFL	9	0.0729	VIM	ENSG00000026025.16	ENSP00000446007.1
	NYIGLINRI	9	0.0555	EIF2AK2	ENSG00000055332.18	ENSP00000233057.4
	NYIKDLNIL	9	0.1257	CTDSPL2	ENSG00000137770.14	ENSP00000260327.4
	NYIKRNWRI	9	0.0872	CSE1L	ENSG00000124207.17	ENSP00000379495.3
	NYIMKIHNF	9	0.0043	ADNP	ENSG00000101126.17	ENSP00000360662.2
	NYISGIQTI	9	0.0088	SF3B3	ENSG00000189091.13	ENSP00000305790.5
	NYITAALKL	9	0.1203	HERC3	ENSG00000138641.18	ENSP00000385684.1
	NYKKFYEQF	9	0.0105	HSP90AA1	ENSG00000080824.18	ENSP00000216281.7
	NYLDRFLSL	9	0.0387	CCND1	ENSG00000110092.3	ENSP00000227507.2
	NYLHLDYNF	9	0.021	PRPF8	ENSG00000174231.17	ENSP00000304350.6
	NYLRAFHAL	9	0.0568	BAIAP2L2	ENSG00000128298.17	ENSP00000371085.3
	NYLSHHLTI	9	0.0216	PAIP1	ENSG00000172239.14	ENSP00000302768.3
	NYLSIFRKF	9	0.0064	CAPN1	ENSG00000014216.15	ENSP00000435272.1
	NYLTKIYGL	9	0.1445	PODN	ENSG00000174348.13	ENSP00000360555.3
	NYLVLPNRI	9	0.09	ESYT2	ENSG00000117868.16	ENSP00000251527.6
	NYNPHPRGW	9	0.2193	SYNPO2	ENSG00000172403.11	ENSP00000484885.1
	NYPKSIHSF	9	0.0019	MMP12	ENSG00000262406.2	ENSP00000458585.1
	NYPQSVPRL	9	0.0404	MYO1C	ENSG00000197879.17	ENSP00000496799.1
	NYPVWDTQF	9	0.0277	TAF5	ENSG00000148835.11	ENSP00000358854.3
	NYQKRFQNL	9	0.0611	OGFR	ENSG00000060491.16	ENSP00000290291.6
	NYQNVVHKL	9	0.0081	ZMYM4	ENSG00000146463.11	ENSP00000322915.6
	NYSNIRFQF	9	0.0096	MTMR6	ENSG00000139505.11	ENSP00000371221.5
	NYSPYVNYF	9	0.0028	DPY19L4	ENSG00000156162.16	ENSP00000389630.2
	NYSYLHCEW	9	0.2982	CHD8	ENSG00000100888.13	ENSP00000406288.3
	NYTDIKDYL	9	0.245	NUDT12	ENSG00000112874.10	ENSP00000230792.2
	NYTEWLQDL	9	0.3159	RRBP1	ENSG00000125844.15	ENSP00000478324.1
	NYTKAMRLF	9	0.0481	ADI1	ENSG00000182551.14	ENSP00000333666.3
	NYTLVSHLI	9	0.0455	MARS	ENSG00000166986.15	ENSP00000262027.5
	NYTPYKYNL	9	0.0744	HGD	ENSG00000113924.12	ENSP00000283871.5
	NYVATTHMI	9	0.0853	NR4A2	ENSG00000153234.14	ENSP00000344479.4
	NYVEVTRKW	9	0.0602	MTX1	ENSG00000173171.14	ENSP00000357360.3
	NYVKDLSRL	9	0.1965	CTDSP1	ENSG00000144579.7	ENSP00000392248.1
	NYVLVPTMF	9	0.0177	CAPN6	ENSG00000077274.9	ENSP00000317214.1
	NYVPEVSAL	9	0.2039	RPS17	ENSG00000182774.13	ENSP00000498019.1
	NYVQAVEEF	9	0.0143	NASP	ENSG00000132780.17	ENSP00000400792.2
	PFHTSTEMF	9	0.2189	DHRS3	ENSG00000162496.9	ENSP00000480439.1
	PFVDHVFTF	9	0.0313	BRIX1	ENSG00000113460.12	ENSP00000338862.5
	PFYDKPMRI	9	0.4004	SNRPA	ENSG00000077312.9	ENSP00000470534.1
	PQPDVFPLF	9	0.1604	AATF	ENSG00000275700.5	ENSP00000477848.1
	PYCSPPMTF	9	0.0224	HCFC1R1	ENSG00000103145.10	ENSP00000248089.3
	PYFNAPVYL	9	0.0836	GAR1	ENSG00000109534.17	ENSP00000378127.3
	PYGNIQSRL	9	0.2393	GALNT2	ENSG00000143641.10	ENSP00000355632.4
	PYHPHPHVF	9	0.009	FOXN3	ENSG00000053254.15	ENSP00000343288.4
	PYISNIYLI	9	0.0371	PLOD1	ENSG00000083444.17	ENSP00000196061.4
	PYKVTQDEL	9	0.5289	NCL	ENSG00000115053.16	ENSP00000318195.4
	PYLDSFYEY	9	0.2039	RNF103	ENSG00000239305.7	ENSP00000237455.4
	PYLGQAPFL	9	0.1656	SYNRG	ENSG00000275066.5	ENSP00000483453.1
	PYLVLIHTL	9	0.0244	LRRC8A	ENSG00000136802.11	ENSP00000361682.4
	PYMAKFVVF	9	0.0179	ANK2	ENSG00000145362.18	ENSP00000421011.1
	PYMANVYLI	9	0.0795	PLOD2	ENSG00000152952.12	ENSP00000419354.1
	PYNDYFEYF	9	0.0117	HDAC1	ENSG00000116478.12	ENSP00000362649.3
	PYNHQHEYF	9	0.0658	FADS2	ENSG00000134824.14	ENSP00000257261.6
	PYNPLWAQL	9	0.0583	FNIP2	ENSG00000052795.13	ENSP00000264433.6
	PYNQQHLYF	9	0.0505	FADS3	ENSG00000221968.9	ENSP00000431533.1
	PYPQYFTQL	9	0.077	HSDL1	ENSG00000103160.12	ENSP00000219439.4
	PYRLIFEKF	9	0.1154	PRKDC	ENSG00000253729.7	ENSP00000313420.3
	PYSEYFEYF	9	0.0067	HDAC3	ENSG00000171720.10	ENSP00000302967.3
	PYTKVEESF	9	0.0412	ALG12	ENSG00000182858.14	ENSP00000333813.5
	PYVDNSYKW	9	0.059	LACTB	ENSG00000103642.12	ENSP00000261893.4
	PYVGGLEEF	9	0.0597	TEP1	ENSG00000129566.13	ENSP00000262715.5
	PYVNNVPHL	9	0.0854	MARS	ENSG00000166986.15	ENSP00000446168.2
	PYYMSPELF	9	0.014	NEK4	ENSG00000114904.13	ENSP00000233027.5
	PYYSKFILI	9	0.0623	ORC5	ENSG00000164815.11	ENSP00000297431.4
	QFMVESFKF	9	0.0463	GPN3	ENSG00000111231.9	ENSP00000228827.3
	QIIQEKRGY	9	24.6429	IFITM2	ENSG00000185201.16	ENSP00000382712.2
	QIKDAIGRY	9	18.3421	TARS	ENSG00000113407.13	ENSP00000424387.1
	QLDFHLYHL	9	2.6176	AGTRAP	ENSG00000177674.16	ENSP00000424455.1
	QVAEIVSKY	9	6.6884	ITGAV	ENSG00000138448.12	ENSP00000261023.3
	QYAIISEAW	9	0.0589	CRYL1	ENSG00000165475.15	ENSP00000493784.1
	QYAPSTAQF	9	0.0024	ZMIZ2	ENSG00000122515.15	ENSP00000409648.1
	QYARIWNAL	9	0.1432	HEATR6	ENSG00000068097.14	ENSP00000184956.5
	QYASAFHFL	9	0.0114	BBS4	ENSG00000140463.14	ENSP00000378631.3
	QYAVLLNRF	9	0.0115	NSUN3	ENSG00000178694.10	ENSP00000318986.4
	QYCGRLEYW	9	0.1844	IGFLR1	ENSG00000126246.10	ENSP00000246532.1
	QYDGIFYEF	9	0.0039	NIPSNAP3A	ENSG00000136783.10	ENSP00000363899.4
	QYEKLFHKW	9	0.0203	ORC2	ENSG00000115942.9	ENSP00000234296.2
	QYEPLFHML	9	0.024	PIK3CD	ENSG00000171608.15	ENSP00000446444.2
	QYERDFERI	9	0.5388	SNX1	ENSG00000028528.15	ENSP00000452651.1
	QYESKVFYL	9	0.1158	YWHAH	ENSG00000128245.15	ENSP00000248975.5
	QYFDALYNI	9	0.034	HSD17B6	ENSG00000025423.11	ENSP00000450698.1
	QYGEVANLL	9	0.0729	VPS53	ENSG00000141252.20	ENSP00000401435.2
	QYKKGKDSL	9	0.58	RPL36A	ENSG00000241343.9	ENSP00000404375.2
	QYLAAVRKF	9	0.011	GNPAT	ENSG00000116906.13	ENSP00000355607.4
	QYLDVLHAL	9	0.023	TBC1D7	ENSG00000145979.18	ENSP00000475727.1
	QYLEQSSKL	9	0.115	CSTF3	ENSG00000176102.13	ENSP00000315791.4
	QYLERLKQF	9	0.021	ABHD17C	ENSG00000136379.12	ENSP00000453923.1
	QYLLDTSTW	9	0.048	TM4SF1	ENSG00000169908.12	ENSP00000304277.3
	QYLMDNPTF	9	0.024	PRPF40A	ENSG00000196504.16	ENSP00000386458.2
	QYLPHVARL	9	0.0178	SURF4	ENSG00000148248.14	ENSP00000446061.1
	QYLPKLHTL	9	0.0029	LGR6	ENSG00000133067.17	ENSP00000356247.3
	QYLPSPPLL	9	0.0066	KCNJ5	ENSG00000120457.12	ENSP00000433295.1
	QYLQDAYSF	9	0.0098	NCAPD2	ENSG00000010292.13	ENSP00000371895.4
	QYLRNPPKL	9	0.0404	SHC1	ENSG00000160691.18	ENSP00000357430.5
	QYMERLQLL	9	0.0112	MTX1	ENSG00000173171.14	ENSP00000357360.3
	QYMKIISSF	9	0.0035	HSPA4	ENSG00000170606.15	ENSP00000302961.2
	QYNPHVHQL	9	0.0061	DLG5	ENSG00000151208.17	ENSP00000394797.1
	QYNPKFQTL	9	0.0043	YY1AP1	ENSG00000163374.19	ENSP00000357323.5
	QYPVIIHLI	9	0.0054	ELOVL1	ENSG00000066322.15	ENSP00000477602.1
	QYQKILERL	9	0.0217	TAB1	ENSG00000100324.14	ENSP00000216160.6
	QYQNYYAQW	9	0.0323	TRNAU1AP	ENSG00000180098.9	ENSP00000362936.3
	QYSDINNRW	9	0.0494	SPTBN2	ENSG00000173898.13	ENSP00000432568.1
	QYSNAFDVF	9	0.0399	TOB1	ENSG00000141232.5	ENSP00000427695.1
	QYSPLLAAF	9	0.0084	BZW1	ENSG00000082153.18	ENSP00000386474.1
	QYTHKIYHL	9	0.0221	PITPNB	ENSG00000180957.17	ENSP00000334738.5
	QYTPHSHQF	9	0.0027	RPTOR	ENSG00000141564.15	ENSP00000307272.3
	QYTQALEKF	9	0.0092	ASAP2	ENSG00000151693.11	ENSP00000316404.4
	QYVTQINRL	9	0.0954	PREX1	ENSG00000124126.14	ENSP00000434632.1
	QYVVDLTSF	9	0.0385	NTPCR	ENSG00000135778.12	ENSP00000355587.4
	RADDTFEAL	9	6.1439	ELOB	ENSG00000103363.14	ENSP00000262306.7
	RFCDNVWTF	9	0.025	GTF2A2	ENSG00000140307.11	ENSP00000379372.2
	RFEEAHFTF	9	0.0219	PIAS3	ENSG00000131788.16	ENSP00000358304.1
	RFEEKHAYF	9	0.1403	CRNKL1	ENSG00000101343.14	ENSP00000366544.4
	RFIGATANF	9	0.0477	RNASEH2C	ENSG00000172922.9	ENSP00000432081.2
	RFKEANNFL	9	0.382	RPL7	ENSG00000147604.14	ENSP00000339795.2
	RFKKDHSLL	9	0.4649	IRF2BPL	ENSG00000119669.5	ENSP00000238647.3
	RFKNKAYLL	9	0.2653	DICER1	ENSG00000100697.14	ENSP00000343745.3
	RFKPLSDKI	9	0.3423	RFC4	ENSG00000163918.10	ENSP00000399769.1
	RFKTQPVTF	9	0.0563	C11orf96	ENSG00000187479.7	ENSP00000498932.1
	RFVMKAHSF	9	0.1245	SOAT1	ENSG00000057252.13	ENSP00000445315.1
	RFVNVVPTF	9	0.0122	FAU	ENSG00000149806.11	ENSP00000431822.1
	RFYNHPLHF	9	0.0064	CNNM3	ENSG00000168763.16	ENSP00000366260.3
	RHAGRLHLL	9	0.9789	ADGRG1	ENSG00000205336.11	ENSP00000456469.1
	RISLPLPNF	9	0.8058	VIM	ENSG00000026025.16	ENSP00000446007.1
	RLKKLIEQY	9	3.4375	TXLNA	ENSG00000084652.16	ENSP00000362712.3
	RLPSSWALF	9	0.1195	ITFG1	ENSG00000129636.12	ENSP00000319918.6
	RMGATPTPF	9	1.1656	TJP2	ENSG00000119139.20	ENSP00000392178.2
	RMRHLKIVY	9	7.1288	RPL37	ENSG00000145592.14	ENSP00000274242.5
	RQKELESNY	9	5.3889	OS9	ENSG00000135506.16	ENSP00000450010.1
	RVKQEEQRY	9	13.0631	TACC1	ENSG00000147526.20	ENSP00000428687.1
	RVQDKYFHI	9	0.8341	ABLIM2	ENSG00000163995.20	ENSP00000354887.5
	RVQPKVTVY	9	3.6109	HLA-DRB1	ENSG00000196126.11	ENSP00000353099.5
	RWFDKSFTF	9	0.004	CPT1A	ENSG00000110090.13	ENSP00000439084.1
	RWFDKTLQF	9	0.0068	CRAT	ENSG00000095321.17	ENSP00000315013.2
	RWMDQRLVF	9	0.0754	GABRP	ENSG00000094755.17	ENSP00000428804.1
	RWMSLHHRF	9	0.0098	PAFAH1B3	ENSG00000079462.7	ENSP00000262890.2
	RWMSQHNRF	9	0.0504	PAFAH1B2	ENSG00000168092.14	ENSP00000388742.2
	RWPKKSAEF	9	0.0535	RPL17	ENSG00000265681.7	ENSP00000482577.1
	RYAEAVQLL	9	0.0058	TTC30B	ENSG00000196659.9	ENSP00000386181.2
	RYAEWEERI	9	0.0993	GBA2	ENSG00000070610.14	ENSP00000367343.3
	RYALIMHKL	9	0.0091	ZBTB11	ENSG00000066422.4	ENSP00000326200.4
	RYALQMEQL	9	0.0971	KRT18	ENSG00000111057.11	ENSP00000373489.2
	RYASINAHL	9	0.0369	CSNK1A1	ENSG00000113712.18	ENSP00000261798.6
	RYASINTHL	9	0.0285	CSNK1E	ENSG00000213923.12	ENSP00000380044.1
	RYAVEILTW	9	0.0128	UBR2	ENSG00000024048.10	ENSP00000361994.2
	RYAWIKRQL	9	0.1307	VPS53	ENSG00000141252.20	ENSP00000401435.2
	RYCGHRFHL	9	0.1779	DMXL2	ENSG00000104093.13	ENSP00000251076.5
	RYCKLYEHL	9	0.0852	CUL9	ENSG00000112659.14	ENSP00000361730.2
	RYDEIKEEF	9	0.013	HJURP	ENSG00000123485.12	ENSP00000401944.1
	RYDEIRRHW	9	0.037	RPL7A	ENSG00000148303.17	ENSP00000361076.3
	RYDNVTILF	9	0.0074	GUCY1B1	ENSG00000061918.13	ENSP00000427226.1
	RYDPHLNRW	9	0.0184	KLHL26	ENSG00000167487.12	ENSP00000300976.3
	RYDPKTNQW	9	0.0114	KLHL20	ENSG00000076321.11	ENSP00000209884.4
	RYDPQTNEW	9	0.0261	KLHL20	ENSG00000076321.11	ENSP00000209884.4
	RYDPYTQRI	9	0.0229	PAH	ENSG00000171759.10	ENSP00000448059.1
	RYDTITNQW	9	0.019	KLHL29	ENSG00000119771.15	ENSP00000420659.1
	RYEHIDHTF	9	0.0064	CSF2RB	ENSG00000100368.14	ENSP00000384053.3
	RYFENPQVI	9	0.0138	TRRAP	ENSG00000196367.13	ENSP00000352925.4
	RYFHWKMNL	9	0.0632	GPR89A	ENSG00000117262.19	ENSP00000319673.9
	RYFIAPAKF	9	0.0053	LAMC1	ENSG00000135862.6	ENSP00000258341.3
	RYFIPVSCF	9	0.0206	SLC29A1	ENSG00000112759.18	ENSP00000392668.2
	RYFKGDYSI	9	0.0377	ITPR2	ENSG00000123104.12	ENSP00000370744.3
	RYFKGPELL	9	0.01	CSNK2A2	ENSG00000070770.9	ENSP00000262506.3
	RYFKTPRKF	9	0.0066	CIZ1	ENSG00000148337.21	ENSP00000498625.1
	RYFYKVHQL	9	0.0092	BSDC1	ENSG00000160058.18	ENSP00000412173.2
	RYGDGGSTF	9	0.0128	HNRNPH1	ENSG00000169045.17	ENSP00000377082.4
	RYGDLVDYL	9	0.114	PDGFRB	ENSG00000113721.14	ENSP00000261799.4
	RYGIHPAKF	9	0.0094	VWA8	ENSG00000102763.18	ENSP00000368612.3
	RYGLVTNEI	9	0.1078	IFIH1	ENSG00000115267.8	ENSP00000497271.1
	RYGPVVSFW	9	0.0056	CYP20A1	ENSG00000119004.15	ENSP00000348380.4
	RYGSDFYSM	9	0.0649	AMZ2	ENSG00000196704.12	ENSP00000483162.1
	RYGSPINTF	9	0.0019	C6orf132	ENSG00000188112.9	ENSP00000341368.4
	RYIADHSYF	9	0.0082	FAM160A2	ENSG00000051009.10	ENSP00000416918.2
	RYIANTVEL	9	0.0295	RPN2	ENSG00000118705.17	ENSP00000362724.5
	RYIDRIHIF	9	0.001	PRPF8	ENSG00000174231.17	ENSP00000304350.6
	RYIEELQKF	9	0.0011	RALGPS1	ENSG00000136828.19	ENSP00000415630.2
	RYIKALETL	9	0.0088	RAD50	ENSG00000113522.14	ENSP00000389515.1
	RYINNPLLI	9	0.0196	TTLL5	ENSG00000119685.20	ENSP00000298832.9
	RYIPTAAAF	9	0.0046	SEC61A1	ENSG00000058262.10	ENSP00000418493.1
	RYIRDAHTF	9	0.0026	ARHGAP35	ENSG00000160007.18	ENSP00000483730.1
	RYISQTQGL	9	0.0723	HIPK1	ENSG00000163349.22	ENSP00000407442.3
	RYITKGNLF	9	0.0081	PPP4R3B	ENSG00000275052.5	ENSP00000478677.1
	RYKAPFHQL	9	0.0113	SMARCA5	ENSG00000153147.6	ENSP00000283131.3
	RYKDTINKI	9	0.023	ROCK1	ENSG00000067900.8	ENSP00000382697.1
	RYKEKVAEL	9	0.0759	KAT7	ENSG00000136504.12	ENSP00000413415.2
	RYKFHNSRW	9	0.2913	TBX3	ENSG00000135111.16	ENSP00000257566.3
	RYKLYQEMF	9	0.0326	DYNC1H1	ENSG00000197102.12	ENSP00000348965.4
	RYKQDVERF	9	0.0141	SMC5	ENSG00000198887.9	ENSP00000354957.5
	RYKRFHGAF	9	0.386	GPATCH1	ENSG00000076650.6	ENSP00000170564.1
	RYKTGKNKW	9	0.2686	RPL27	ENSG00000131469.14	ENSP00000467587.1
	RYLADLPTL	9	0.0275	CEP85	ENSG00000130695.15	ENSP00000492362.2
	RYLDASNEL	9	0.0559	NEK4	ENSG00000114904.13	ENSP00000233027.5
	RYLDEINLL	9	0.009	GNA15	ENSG00000060558.3	ENSP00000262958.2
	RYLDLFTNF	9	0.0017	KDELR3	ENSG00000100196.11	ENSP00000386918.3
	RYLDLFTSF	9	0.0017	KDELR2	ENSG00000136240.10	ENSP00000258739.4
	RYLDWRALM	9	0.1126	MSANTD4	ENSG00000170903.11	ENSP00000304713.4
	RYLEASYGL	9	0.0609	SH2D3C	ENSG00000095370.20	ENSP00000362374.4
	RYLEGTSCI	9	0.1287	EPPK1	ENSG00000261150.2	ENSP00000484472.1
	RYLEKNVKL	9	0.0248	TGS1	ENSG00000137574.10	ENSP00000260129.5
	RYLEKPMEI	9	0.0074	STAT3	ENSG00000168610.14	ENSP00000264657.4
	RYLELISSI	9	0.0205	IFT122	ENSG00000163913.11	ENSP00000410946.2
	RYLEQLHQL	9	0.0039	STAT3	ENSG00000168610.14	ENSP00000264657.4
	RYLERLIKL	9	0.0121	AC006538.1	ENSG00000172009.15	ENSP00000304467.5
	RYLETILEI	9	0.0123	NAIP	ENSG00000249437.7	ENSP00000443944.1
	RYLEVMRKL	9	0.0208	PTPA	ENSG00000119383.19	ENSP00000351885.4
	RYLHKPYLI	9	0.0052	TTLL4	ENSG00000135912.11	ENSP00000375951.1
	RYLHLAAKL	9	0.0672	DHX29	ENSG00000067248.10	ENSP00000251636.5
	RYLHSHHFL	9	0.0123	VIRMA	ENSG00000164944.12	ENSP00000297591.5
	RYLIVHQQI	9	0.0117	ZNF432	ENSG00000256087.7	ENSP00000221315.4
	RYLNEFEEL	9	0.0243	EIF2AK1	ENSG00000086232.13	ENSP00000199389.6
	RYLPDTLLL	9	0.0071	COMT	ENSG00000093010.13	ENSP00000354511.6
	RYLPKLKAF	9	0.0169	CRY2	ENSG00000121671.11	ENSP00000397419.2
	RYLPQCSYF	9	0.0063	CCND2	ENSG00000118971.8	ENSP00000261254.3
	RYLQDLLAW	9	0.0699	PLEC	ENSG00000178209.15	ENSP00000344848.3
	RYLQKIEEF	9	0.0023	KCNG1	ENSG00000026559.14	ENSP00000360626.4
	RYLQTLTTI	9	0.016	STOM	ENSG00000148175.12	ENSP00000286713.2
	RYLRVEHHF	9	0.0028	ACACB	ENSG00000076555.15	ENSP00000341044.7
	RYLSKATTL	9	0.0202	CDC16	ENSG00000130177.16	ENSP00000353549.3
	RYLTGAWRL	9	0.024	ALG5	ENSG00000120697.9	ENSP00000239891.3
	RYLTVAAIF	9	0.0208	TUBB2A	ENSG00000137267.6	ENSP00000369703.2
	RYLTVAAVF	9	0.0167	TUBB	ENSG00000196230.13	ENSP00000339001.7
	RYLTVATVF	9	0.0105	TUBB6	ENSG00000176014.12	ENSP00000318697.4
	RYLVEVEEL	9	0.0556	PDRG1	ENSG00000088356.6	ENSP00000202017.4
	RYLVISEKL	9	0.0254	LRRC42	ENSG00000116212.15	ENSP00000360419.1
	RYMEVSGNL	9	0.1194	SF3A3	ENSG00000183431.12	ENSP00000362110.4
	RYMNHMQSL	9	0.0187	ARIH1	ENSG00000166233.15	ENSP00000369217.4
	RYMPQNPCI	9	0.0526	RBBP4	ENSG00000162521.19	ENSP00000398242.3
	RYMPQNPHI	9	0.0093	RBBP7	ENSG00000102054.17	ENSP00000369427.2
	RYMSHKLKI	9	0.0478	GBP3	ENSG00000117226.12	ENSP00000359512.4
	RYMSINTHL	9	0.0176	CSNK1G2	ENSG00000133275.16	ENSP00000255641.7
	RYNEKCFKL	9	0.0692	KLHL24	ENSG00000114796.16	ENSP00000395012.1
	RYNGGLLEF	9	0.0103	DZIP3	ENSG00000198919.13	ENSP00000418871.1
	RYNHITATY	9	0.1472	SNRK	ENSG00000163788.14	ENSP00000401246.1
	RYNPENNTW	9	0.022	IVNS1ABP	ENSG00000116679.16	ENSP00000356468.3
	RYNPITKRI	9	0.0169	AOX1	ENSG00000138356.14	ENSP00000363832.2
	RYNPNLNTW	9	0.006	KLHL11	ENSG00000178502.6	ENSP00000314608.3
	RYNPRTNQW	9	0.0172	KLHL20	ENSG00000076321.11	ENSP00000209884.4
	RYPDNLKHL	9	0.0512	CCDC59	ENSG00000133773.12	ENSP00000450183.1
	RYPDRITLI	9	0.0115	PPP4C	ENSG00000149923.14	ENSP00000279387.7
	RYPDSHQLF	9	0.002	G3BP2	ENSG00000138757.14	ENSP00000379069.3
	RYPGKFYRV	9	0.0511	MAP3K20	ENSG00000091436.17	ENSP00000387259.2
	RYPKEFQKL	9	0.006	IDS	ENSG00000010404.18	ENSP00000339801.6
	RYPNRFKLW	9	0.0463	CYB5R1	ENSG00000159348.13	ENSP00000356218.4
	RYPSLWRRL	9	0.0443	SMARCB1	ENSG00000099956.19	ENSP00000383984.3
	RYPSNLQLF	9	0.0017	TEP1	ENSG00000129566.13	ENSP00000262715.5
	RYPTSIASL	9	0.0318	BUB3	ENSG00000154473.18	ENSP00000357858.4
	RYPVILRRF	9	0.0081	OPLAH	ENSG00000178814.17	ENSP00000480476.1
	RYQDAIRVF	9	0.0072	EIF3L	ENSG00000100129.18	ENSP00000416892.3
	RYQDIIHSI	9	0.002	BAZ1B	ENSG00000009954.11	ENSP00000342434.4
	RYQEMIQKL	9	0.0039	SCLT1	ENSG00000151466.12	ENSP00000281142.5
	RYQEVDRRF	9	0.0112	YTHDC1	ENSG00000083896.12	ENSP00000339245.4
	RYQFLEEAF	9	0.0506	TRIM33	ENSG00000197323.12	ENSP00000351250.2
	RYQHIKSRL	9	0.1228	CEP41	ENSG00000106477.19	ENSP00000223208.4
	RYQKLIVQI	9	0.0102	CHN2	ENSG00000106069.22	ENSP00000222792.6
	RYQQWMERF	9	0.005	ELAC2	ENSG00000006744.19	ENSP00000337445.4
	RYQRLYVKF	9	0.0045	PRR12	ENSG00000126464.14	ENSP00000394510.1
	RYQTKFRHL	9	0.0887	CEP89	ENSG00000121289.18	ENSP00000306105.4
	RYQTLYARF	9	0.0058	SKA2	ENSG00000182628.13	ENSP00000333433.7
	RYQTQPVTL	9	0.0166	SVIL	ENSG00000197321.14	ENSP00000364549.3
	RYRGLFHHI	9	0.0542	MLYCD	ENSG00000103150.6	ENSP00000262430.4
	RYRPDMPCF	9	0.0714	DLGAP5	ENSG00000126787.13	ENSP00000378815.2
	RYRPQHIFF	9	0.0206	CYB561	ENSG00000008283.16	ENSP00000376701.2
	RYRQSMNNF	9	0.0793	ADM	ENSG00000148926.10	ENSP00000431438.1
	RYSDRNHQI	9	0.0476	FRY	ENSG00000073910.21	ENSP00000494080.1
	RYSDSTFTF	9	0.0014	PARP8	ENSG00000151883.18	ENSP00000422217.2
	RYSEYAEEF	9	0.0054	MTMR6	ENSG00000139505.11	ENSP00000371221.5
	RYSFFHKLI	9	0.1368	DNAAF5	ENSG00000164818.16	ENSP00000297440.6
	RYSGNQVLF	9	0.0057	RAPGEF6	ENSG00000158987.20	ENSP00000421684.1
	RYSPVLSRF	9	0.0012	COG1	ENSG00000166685.12	ENSP00000479450.1
	RYSSMAASF	9	0.0077	PDZK1IP1	ENSG00000162366.8	ENSP00000294338.2
	RYSTQIHSF	9	0.0022	BHLHA15	ENSG00000180535.3	ENSP00000476312.1
	RYSVFFQSL	9	0.0221	PSMD6	ENSG00000163636.10	ENSP00000295901.4
	RYTERVDYL	9	0.0795	USP13	ENSG00000058056.9	ENSP00000263966.3
	RYTIVQQQI	9	0.0257	TUBGCP2	ENSG00000130640.13	ENSP00000252936.3
	RYTLQASTF	9	0.0214	CUL1	ENSG00000055130.17	ENSP00000387160.1
	RYTPVGRSF	9	0.0073	AGO2	ENSG00000123908.12	ENSP00000220592.5
	RYTQDLGAF	9	0.2114	CLCN2	ENSG00000114859.16	ENSP00000265593.4
	RYTRWINQL	9	0.028	B3GNTL1	ENSG00000175711.8	ENSP00000461127.1
	RYTTEFHEL	9	0.015	WEE1	ENSG00000166483.11	ENSP00000402084.2
	RYVDKVSNL	9	0.0306	ALKBH6	ENSG00000239382.10	ENSP00000474158.1
	RYVDRVTEF	9	0.0042	CDK5RAP3	ENSG00000108465.15	ENSP00000438886.2
	RYVEIVSQF	9	0.0015	VPS41	ENSG00000006715.16	ENSP00000309457.4
	RYVIIPTTF	9	0.0029	CAPN5	ENSG00000149260.18	ENSP00000467244.2
	RYVNLTSLL	9	0.0597	BEST3	ENSG00000127325.19	ENSP00000449868.1
	RYVPRASYF	9	0.0061	CCND3	ENSG00000112576.12	ENSP00000362082.4
	RYVRKFVLM	9	0.0737	CHMP2A	ENSG00000130724.8	ENSP00000472097.1
	RYVWWKKSL	9	0.2932	UPF2	ENSG00000151461.20	ENSP00000348708.2
	RYYGNISRF	9	0.0041	EHMT2	ENSG00000204371.11	ENSP00000379078.3
	RYYLKFNFL	9	0.0333	KCTD12	ENSG00000178695.5	ENSP00000366694.2
	SFHNIHNTF	9	0.022	BUB3	ENSG00000154473.18	ENSP00000357858.4
	SFSTVHEKF	9	0.0219	WDR36	ENSG00000134987.11	ENSP00000423067.2
	SFTQKSHLF	9	0.0377	ZNF175	ENSG00000105497.8	ENSP00000262259.2
	SIKDRMAKY	9	10.1718	LIMA1	ENSG00000050405.13	ENSP00000450266.1
	SLRNFTSRF	9	1.7946	PKP1	ENSG00000081277.12	ENSP00000356293.3
	SVIEQILHY	9	3.0698	UBE3C	ENSG00000009335.18	ENSP00000481584.1
	SWSIGRFNF	9	0.1597	COL14A1	ENSG00000187955.12	ENSP00000428851.1
	SYADAFQFL	9	0.0143	RTL5	ENSG00000242732.4	ENSP00000418667.1
	SYADQMFLL	9	0.0304	TRPC4AP	ENSG00000100991.12	ENSP00000400614.1
	SYANVQDGF	9	0.0646	ANKRD22	ENSG00000152766.6	ENSP00000360998.4
	SYAPPTDSF	9	0.0041	SGK1	ENSG00000118515.11	ENSP00000356832.5
	SYAPRHVTL	9	0.0112	SIGLEC1	ENSG00000088827.12	ENSP00000341141.4
	SYATLLHVL	9	0.0234	GPR39	ENSG00000183840.7	ENSP00000327417.3
	SYDPDFNQL	9	0.0814	FTSJ1	ENSG00000068438.15	ENSP00000380103.4
	SYEYRFLEF	9	0.0483	RFTN1	ENSG00000131378.14	ENSP00000334153.4
	SYFDEPVEL	9	0.0327	ARFGAP3	ENSG00000242247.11	ENSP00000263245.5
	SYFPTPAAL	9	0.0414	FOLR2	ENSG00000165457.14	ENSP00000414094.2
	SYGDILHRM	9	0.0246	INTS10	ENSG00000104613.12	ENSP00000381064.3
	SYGDILHVI	9	0.0092	DLG3	ENSG00000082458.12	ENSP00000363480.3
	SYIAHLRQL	9	0.0534	MSC	ENSG00000178860.8	ENSP00000321445.4
	SYIALPLTL	9	0.0113	NOMO2	ENSG00000185164.14	ENSP00000331851.6
	SYIDLLQRF	9	0.0013	WDR24	ENSG00000127580.17	ENSP00000293883.4
	SYIEHIFEI	9	0.0059	PEA15	ENSG00000162734.12	ENSP00000353660.4
	SYIELPAYL	9	0.0221	LAPTM5	ENSG00000162511.8	ENSP00000294507.3
	SYIEVSHGL	9	0.0316	SYNPO2	ENSG00000172403.11	ENSP00000484885.1
	SYIHYVFRL	9	0.0262	DOCK7	ENSG00000116641.17	ENSP00000251157.6
	SYIQRLVQI	9	0.0142	SAMHD1	ENSG00000101347.9	ENSP00000493536.1
	SYISRTNQL	9	0.0234	AHCTF1	ENSG00000153207.15	ENSP00000355464.1
	SYITKPEKW	9	0.0102	MANEA	ENSG00000172469.16	ENSP00000351669.4
	SYKYEHLRW	9	0.1621	FLT4	ENSG00000037280.16	ENSP00000261937.6
	SYLDRTEQL	9	0.0233	WDR18	ENSG00000065268.10	ENSP00000476117.2
	SYLDSIHFF	9	0.0009	CREBBP	ENSG00000005339.14	ENSP00000262367.5
	SYLENVDHF	9	0.0037	CAMTA2	ENSG00000108509.21	ENSP00000412886.3
	SYLERYQRF	9	0.0021	TNK2	ENSG00000061938.18	ENSP00000371341.2
	SYLIQHQRF	9	0.0091	ZNF71	ENSG00000197951.9	ENSP00000471138.2
	SYLKDTKLW	9	0.0551	STK24	ENSG00000102572.14	ENSP00000442539.2
	SYLKEFIHI	9	0.0064	ACTR10	ENSG00000131966.14	ENSP00000438183.2
	SYLKHSKAF	9	0.0631	HES5	ENSG00000197921.6	ENSP00000367714.3
	SYLKQLPHF	9	0.0023	SNRNP200	ENSG00000144028.15	ENSP00000317123.5
	SYLKRHQRI	9	0.075	ZNF264	ENSG00000083844.10	ENSP00000263095.5
	SYLLIHQRI	9	0.0193	ZNF397	ENSG00000186812.13	ENSP00000331577.6
	SYLLRPMVF	9	0.0086	SLC28A2	ENSG00000137860.12	ENSP00000315006.4
	SYLNSVQRL	9	0.0162	NUPL2	ENSG00000136243.17	ENSP00000415511.1
	SYLPFTEAF	9	0.0021	SELENON	ENSG00000162430.17	ENSP00000346109.4
	SYLPISPTF	9	0.0007	SLC23A2	ENSG00000089057.15	ENSP00000368637.1
	SYLPLAHMF	9	0.0009	ACSL5	ENSG00000197142.10	ENSP00000346680.4
	SYLQAANAL	9	0.1627	COL6A3	ENSG00000163359.15	ENSP00000315873.4
	SYLSRLQYF	9	0.0028	IQGAP2	ENSG00000145703.16	ENSP00000274364.6
	SYLTGAAIW	9	0.0684	CLCN7	ENSG00000103249.18	ENSP00000372193.4
	SYLTIHHRI	9	0.0074	ZNF12	ENSG00000164631.19	ENSP00000384405.1
	SYMESVVTF	9	0.0008	BCAS3	ENSG00000141376.22	ENSP00000465328.1
	SYMEVPTYL	9	0.0073	LAPTM5	ENSG00000162511.8	ENSP00000294507.3
	SYMGHFDLL	9	0.0245	SF3B5	ENSG00000169976.6	ENSP00000356541.2
	SYMKFLKKI	9	0.0488	PCM1	ENSG00000078674.17	ENSP00000327077.8
	SYMPTVSHL	9	0.0043	BSCL2	ENSG00000168000.14	ENSP00000385332.1
	SYMWTINNF	9	0.005	SPOP	ENSG00000121067.19	ENSP00000425905.1
	SYNEHWNYL	9	0.0269	AC005840.1	ENSG00000111321.11	ENSP00000440875.1
	SYNNFFRMF	9	0.0143	PPP2R2A	ENSG00000221914.11	ENSP00000370113.3
	SYNPITHQL	9	0.0025	IFT122	ENSG00000163913.11	ENSP00000323973.3
	SYNPSTNEW	9	0.0118	KLHL42	ENSG00000087448.11	ENSP00000444748.1
	SYNRTFMKL	9	0.0236	MAN1A1	ENSG00000111885.7	ENSP00000357453.3
	SYNSHYFRI	9	0.0371	TLR8	ENSG00000101916.11	ENSP00000218032.6
	SYPDLLPTF	9	0.0012	EIF2D	ENSG00000143486.16	ENSP00000356081.3
	SYPDNFLHI	9	0.009	ATG5	ENSG00000057663.16	ENSP00000343313.3
	SYQKVIELF	9	0.0009	PBK	ENSG00000168078.10	ENSP00000301905.4
	SYQKVMALW	9	0.0167	MACF1	ENSG00000127603.26	ENSP00000455823.1
	SYQRAFNEF	9	0.0054	TNFAIP2	ENSG00000185215.9	ENSP00000452634.1
	SYSGTFHSL	9	0.0117	NBPF1	ENSG00000219481.10	ENSP00000474456.1
	SYSIGIANF	9	0.0089	COL12A1	ENSG00000111799.21	ENSP00000325146.8
	SYSMIVNNL	9	0.0581	CACYBP	ENSG00000116161.17	ENSP00000479414.1
	SYSQSSNLF	9	0.0098	ZNF24	ENSG00000172466.16	ENSP00000261332.5
	SYSSTFHSL	9	0.0086	NBPF15	ENSG00000266338.6	ENSP00000463178.1
	SYTANLAAF	9	0.0495	GRIN2D	ENSG00000105464.3	ENSP00000263269.2
	SYTHIQYLF	9	0.0022	SH2D3C	ENSG00000095370.20	ENSP00000362374.4
	SYTRLFSNF	9	0.0087	UBP1	ENSG00000153560.12	ENSP00000283629.3
	SYVHKVPSF	9	0.004	MED13L	ENSG00000123066.8	ENSP00000281928.3
	SYVQVTSNF	9	0.0048	AFF4	ENSG00000072364.13	ENSP00000265343.5
	SYVRSLPFF	9	0.0061	TRAPPC1	ENSG00000170043.11	ENSP00000441130.1
	TAMDVVYAL	9	2.9226	HIST1H4K	ENSG00000273542.1	ENSP00000479794.1
	TATSEYQTF	9	0.8776	F2	ENSG00000180210.14	ENSP00000308541.5
	TEVEQEPSF	9	4.4241	NUS1	ENSG00000153989.8	ENSP00000357480.3
	TEVKKIYKL	9	2.7192	TPRKB	ENSG00000144034.14	ENSP00000272424.5
	TFESKSYKM	9	1.1172	FGA	ENSG00000171560.16	ENSP00000498441.1
	TFTFSHATF	9	0.0994	TRIM27	ENSG00000204713.11	ENSP00000400058.1
	TLIDIMTRF	9	0.6241	HK1	ENSG00000156515.23	ENSP00000415949.2
	TMLGKFYHF	9	0.0873	IFT122	ENSG00000163913.11	ENSP00000410946.2
	TQMPDPKTF	9	0.4008	ZNF706	ENSG00000120963.12	ENSP00000427761.1
	TQRKVVVSH	9	13.982	EIF3M	ENSG00000149100.13	ENSP00000436049.1
	TWKNKEHHL	9	0.5414	ALKBH3	ENSG00000166199.13	ENSP00000434832.1
	TWTEVSYTF	9	0.0087	FBXO6	ENSG00000116663.11	ENSP00000365944.4
	TYADTLNHL	9	0.0244	NBAS	ENSG00000151779.13	ENSP00000392421.1
	TYAEISQAF	9	0.004	SLC2A9	ENSG00000109667.12	ENSP00000264784.3
	TYAEKLHRL	9	0.0099	DST	ENSG00000151914.20	ENSP00000244364.6
	TYAELMQTL	9	0.009	MRPS33	ENSG00000090263.16	ENSP00000320567.5
	TYAPAIHQI	9	0.002	ARID2	ENSG00000189079.17	ENSP00000335044.6
	TYAPETMMF	9	0.0028	PDE3A	ENSG00000172572.6	ENSP00000351957.3
	TYARNLPAF	9	0.008	TTI2	ENSG00000129696.12	ENSP00000478396.1
	TYCQNIKEF	9	0.0313	EIF3H	ENSG00000147677.11	ENSP00000429931.1
	TYDEIFYTL	9	0.0093	EHD1	ENSG00000110047.18	ENSP00000320516.3
	TYDNVHQQF	9	0.0055	ARHGAP24	ENSG00000138639.18	ENSP00000378611.1
	TYDSVTDKF	9	0.0408	USP34	ENSG00000115464.14	ENSP00000381577.2
	TYDYNFHSF	9	0.0054	ASH1L	ENSG00000116539.13	ENSP00000357330.3
	TYEAQFFGF	9	0.0574	MIS12	ENSG00000167842.15	ENSP00000461333.1
	TYERGTYYF	9	0.0164	AC092881.1	ENSG00000111596.12	ENSP00000229195.3
	TYESIFSHF	9	0.0066	IL10RA	ENSG00000110324.10	ENSP00000227752.3
	TYFEDPLTF	9	0.0018	CYP46A1	ENSG00000036530.8	ENSP00000261835.3
	TYFEKNFNL	9	0.026	DOCK8	ENSG00000107099.15	ENSP00000394888.3
	TYGEIFEKF	9	0.0009	NDUFC2	ENSG00000151366.13	ENSP00000281031.4
	TYGERFCYL	9	0.1785	DPY19L4	ENSG00000156162.16	ENSP00000389630.2
	TYGPITVTI	9	0.0036	CTSW	ENSG00000172543.8	ENSP00000311300.3
	TYGPSFPAF	9	0.0025	RALGAPB	ENSG00000170471.15	ENSP00000380235.3
	TYIKSPPFF	9	0.002	ACO1	ENSG00000122729.19	ENSP00000438733.2
	TYIQKIFRM	9	0.0217	ACOX3	ENSG00000087008.16	ENSP00000348775.4
	TYIRWQELL	9	0.0233	FAM178B	ENSG00000168754.15	ENSP00000377160.2
	TYISWKEEL	9	0.0517	VPS13C	ENSG00000129003.18	ENSP00000493560.1
	TYITSVSRL	9	0.0426	OSGIN2	ENSG00000164823.11	ENSP00000497119.1
	TYKDTHRKF	9	0.0762	IFT88	ENSG00000032742.17	ENSP00000261632.5
	TYKDYVDLF	9	0.0058	PRKDC	ENSG00000253729.7	ENSP00000313420.3
	TYKVISNEF	9	0.0172	UBE3A	ENSG00000114062.20	ENSP00000490111.1
	TYLDKIKKF	9	0.0058	SYNE2	ENSG00000054654.16	ENSP00000350719.3
	TYLDKVENI	9	0.0127	IFIT1	ENSG00000185745.10	ENSP00000441968.1
	TYLDNGVVF	9	0.0093	DDB1	ENSG00000167986.13	ENSP00000301764.7
	TYLEKAIKI	9	0.0206	USP7	ENSG00000187555.15	ENSP00000343535.4
	TYLEKAVEV	9	0.2187	ATM	ENSG00000149311.18	ENSP00000278616.4
	TYLIRHQRI	9	0.1119	ZNF287	ENSG00000141040.15	ENSP00000379169.3
	TYLKAVKLF	9	0.0042	IREB2	ENSG00000136381.13	ENSP00000258886.8
	TYLKKIPGF	9	0.0076	SERINC3	ENSG00000132824.14	ENSP00000255175.1
	TYLKRYNKI	9	0.0433	ARMC9	ENSG00000135931.17	ENSP00000258417.5
	TYLPQSYLI	9	0.0033	ITM2B	ENSG00000136156.15	ENSP00000498127.1
	TYLPQTYII	9	0.0059	ITM2C	ENSG00000135916.16	ENSP00000322730.6
	TYLPTSPLL	9	0.0084	NRDC	ENSG00000078618.21	ENSP00000398464.1
	TYLRKIPRF	9	0.0044	CCDC14	ENSG00000175455.15	ENSP00000420180.3
	TYLSIIHSL	9	0.0045	MPRIP	ENSG00000133030.21	ENSP00000498253.1
	TYLTNHLRL	9	0.0482	ZNF697	ENSG00000143067.5	ENSP00000396857.2
	TYLTSIPSI	9	0.0302	MCF2L	ENSG00000126217.21	ENSP00000364758.3
	TYLVDMQRF	9	0.0095	FZD2	ENSG00000180340.6	ENSP00000323901.3
	TYMKDLYQL	9	0.0083	ARHGAP18	ENSG00000146376.11	ENSP00000357131.2
	TYMPHVHIL	9	0.0026	FBXO38	ENSG00000145868.16	ENSP00000296701.6
	TYNPAFSRL	9	0.0144	TMEM181	ENSG00000146433.8	ENSP00000356057.3
	TYNQKHSLF	9	0.0223	MID1IP1	ENSG00000165175.15	ENSP00000416670.1
	TYPEVKNKL	9	0.0417	IQGAP2	ENSG00000145703.16	ENSP00000274364.6
	TYPQGFKVW	9	0.0537	CYP4F2	ENSG00000186115.13	ENSP00000221700.3
	TYQDIFRDF	9	0.0094	ACAP2	ENSG00000114331.14	ENSP00000324287.6
	TYQDIQNTI	9	0.0114	POLR2A	ENSG00000181222.16	ENSP00000499773.1
	TYQEVAQKF	9	0.0014	ADA2	ENSG00000093072.18	ENSP00000382731.2
	TYQRIHEKI	9	0.0359	ARIH2	ENSG00000177479.19	ENSP00000348769.4
	TYQRWQFTL	9	0.0189	PRPF8	ENSG00000174231.17	ENSP00000304350.6
	TYQSITERI	9	0.0213	EXOC4	ENSG00000131558.15	ENSP00000376868.2
	TYQVLAVTF	9	0.0055	SNRNP40	ENSG00000060688.13	ENSP00000263694.4
	TYSKKHFRI	9	0.051	CHEK2	ENSG00000183765.22	ENSP00000385747.1
	TYSYVPPQW	9	0.0127	FAM168B	ENSG00000152102.18	ENSP00000387051.1
	TYTDRVFFL	9	0.0326	PLXNB2	ENSG00000196576.15	ENSP00000409171.1
	TYTEVVTEF	9	0.0027	AEBP1	ENSG00000106624.11	ENSP00000223357.3
	TYTLRVFEL	9	0.0961	PTPRC	ENSG00000081237.20	ENSP00000306782.7
	TYVENLRLL	9	0.0305	SYNE2	ENSG00000054654.16	ENSP00000350719.3
	TYVEVWNDF	9	0.0159	R3HDM4	ENSG00000198858.10	ENSP00000355385.4
	TYVIYAHLL	9	0.0434	HECTD2	ENSG00000165338.16	ENSP00000401023.1
	TYVKEIEVW	9	0.0358	AC124319.1	ENSG00000173821.19	ENSP00000425956.2
	TYVKRLVKI	9	0.0538	GNA13	ENSG00000120063.10	ENSP00000400717.2
	TYVSGTLRF	9	0.0075	CEPT1	ENSG00000134255.14	ENSP00000441980.1
	TYVSKPVSW	9	0.0136	EIF4B	ENSG00000063046.17	ENSP00000262056.9
	TYVTILPEL	9	0.0485	XRN1	ENSG00000114127.10	ENSP00000264951.4
	TYVYFTNEL	9	0.1507	TNFSF10	ENSG00000121858.11	ENSP00000241261.2
	VADGYPVRL	9	4.2042	PALLD	ENSG00000129116.19	ENSP00000425556.1
	VANAIIHLF	9	0.3547	CD52	ENSG00000169442.9	ENSP00000363330.2
	VFAGVFNTF	9	0.0083	F13A1	ENSG00000124491.15	ENSP00000264870.3
	VFDPVTKLW	9	0.0658	IVNS1ABP	ENSG00000116679.16	ENSP00000356468.3
	VFHPRQELI	9	0.1855	COPA	ENSG00000122218.16	ENSP00000241704.7
	VFIDHPVHL	9	0.0552	TENM4	ENSG00000149256.15	ENSP00000278550.7
	VFIDKQTNL	9	0.2593	CELF1	ENSG00000149187.18	ENSP00000308386.5
	VFKEKHHSW	9	0.153	RNASEH2B	ENSG00000136104.20	ENSP00000337623.2
	VFLLKPLKW	9	0.0838	CHMP7	ENSG00000147457.14	ENSP00000380794.1
	VFPDKGYSF	9	0.0085	TIA1	ENSG00000116001.16	ENSP00000401371.2
	VFPEKGYSF	9	0.006	TIAL1	ENSG00000151923.17	ENSP00000358089.2
	VFSTVVIHF	9	0.0132	HMGCR	ENSG00000113161.16	ENSP00000426745.1
	VFTEVANLF	9	0.0222	SIN3B	ENSG00000127511.9	ENSP00000248054.4
	VFTPVTTEI	9	0.1291	ERP44	ENSG00000023318.8	ENSP00000262455.6
	VFVDSVPEF	9	0.0235	INTS9	ENSG00000104299.15	ENSP00000427952.1
	VFVNTHHIL	9	0.2321	B3GNT2	ENSG00000170340.11	ENSP00000305595.4
	VFYPYPQYF	9	0.0023	HSDL1	ENSG00000103160.12	ENSP00000219439.4
	VGARIYHTI	9	1.7211	MGST1	ENSG00000008394.13	ENSP00000010404.2
	VLKSLSFLF	9	0.3679	SF3B1	ENSG00000115524.16	ENSP00000335321.5
	VLPKLYVKL	9	0.3164	RPS26	ENSG00000197728.11	ENSP00000348849.5
	VLPSSLPTF	9	0.0374	MUC5B	ENSG00000117983.17	ENSP00000436812.1
	VMADIRELI	9	1.522	GPN3	ENSG00000111231.9	ENSP00000228827.3
	VQGNITQKF	9	0.3589	VPS41	ENSG00000006715.16	ENSP00000309457.4
	VQPSKYHFL	9	0.2639	MAGEF1	ENSG00000177383.4	ENSP00000315064.3
	VQPSLFYHL	9	0.2026	MAP3K6	ENSG00000142733.17	ENSP00000350195.2
	VQRNHETAF	9	2.9431	MCL1	ENSG00000143384.13	ENSP00000477624.1
	VVAPITTGY	9	4.9984	CACYBP	ENSG00000116161.17	ENSP00000479414.1
	VVRHQLLKT	9	55	COX7C	ENSG00000127184.13	ENSP00000247655.3
	VWNPRTHQF	9	0.0075	ATP1B2	ENSG00000129244.9	ENSP00000250111.4
	VYADKLLNI	9	0.0118	CTDSPL2	ENSG00000137770.14	ENSP00000260327.4
	VYADQPHIF	9	0.0016	ABHD4	ENSG00000100439.10	ENSP00000414558.2
	VYAFSIENF	9	0.004	DHDDS	ENSG00000117682.17	ENSP00000399177.2
	VYAIKNHYW	9	0.0144	TM9SF3	ENSG00000077147.16	ENSP00000360184.4
	VYAILTHGI	9	0.0592	PRPS1	ENSG00000147224.11	ENSP00000361505.5
	VYAKLLHRY	9	0.1186	FBXO31	ENSG00000103264.18	ENSP00000310841.4
	VYALKVRTI	9	0.0378	CCR8	ENSG00000179934.6	ENSP00000326432.4
	VYANGQHLF	9	0.0021	LGALS4	ENSG00000171747.9	ENSP00000302100.3
	VYAQKHQQL	9	0.0232	TRIM33	ENSG00000197323.12	ENSP00000351250.2
	VYAQVARLF	9	0.0034	SIN3A	ENSG00000169375.15	ENSP00000378402.3
	VYASDRATF	9	0.0093	ECI2	ENSG00000198721.12	ENSP00000369461.3
	VYATGTHAL	9	0.0681	PYCR2	ENSG00000143811.19	ENSP00000482845.1
	VYCARFVEL	9	0.1363	THOC2	ENSG00000125676.20	ENSP00000245838.8
	VYDPLFSQL	9	0.0201	SRRD	ENSG00000100104.13	ENSP00000215917.6
	VYDTNPAKF	9	0.016	GLTP	ENSG00000139433.10	ENSP00000315263.3
	VYDTVFKHF	9	0.0053	SP140L	ENSG00000185404.16	ENSP00000395195.1
	VYDVVELKF	9	0.0183	CPSF7	ENSG00000149532.15	ENSP00000345412.4
	VYENKYVKF	9	0.01	PYM1	ENSG00000170473.17	ENSP00000386156.2
	VYENVSHFL	9	0.0503	SLC25A32	ENSG00000164933.12	ENSP00000297578.4
	VYERELQTF	9	0.0106	EEF1AKMT2	ENSG00000203791.15	ENSP00000498289.1
	VYEYVVERF	9	0.0088	TUT4	ENSG00000134744.14	ENSP00000257177.4
	VYFGDPVSL	9	0.0276	GNPAT	ENSG00000116906.13	ENSP00000355607.4
	VYFSAIQKI	9	0.0061	BAIAP2L2	ENSG00000128298.17	ENSP00000371085.3
	VYFTRIIAI	9	0.093	GPR108	ENSG00000125734.15	ENSP00000264080.5
	VYGDFQEAF	9	0.0083	TENT5A	ENSG00000112773.16	ENSP00000318298.6
	VYGFMMLVL	9	0.4311	TM9SF3	ENSG00000077147.16	ENSP00000360184.4
	VYGFPVNQL	9	0.0467	EXOC6B	ENSG00000144036.15	ENSP00000272427.6
	VYGFVREAL	9	0.2693	UBXN6	ENSG00000167671.12	ENSP00000467206.1
	VYGPLPQSF	9	0.0008	COX4I1	ENSG00000131143.8	ENSP00000253452.2
	VYGQESGGF	9	0.22	EWSR1	ENSG00000182944.17	ENSP00000381031.2
	VYGSFASKL	9	0.0827	AZIN1	ENSG00000155096.14	ENSP00000337180.5
	VYGVSKETF	9	0.0081	RHOBTB3	ENSG00000164292.13	ENSP00000369318.3
	VYGWTQHKF	9	0.0024	TMEM116	ENSG00000198270.13	ENSP00000450377.1
	VYHHLVETL	9	0.0106	GGT5	ENSG00000099998.17	ENSP00000263112.7
	VYHILKVLF	9	0.0118	ELP1	ENSG00000070061.15	ENSP00000433514.1
	VYIDKVRSL	9	0.0199	LMNB1	ENSG00000113368.12	ENSP00000486528.1
	VYIDRVRSL	9	0.029	LMNA	ENSG00000160789.20	ENSP00000357284.2
	VYIEKNDKL	9	0.0512	ERBB3	ENSG00000065361.15	ENSP00000449138.1
	VYIGKLNMI	9	0.019	XPO1	ENSG00000082898.16	ENSP00000384863.2
	VYIHHFDRI	9	0.0327	MOB3A	ENSG00000172081.14	ENSP00000349575.2
	VYIHRTDRL	9	0.0555	AHI1	ENSG00000135541.21	ENSP00000265602.6
	VYIIGSSGF	9	0.0393	SCCPDH	ENSG00000143653.10	ENSP00000355467.3
	VYIKHPVSL	9	0.0059	PSMD8	ENSG00000099341.11	ENSP00000215071.4
	VYILQPEVI	9	0.0364	CPLANE1	ENSG00000197603.14	ENSP00000421690.1
	VYINTAQEF	9	0.0023	DHPS	ENSG00000095059.16	ENSP00000210060.6
	VYITRAQLM	9	0.0807	NACC1	ENSG00000160877.6	ENSP00000292431.3
	VYKEAMNHL	9	0.0302	DHFR2	ENSG00000178700.7	ENSP00000319170.2
	VYKILSTHL	9	0.0857	CLOCK	ENSG00000134852.15	ENSP00000308741.4
	VYKKYPNVF	9	0.0172	AHCYL1	ENSG00000168710.18	ENSP00000377238.4
	VYKLHRETF	9	0.0742	CCNE1	ENSG00000105173.14	ENSP00000262643.3
	VYKPAQNSW	9	0.0224	KBTBD7	ENSG00000120696.8	ENSP00000368797.3
	VYKPMHDFL	9	0.0335	SURF4	ENSG00000148248.14	ENSP00000481666.1
	VYKTIMEQF	9	0.0045	BAIAP2	ENSG00000175866.15	ENSP00000315685.7
	VYKVPPFTF	9	0.0019	CAVIN1	ENSG00000177469.13	ENSP00000349541.4
	VYLDEPIKI	9	0.0082	SLMAP	ENSG00000163681.15	ENSP00000295951.3
	VYLDGIVRI	9	0.0109	KIAA0895L	ENSG00000196123.13	ENSP00000456838.1
	VYLDKFIRL	9	0.0061	GNL3L	ENSG00000130119.16	ENSP00000338573.4
	VYLDYIRVI	9	0.0297	NUP98	ENSG00000110713.17	ENSP00000432275.1
	VYLHDFQRF	9	0.0021	PLCG2	ENSG00000197943.10	ENSP00000482457.1
	VYLKEANAI	9	0.0941	KIF1B	ENSG00000054523.17	ENSP00000263934.6
	VYLPLTSHI	9	0.0047	SNX8	ENSG00000106266.11	ENSP00000222990.3
	VYLPNINKI	9	0.0031	RHOBTB1	ENSG00000072422.17	ENSP00000338671.5
	VYLPTHTSL	9	0.0083	MYLIP	ENSG00000007944.15	ENSP00000349298.3
	VYLTDPQGL	9	0.1031	FCSK	ENSG00000157353.17	ENSP00000288078.6
	VYMAFKDRF	9	0.0085	DPYSL2	ENSG00000092964.18	ENSP00000427985.2
	VYMDWYEKF	9	0.0007	SNRNP200	ENSG00000144028.15	ENSP00000317123.5
	VYMELSQKL	9	0.0043	FRMD6	ENSG00000139926.15	ENSP00000348550.4
	VYMNRVKEI	9	0.0801	C1D	ENSG00000197223.11	ENSP00000348107.3
	VYNANINLF	9	0.0025	PKD2	ENSG00000118762.8	ENSP00000237596.2
	VYNAVANLW	9	0.0235	SMPDL3A	ENSG00000172594.13	ENSP00000442152.1
	VYNEAGVTF	9	0.0028	GLUD1	ENSG00000148672.9	ENSP00000277865.4
	VYNENLVHM	9	0.0398	BCAS2	ENSG00000116752.6	ENSP00000358554.3
	VYNHRFHKI	9	0.0309	USP4	ENSG00000114316.12	ENSP00000341028.4
	VYNMYMHLI	9	0.0796	AQR	ENSG00000021776.11	ENSP00000156471.5
	VYNPMPFEL	9	0.0046	TRAPPC9	ENSG00000167632.16	ENSP00000498020.1
	VYNPTPNSL	9	0.0085	COL12A1	ENSG00000111799.21	ENSP00000483232.1
	VYNPTRNEW	9	0.0205	KLHL21	ENSG00000162413.16	ENSP00000366886.4
	VYNPVIYVF	9	0.0006	OPN3	ENSG00000054277.14	ENSP00000355512.2
	VYNSEYYHF	9	0.0011	PTK7	ENSG00000112655.16	ENSP00000230419.4
	VYPAGFVYI	9	0.0313	ALG3	ENSG00000214160.9	ENSP00000380793.3
	VYPDGIRHI	9	0.022	SF3B3	ENSG00000189091.13	ENSP00000305790.5
	VYPEEHSRW	9	0.0249	RSRP1	ENSG00000117616.18	ENSP00000243189.7
	VYPEESLVI	9	0.0614	XRCC6	ENSG00000196419.12	ENSP00000353192.3
	VYPERTPLL	9	0.0092	HLA-DOB	ENSG00000241106.8	ENSP00000390020.2
	VYPGDPLRF	9	0.0068	TSEN34	ENSG00000170892.12	ENSP00000305524.4
	VYPGYYLTF	9	0.0013	MBOAT2	ENSG00000143797.12	ENSP00000302177.3
	VYPLMKEYF	9	0.012	TFIP11	ENSG00000100109.17	ENSP00000480171.1
	VYPPHSHSI	9	0.0041	STAT6	ENSG00000166888.12	ENSP00000300134.3
	VYPPIRHHL	9	0.0075	VPS37A	ENSG00000155975.10	ENSP00000428823.1
	VYPSSLSKI	9	0.0257	CAND1	ENSG00000111530.13	ENSP00000442318.1
	VYQEMPAQL	9	0.0119	BCKDHA	ENSG00000248098.12	ENSP00000269980.2
	VYQHGLTGF	9	0.0201	BAK1	ENSG00000030110.13	ENSP00000353878.6
	VYQHLFTRI	9	0.0176	AP5Z1	ENSG00000242802.9	ENSP00000497815.1
	VYQKPGQAF	9	0.01	STAB1	ENSG00000010327.10	ENSP00000312946.6
	VYQLRFQFL	9	0.0324	POLR1A	ENSG00000068654.16	ENSP00000263857.6
	VYQNHVQHL	9	0.0069	ARHGAP5	ENSG00000100852.13	ENSP00000452222.1
	VYQNIFTAM	9	0.1127	GNA11	ENSG00000088256.9	ENSP00000078429.3
	VYQSKPATL	9	0.0122	C17orf80	ENSG00000141219.15	ENSP00000255557.4
	VYRQDCETF	9	0.0353	PPHLN1	ENSG00000134283.17	ENSP00000447168.1
	VYRRDQLHF	9	0.0435	HOMEZ	ENSG00000215271.7	ENSP00000350049.4
	VYSAGVYRL	9	0.0141	ANAPC2	ENSG00000176248.9	ENSP00000314004.2
	VYSDYLQTI	9	0.0057	PCED1B	ENSG00000179715.13	ENSP00000396040.1
	VYSEVHFTL	9	0.0025	SYNPO	ENSG00000171992.13	ENSP00000377789.1
	VYSFGFERL	9	0.062	SLC30A6	ENSG00000152683.14	ENSP00000349563.4
	VYSFVTPTF	9	0.0016	PLXNA3	ENSG00000130827.6	ENSP00000358696.3
	VYSGGVYLF	9	0.0015	TMEM161A	ENSG00000064545.14	ENSP00000162044.7
	VYSHLKSVL	9	0.1882	INTS11	ENSG00000127054.20	ENSP00000445001.1
	VYSHVIQKL	9	0.0033	SDS	ENSG00000135094.11	ENSP00000257549.4
	VYSIVPQSW	9	0.0078	LARP4	ENSG00000161813.22	ENSP00000293618.8
	VYSKATNHF	9	0.0024	CASZ1	ENSG00000130940.15	ENSP00000366221.3
	VYSLQEQHF	9	0.0084	SLC30A7	ENSG00000162695.12	ENSP00000359130.4
	VYSLQQFGF	9	0.0184	CLPTM1L	ENSG00000049656.14	ENSP00000313854.5
	VYSNTIQSI	9	0.0104	GNAI2	ENSG00000114353.17	ENSP00000406871.1
	VYSPHVLNL	9	0.0042	DNM2	ENSG00000079805.16	ENSP00000468734.1
	VYSPKSPSL	9	0.0172	MGRN1	ENSG00000102858.13	ENSP00000468171.1
	VYSQFITQL	9	0.0094	RAD50	ENSG00000113522.14	ENSP00000368100.4
	VYSRTFTWL	9	0.0981	MYO1C	ENSG00000197879.17	ENSP00000496799.1
	VYSRYFTTY	9	0.1335	CLCA1	ENSG00000016490.15	ENSP00000234701.3
	VYSTPTPFF	9	0.0031	WAS	ENSG00000015285.10	ENSP00000410537.1
	VYTAERAKF	9	0.0426	COL6A2	ENSG00000142173.15	ENSP00000380870.1
	VYTDCSNKL	9	0.15	PRR14L	ENSG00000183530.14	ENSP00000331845.6
	VYTDFAFRI	9	0.0366	NOL9	ENSG00000162408.11	ENSP00000366934.5
	VYTGIDHHW	9	0.0124	DCAF13	ENSG00000164934.14	ENSP00000477526.1
	VYTHWEHPL	9	0.2239	THADA	ENSG00000115970.18	ENSP00000386088.2
	VYTKANPTF	9	0.0032	SPRED2	ENSG00000198369.10	ENSP00000348753.4
	VYTKTISLW	9	0.0174	MTMR1	ENSG00000063601.17	ENSP00000359417.3
	VYTLLTTHL	9	0.029	C11orf80	ENSG00000173715.16	ENSP00000432039.3
	VYTRHMTWI	9	0.4244	POLR1C	ENSG00000171453.20	ENSP00000395401.2
	VYTSGIYNI	9	0.0158	TNS1	ENSG00000079308.19	ENSP00000493967.1
	VYTSGVYHI	9	0.0076	TNS2	ENSG00000111077.17	ENSP00000369232.3
	VYTSKLVRL	9	0.0291	PLXNA4	ENSG00000221866.9	ENSP00000323194.4
	VYTSVQAQY	9	0.3027	AAK1	ENSG00000115977.19	ENSP00000485350.1
	VYTSVVEEL	9	0.0209	MAN2B2	ENSG00000013288.8	ENSP00000285599.3
	VYTTKINHW	9	0.0216	N4BP2L2	ENSG00000244754.8	ENSP00000350104.6
	VYTTMAEHF	9	0.0049	TSPAN1	ENSG00000117472.10	ENSP00000361072.1
	VYTTTRSHL	9	0.2157	CLPTM1L	ENSG00000049656.14	ENSP00000313854.5
	VYTTTVHWL	9	0.0444	PRPF8	ENSG00000174231.17	ENSP00000304350.6
	VYTVVDEMF	9	0.0213	AP2S1	ENSG00000042753.11	ENSP00000263271.6
	VYVAGAPRF	9	0.007	ITGA11	ENSG00000137809.17	ENSP00000327290.7
	VYVDDIYVI	9	0.0294	KNL1	ENSG00000137812.19	ENSP00000335463.6
	VYVDKVEKM	9	0.0346	AMOT	ENSG00000126016.15	ENSP00000361027.3
	VYVEKISFL	9	0.0158	LRRC8E	ENSG00000171017.11	ENSP00000479953.1
	VYVERAEVL	9	0.0898	BRAP	ENSG00000089234.16	ENSP00000403524.3
	VYVGAVNRI	9	0.0502	PLXNA1	ENSG00000114554.11	ENSP00000377061.2
	VYVGTLKLI	9	0.0903	SLC30A7	ENSG00000162695.12	ENSP00000359130.4
	VYVKDLSSF	9	0.0059	KIF3B	ENSG00000101350.8	ENSP00000364864.3
	VYVKHSISF	9	0.0038	AP3M1	ENSG00000185009.12	ENSP00000347408.4
	VYVQHPITF	9	0.0016	LITAF	ENSG00000189067.12	ENSP00000459533.1
	VYVQNVVKL	9	0.013	AP3D1	ENSG00000065000.18	ENSP00000344055.4
	VYVSDIQEL	9	0.0254	NUP210	ENSG00000132182.12	ENSP00000254508.5
	VYVSRPSHF	9	0.0058	STAT2	ENSG00000170581.14	ENSP00000315768.4
	VYVVGTAHF	9	0.0062	TRABD	ENSG00000170638.9	ENSP00000370295.4
	VYWKIYNSI	9	0.0655	SF3B1	ENSG00000115524.16	ENSP00000335321.5
	VYYPVRHHL	9	0.005	TRRAP	ENSG00000196367.13	ENSP00000352925.4
	WYMDNPQNL	9	0.0562	PLEKHA2	ENSG00000169499.15	ENSP00000430938.1
	YADPSILYI	9	2.225	HDAC9	ENSG00000048052.21	ENSP00000384657.3
	YFINRSWEW	9	0.0796	FAR2	ENSG00000064763.11	ENSP00000443291.2
	YFKDTHPKF	9	0.0239	CYB5R3	ENSG00000100243.21	ENSP00000354468.4
	YIRGSKIRF	9	2.8192	SNRPD3	ENSG00000100028.12	ENSP00000215829.3
	YQKQLKQMI	9	2.697	TBC1D8	ENSG00000204634.12	ENSP00000366036.4
	YTAQPTQGY	9	6.0296	EWSR1	ENSG00000182944.17	ENSP00000416171.1
	YVYEYPSRY	9	2.8547	NEDD9	ENSG00000111859.17	ENSP00000368759.5
	YWMHVQNTF	9	0.013	KLHL24	ENSG00000114796.16	ENSP00000395012.1
	YWPDVIHSF	9	0.005	RNASET2	ENSG00000026297.15	ENSP00000424947.1
	YWSTVKDKF	9	0.1026	APOC3	ENSG00000110245.12	ENSP00000227667.2
	YYAEVETRI	9	0.0558	EXOC2	ENSG00000112685.14	ENSP00000230449.4
	YYAGEFHKM	9	0.0167	PIKFYVE	ENSG00000115020.17	ENSP00000264380.4
	YYAKEIHKF	9	0.0007	TGFB3	ENSG00000119699.7	ENSP00000238682.3
	YYDKHFTEF	9	0.0045	ATP6V1A	ENSG00000114573.10	ENSP00000273398.3
	YYEEQHPEL	9	0.1204	IL32	ENSG00000008517.16	ENSP00000324742.5
	YYEHVKARF	9	0.0315	MLPH	ENSG00000115648.14	ENSP00000409170.1
	YYEKLHTYF	9	0.0121	ITGB4	ENSG00000132470.14	ENSP00000463651.1
	YYEYNHDLF	9	0.0995	SAV1	ENSG00000151748.14	ENSP00000451492.1
	YYFPVKNVI	9	0.019	SF3B3	ENSG00000189091.13	ENSP00000305790.5
	YYGLYRDLF	9	0.048	MRPL38	ENSG00000204316.12	ENSP00000308275.3
	YYGQGFPTF	9	0.0012	DOCK1	ENSG00000150760.12	ENSP00000280333.6
	YYGYDYHNY	9	0.3264	SYNCRIP	ENSG00000135316.17	ENSP00000484577.1
	YYHARVYEF	9	0.0023	PSMD3	ENSG00000108344.15	ENSP00000264639.4
	YYHKVVIRL	9	0.0193	EP400	ENSG00000183495.13	ENSP00000374212.2
	YYIDKLEYL	9	0.0077	NET1	ENSG00000173848.19	ENSP00000347134.4
	YYIDRINSM	9	0.0316	DAAM2	ENSG00000146122.17	ENSP00000488831.1
	YYIFIPSKF	9	0.0026	DDX47	ENSG00000213782.7	ENSP00000319578.6
	YYIRETENF	9	0.0021	SCN7A	ENSG00000136546.16	ENSP00000478562.1
	YYISPRLTF	9	0.0026	LYN	ENSG00000254087.8	ENSP00000428424.1
	YYITTRAQF	9	0.0132	FYN	ENSG00000010810.17	ENSP00000440646.1
	YYKNIGLGF	9	0.0367	RPS11	ENSG00000142534.7	ENSP00000470447.1
	YYLDWIHHY	9	0.0348	TPSB2	ENSG00000197253.13	ENSP00000484461.1
	YYLEHPEKL	9	0.0064	HAPLN3	ENSG00000140511.11	ENSP00000352606.3
	YYLGNPAEF	9	0.0034	RCN1	ENSG00000049449.9	ENSP00000054950.3
	YYLKHHGKL	9	0.1471	SATB1	ENSG00000182568.17	ENSP00000341024.5
	YYLNDLERI	9	0.063	GNAI2	ENSG00000114353.17	ENSP00000406871.1
	YYLNEIQSF	9	0.0017	SPATC1L	ENSG00000160284.15	ENSP00000333869.6
	YYLTDNLTF	9	0.0064	PLCG2	ENSG00000197943.10	ENSP00000482457.1
	YYLTHGLYL	9	0.0587	PIGU	ENSG00000101464.10	ENSP00000217446.3
	YYMIGEQKF	9	0.0041	NNMT	ENSG00000166741.7	ENSP00000441434.1
	YYPNPPLVL	9	0.0318	NT5DC1	ENSG00000178425.14	ENSP00000326858.3
	YYQHIVTTL	9	0.0054	PCYOX1	ENSG00000116005.12	ENSP00000387654.2
	YYQNYFEKL	9	0.0119	PATL1	ENSG00000166889.14	ENSP00000300146.9
	YYQPLVHLL	9	0.0014	RASA4B	ENSG00000170667.14	ENSP00000440982.1
	YYTDIMHTL	9	0.0046	PLXNB2	ENSG00000196576.15	ENSP00000409171.1
	YYTKGFALL	9	0.0233	PLOD2	ENSG00000152952.12	ENSP00000419354.1
	YYTNSLEKL	9	0.0539	ZFHX3	ENSG00000140836.17	ENSP00000268489.5
	YYTPITPHL	9	0.0047	PTBP3	ENSG00000119314.15	ENSP00000414921.1
	YYVNGTYRL	9	0.0241	RNF145	ENSG00000145860.11	ENSP00000274542.2
	YYVWLQHTL	9	0.0217	CFLAR	ENSG00000003402.20	ENSP00000413270.1
	AVASFPKKQE	10	80	COX7A2	ENSG00000112695.11	ENSP00000359098.2
	AWAPKPYHKF	10	0.028	MINK1	ENSG00000141503.17	ENSP00000347427.6
	DIASLVGHEF	10	5.5159	RILPL1	ENSG00000188026.13	ENSP00000366070.4
	DISPVDNHRY	10	23	MGA	ENSG00000174197.16	ENSP00000457151.1
	DIYNFPIHAF	10	0.3556	MAK16	ENSG00000198042.11	ENSP00000353246.5
	DVYAKLLHRY	10	2.4594	FBXO31	ENSG00000103264.18	ENSP00000310841.4
	EEKSDQLEKL	10	17.4222	HIP1R	ENSG00000130787.14	ENSP00000253083.4
	EEYTKKLNTQ	10	27.2	APOA1	ENSG00000118137.9	ENSP00000364469.1
	EIYGGSDSRF	10	1.1077	SF3B1	ENSG00000115524.16	ENSP00000499119.1
	ETAPLTKNYY	10	18.1579	ARHGEF6	ENSG00000129675.16	ENSP00000359654.1
	ETIKDGVSRF	10	4.7772	IPMK	ENSG00000151151.6	ENSP00000363046.3
	EVAQVESLRY	10	32	TPR	ENSG00000047410.14	ENSP00000356448.3
	EVFDHMMKRM	10	14.7556	USP9X	ENSG00000124486.13	ENSP00000367558.2
	EVFPLKVFGY	10	6.7696	TMEM35B	ENSG00000243749.1	ENSP00000362435.3
	EVFTGGIGSY	10	15.8116	TENT4B	ENSG00000121274.12	ENSP00000396995.3
	EVFTGGISSY	10	10.9008	TENT4A	ENSG00000112941.14	ENSP00000230859.7
	EVIDLMIKEY	10	25.6667	PHF10	ENSG00000130024.15	ENSP00000341805.4
	EVINYEPIGY	10	37.6667	MYLK	ENSG00000065534.18	ENSP00000354004.3
	EVISQHLVSY	10	21.0909	TPR	ENSG00000047410.14	ENSP00000356448.3
	EVLDSHIHAY	10	13.5676	PTPRZ1	ENSG00000106278.12	ENSP00000499073.1
	EVYEGVWKKY	10	6.3759	ABL1	ENSG00000097007.18	ENSP00000361423.2
	EVYPFGIVGM	10	2.3225	CSDE1	ENSG00000009307.16	ENSP00000342408.6
	EYLRMSGIYW	10	0.453	RABGGTB	ENSG00000137955.16	ENSP00000359862.3
	EYPDRIMNTF	10	0.0274	TUBB	ENSG00000196230.13	ENSP00000339001.7
	EYSKYLQQAF	10	0.1837	ZNF281	ENSG00000162702.8	ENSP00000294740.2
	FVVHMKQKGK	10	60	S100A10	ENSG00000197747.9	ENSP00000357801.3
	FYLEGGFSKF	10	0.0183	DUSP6	ENSG00000139318.8	ENSP00000279488.6
	GYYNGKWEFL	10	0.4255	ADPRH	ENSG00000144843.11	ENSP00000420200.1
	HYFDPQYFEF	10	0.0088	EIF3I	ENSG00000084623.11	ENSP00000362688.1
	IFIDPGYQTF	10	0.0117	ZMYM2	ENSG00000121741.16	ENSP00000479904.1
	IFIQNSKLYF	10	0.1828	SLC35A5	ENSG00000138459.9	ENSP00000417654.1
	IFPKPPLYTF	10	0.0066	ZNF518A	ENSG00000177853.14	ENSP00000479684.1
	IFQNKKRVLL	10	1.9772	RPS11	ENSG00000142534.7	ENSP00000470447.1
	IIEVDPDTKE	10	80	RPS17	ENSG00000182774.13	ENSP00000498019.1
	IWDTAGQERF	10	0.3388	RAB7A	ENSG00000075785.12	ENSP00000265062.3
	IWPGGVLPKF	10	0.0712	SNX19	ENSG00000120451.10	ENSP00000265909.4
	IYADLNQNDF	10	0.0205	FAR2	ENSG00000064763.11	ENSP00000443291.2
	IYFDGDFGHF	10	0.0134	GFM1	ENSG00000168827.14	ENSP00000264263.5
	IYFIVAKSGF	10	0.2963	ZNF490	ENSG00000188033.10	ENSP00000402719.1
	IYHKLKHFKF	10	0.0942	CCDC82	ENSG00000149231.14	ENSP00000278520.5
	IYHNTASNTF	10	0.0241	EVL	ENSG00000196405.13	ENSP00000384720.2
	IYISTLKTEF	10	0.0238	AHSA1	ENSG00000100591.8	ENSP00000451569.1
	IYITRQFVQF	10	0.0256	DCSTAMP	ENSG00000164935.6	ENSP00000480546.1
	IYNHPPHPTM	10	0.129	CNOT1	ENSG00000125107.18	ENSP00000320949.5
	IYPELQIERF	10	0.0069	APBB1IP	ENSG00000077420.16	ENSP00000365411.4
	IYSDDLGVTW	10	0.039	NEU3	ENSG00000162139.10	ENSP00000432097.1
	IYSDTQFPSL	10	0.1589	CDV3	ENSG00000091527.15	ENSP00000264993.3
	IYTEAKKVPW	10	0.4299	H1FX	ENSG00000184897.6	ENSP00000329662.4
	IYVPDIRNVF	10	0.014	SLC38A6	ENSG00000139974.15	ENSP00000346959.2
	IYVPEAQTRL	10	0.0801	DLGAP4	ENSG00000080845.17	ENSP00000363023.3
	KEKYIDQEEL	10	18.6316	HSP90AB1	ENSG00000096384.20	ENSP00000481908.1
	KFIDPIYQVW	10	0.0901	RRN3	ENSG00000085721.12	ENSP00000198767.6
	KIYPGHGRRY	10	2.2246	RPL24	ENSG00000114391.13	ENSP00000377640.3
	KMPKMKMPKF	10	0.522	AHNAK	ENSG00000124942.14	ENSP00000367263.4
	KMPKMKMPTF	10	0.3399	AHNAK	ENSG00000124942.14	ENSP00000367263.4
	KMPKVKMPKF	10	0.3886	AHNAK	ENSG00000124942.14	ENSP00000367263.4
	KWNPTAGVAF	10	0.1926	POLR2C	ENSG00000102978.13	ENSP00000219252.4
	KYADLSHNRL	10	0.1365	RARS	ENSG00000113643.9	ENSP00000231572.3
	KYITDWQNVF	10	0.0204	PDCD6	ENSG00000249915.8	ENSP00000485024.1
	KYITKSFNFY	10	0.5365	PARN	ENSG00000140694.17	ENSP00000387911.2
	KYKDQPQQTF	10	0.0156	STAB1	ENSG00000010327.10	ENSP00000312946.6
	KYLSVQGQLF	10	0.0077	MTCH1	ENSG00000137409.19	ENSP00000362718.5
	KYLTAEAFGF	10	0.1492	FSCN1	ENSG00000075618.18	ENSP00000371798.3
	KYLTEGLLQF	10	0.011	NFE2L1	ENSG00000082641.16	ENSP00000463657.1
	KYMDVVKERI	10	0.1639	DDX24	ENSG00000089737.17	ENSP00000481495.1
	KYMTAVVKLF	10	0.0213	CYBA	ENSG00000051523.11	ENSP00000261623.3
	KYNDTFWKEF	10	0.0157	HSP90B1	ENSG00000166598.15	ENSP00000299767.4
	KYSNMEQSLF	10	0.0586	AQR	ENSG00000021776.11	ENSP00000156471.5
	KYWDVPPPGF	10	0.0536	U2AF2	ENSG00000063244.12	ENSP00000388475.1
	KYYDKKYQVF	10	0.0196	FGGY	ENSG00000172456.17	ENSP00000360262.4
	LEEPDDQNRI	10	23	FCGR2B	ENSG00000072694.20	ENSP00000236937.9
	LKAVPSQKRT	10	90	S100A11	ENSG00000163191.6	ENSP00000271638.2
	LYADVGGKQF	10	0.1143	SSR4	ENSG00000180879.13	ENSP00000317331.3
	MWKEGNRIHF	10	0.2915	HSD17B4	ENSG00000133835.16	ENSP00000424613.1
	MYINDKLPYF	10	0.024	USP28	ENSG00000048028.11	ENSP00000003302.4
	PGHPPPGPHH	10	18.8158	PHGR1	ENSG00000233041.8	ENSP00000410024.2
	PYNPILGETF	10	0.0268	OSBPL8	ENSG00000091039.17	ENSP00000376939.2
	QGAGALVHSE	10	67.5	CSRP1	ENSG00000159176.14	ENSP00000345079.2
	QLPDKWQHDL	10	2.4613	ALYREF	ENSG00000183684.7	ENSP00000421592.2
	QTPDFTPTKY	10	6.6278	ZHX3	ENSG00000174306.21	ENSP00000405421.1
	QWPPDPPLHF	10	0.0248	EPAS1	ENSG00000116016.14	ENSP00000263734.3
	QYADMLNKKF	10	0.044	DOCK1	ENSG00000150760.12	ENSP00000280333.6
	QYWEAQGWTF	10	0.0428	TGS1	ENSG00000137574.10	ENSP00000260129.5
	RFIRPMGLRF	10	0.1038	NSA2	ENSG00000164346.10	ENSP00000483484.1
	RFLDDLGLKF	10	0.1283	DSG2	ENSG00000046604.13	ENSP00000261590.8
	RVFDHKQGTY	10	6.7425	EIF3CL	ENSG00000205609.12	ENSP00000381917.3
	RVTPKEWRNQ	10	55	COX7B	ENSG00000131174.7	ENSP00000496880.1
	RWFQPAIPSW	10	0.0985	UNC13D	ENSG00000092929.11	ENSP00000207549.3
	RWFTHASPTL	10	0.5035	RRM1	ENSG00000167325.15	ENSP00000300738.5
	RYAILTKATW	10	0.1595	MYO1E	ENSG00000157483.8	ENSP00000288235.4
	RYFDGNLEKL	10	0.0944	ARIH1	ENSG00000166233.15	ENSP00000369217.4
	RYFDPANGKF	10	0.0144	EEF2	ENSG00000167658.16	ENSP00000307940.5
	RYIDRIHIFF	10	0.0048	PRPF8	ENSG00000174231.17	ENSP00000304350.6
	RYIHPQQEAF	10	0.0198	CPSF1	ENSG00000071894.17	ENSP00000484669.1
	RYKEENNDHL	10	0.4608	USP8	ENSG00000138592.14	ENSP00000379721.3
	RYKPGEPITF	10	0.0074	DENND1B	ENSG00000213047.13	ENSP00000479816.1
	RYLDGWNAIF	10	0.0249	CYP27A1	ENSG00000135929.9	ENSP00000258415.4
	RYMILGQNGF	10	0.0911	PGM5	ENSG00000154330.13	ENSP00000379678.1
	RYMPPAHRNF	10	0.0021	IDO1	ENSG00000131203.13	ENSP00000430505.1
	RYMPQNPHII	10	0.0583	RBBP7	ENSG00000102054.17	ENSP00000369427.2
	RYPNSHTHYF	10	0.0083	CNOT1	ENSG00000125107.18	ENSP00000320949.5
	RYPPDIRATF	10	0.0042	SBF1	ENSG00000100241.21	ENSP00000370196.2
	RYPQSIFSTF	10	0.0036	SBF2	ENSG00000133812.15	ENSP00000256190.8
	RYQPKQRSMF	10	0.0725	FBXO30	ENSG00000118496.5	ENSP00000237281.3
	RYTEITREKF	10	0.0135	CEP89	ENSG00000121289.18	ENSP00000306105.4
	RYTPVGRSFF	10	0.0225	AGO2	ENSG00000123908.12	ENSP00000220592.5
	SYASLQQNKW	10	0.1314	SPG11	ENSG00000104133.15	ENSP00000261866.7
	SYGGPASQQL	10	0.205	HNRNPH1	ENSG00000169045.17	ENSP00000377082.4
	SYMLVNENRF	10	0.05	LDOC1	ENSG00000182195.8	ENSP00000359557.2
	TQPGTGWVQF	10	0.6774	NECAP2	ENSG00000157191.20	ENSP00000424509.1
	TSPRNQNKPF	10	4.773	TADA3	ENSG00000171148.13	ENSP00000307684.2
	TWFNQPARKI	10	1.278	RPL13	ENSG00000167526.13	ENSP00000307889.5
	TYIRLYGRKF	10	0.2238	PSME4	ENSG00000068878.15	ENSP00000384211.1
	TYMGHTGAVW	10	0.1733	EIF3I	ENSG00000084623.11	ENSP00000347194.5
	TYNKHINISF	10	0.0544	THAP2	ENSG00000173451.7	ENSP00000310796.2
	TYPQLEGFKF	10	0.0214	WDFY4	ENSG00000128815.19	ENSP00000354141.2
	TYSPALNKMF	10	0.0206	TP53	ENSG00000141510.17	ENSP00000410739.2
	TYTDVTPRQF	10	0.0234	STARD7	ENSG00000084090.13	ENSP00000338030.5
	VMHEALHNHY	10	7.2116	IGHG1	ENSG00000211896.7	ENSP00000374990.2
	VMSQALKATF	10	1.4321	ETS2	ENSG00000157557.13	ENSP00000353344.3
	VWDTAGQEKF	10	0.2912	RAN	ENSG00000132341.12	ENSP00000396127.3
	VWNPRSHEKL	10	0.5127	WDR6	ENSG00000178252.18	ENSP00000378857.3
	VWSDVTPLRF	10	0.0504	MMP2	ENSG00000087245.13	ENSP00000461421.1
	VWSDVTPLTF	10	0.0205	MMP11	ENSG00000099953.10	ENSP00000215743.3
	VYAEVSRLLL	10	0.1287	TTL	ENSG00000114999.8	ENSP00000233336.5
	VYAHIYHQHF	10	0.0089	MOB1A	ENSG00000114978.18	ENSP00000379364.3
	VYFEGSDFKF	10	0.0071	SHQ1	ENSG00000144736.14	ENSP00000315182.8
	VYFPDQHINF	10	0.0037	PARD3B	ENSG00000116117.18	ENSP00000385848.2
	VYITNYRLYL	10	0.3471	MTM1	ENSG00000171100.14	ENSP00000359423.2
	VYLQNWSHVL	10	0.1293	GPS1	ENSG00000169727.12	ENSP00000462391.1
	VYNDHSIYVW	10	0.0502	MAPKBP1	ENSG00000137802.14	ENSP00000397570.2
	VYNENLVHMI	10	0.2172	BCAS2	ENSG00000116752.6	ENSP00000358554.3
	VYNNSRMLHF	10	0.0568	ATXN2L	ENSG00000168488.18	ENSP00000341459.8
	VYNPRIRAEF	10	0.0425	DQX1	ENSG00000144045.14	ENSP00000389196.1
	VYNSWKNNKF	10	0.0761	DHX8	ENSG00000067596.11	ENSP00000496923.1
	VYPEKLATKF	10	0.0074	ECPAS	ENSG00000136813.14	ENSP00000339889.5
	VYQKIHNEKF	10	0.0195	ZNF529	ENSG00000186020.13	ENSP00000465578.1
	VYSEVAAYEF	10	0.013	DRG1	ENSG00000185721.12	ENSP00000329715.4
	YVNPANTHQF	10	0.4705	DCAF8	ENSG00000132716.18	ENSP00000357052.3
	YYFEGIKQTF	10	0.0027	AHSA1	ENSG00000100591.8	ENSP00000451569.1
	YYIRGATTTF	10	0.0094	DPT	ENSG00000143196.5	ENSP00000356791.3
	YYITGNLETF	10	0.009	SEL1L3	ENSG00000091490.11	ENSP00000382767.3
	YYMKDLPTSF	10	0.0052	PI4KA	ENSG00000241973.10	ENSP00000255882.6
	YYNAAGFNKL	10	0.2284	UQCRB	ENSG00000156467.9	ENSP00000287022.5
	YYSHLEGARF	10	0.097	URB1	ENSG00000142207.7	ENSP00000372199.3
	YYVTELTHRI	10	0.2118	GBP1	ENSG00000117228.10	ENSP00000359504.4
	AYSTVPGYYSW	11	0.0781	CASP7	ENSG00000165806.19	ENSP00000480584.1
	DVAALRGSRKF	11	10.6603	STAT3	ENSG00000168610.14	ENSP00000264657.4
	DVAEGDLIEHF	11	6.8116	HNRNPA0	ENSG00000177733.6	ENSP00000316042.4
	DVMDSTTTQKY	11	20.9259	PRPF8	ENSG00000174231.17	ENSP00000304350.6
	EENPYARFENN	11	90	PTTG1IP	ENSG00000183255.12	ENSP00000380984.3
	EIIGKRGIIGY	11	35.25	ATP5MG	ENSG00000167283.8	ENSP00000300688.3
	ETADTLLALRY	11	28.375	GFPT2	ENSG00000131459.13	ENSP00000253778.8
	ETADTLMGLRY	11	29	GFPT1	ENSG00000198380.12	ENSP00000349860.4
	ETIVLKEGSEY	11	40	ARHGDIB	ENSG00000111348.9	ENSP00000228945.4
	EVAPMLKAREY	11	30	KLHL21	ENSG00000162413.16	ENSP00000366886.4
	EVTDEDTVKRY	11	46	XPR1	ENSG00000143324.13	ENSP00000356562.4
	EVVGNMAVSRY	11	44	IPP	ENSG00000197429.10	ENSP00000353024.4
	EWSPYTKIFQF	11	0.363	IVNS1ABP	ENSG00000116679.16	ENSP00000356468.3
	EYMLEKSFYQF	11	0.1285	MTREX	ENSG00000039123.16	ENSP00000230640.5
	EYVNDFDLLKF	11	0.227	MAFB	ENSG00000204103.4	ENSP00000362410.2
	FLKAVPSQKRT	11	60	S100A11	ENSG00000163191.6	ENSP00000271638.2
	FYLPKDAVKHL	11	0.32	RASSF1	ENSG00000068028.17	ENSP00000333327.3
	GWYDEEHPLVF	11	0.2655	CLPB	ENSG00000162129.14	ENSP00000294053.3
	GYLPNQLFRTF	11	0.0463	DDX1	ENSG00000079785.15	ENSP00000370745.1
	HVAPQQNALHH	11	40.5	DYRK1A	ENSG00000157540.21	ENSP00000495632.1
	IIEVDPDTKEM	11	22.7895	RPS17	ENSG00000182774.13	ENSP00000498019.1
	IYDPNLAFLRF	11	0.0338	PLCG2	ENSG00000197943.10	ENSP00000482457.1
	IYIKHPHLFKY	11	0.3444	DNTTIP1	ENSG00000101457.13	ENSP00000361705.3
	IYPPINVLPSL	11	0.0707	ATP6V1B2	ENSG00000147416.11	ENSP00000276390.2
	KYITQGQLLQF	11	0.0263	ELOVL5	ENSG00000012660.14	ENSP00000359956.5
	KYLEENVMRHF	11	0.0369	AMOT	ENSG00000126016.15	ENSP00000361027.3
	KYLEERAMRQF	11	0.0864	AMOTL2	ENSG00000114019.14	ENSP00000249883.5
	KYMEGSKLHYF	11	0.0054	PIGW	ENSG00000277161.2	ENSP00000482202.1
	KYMPNVKVAVF	11	0.0325	DDX39B	ENSG00000198563.14	ENSP00000365347.2
	KYPGHLAAITL	11	0.1704	ACTR5	ENSG00000101442.10	ENSP00000243903.4
	KYVPAIAHLIH	11	1.5345	CPVL	ENSG00000106066.15	ENSP00000265394.5
	LQNDEVAFRKF	11	4.0759	RPS3A	ENSG00000145425.10	ENSP00000425024.1
	LYPNIDKDHAF	11	0.1094	STAT1	ENSG00000115415.18	ENSP00000354394.3
	MPVGPDAILRY	11	14.0667	BAG6	ENSG00000204463.12	ENSP00000413225.1
	NYPETLGRLLI	11	0.5073	SEC14L1	ENSG00000129657.16	ENSP00000464973.1
	QYPVYWDHLEF	11	0.1257	SPG21	ENSG00000090487.11	ENSP00000204566.2
	RFIPRENGVYL	11	0.6566	FLNA	ENSG00000196924.17	ENSP00000353467.4
	RFLNDPGHLLW	11	0.1454	RPP21	ENSG00000241370.5	ENSP00000409799.2
	RLQALKTMKQH	11	56.6667	ZMPSTE24	ENSG00000084073.9	ENSP00000361845.3
	RWPKKSAEFLL	11	0.51	RPL17	ENSG00000265681.7	ENSP00000482577.1
	RWSEVTRKLEF	11	0.1884	KIF13B	ENSG00000197892.13	ENSP00000427900.1
	RYFEVGAPVYF	11	0.0147	NPC1L1	ENSG00000015520.14	ENSP00000289547.4
	RYLPTGSFPFL	11	0.1518	TUSC3	ENSG00000104723.20	ENSP00000371450.4
	RYPTSIASLAF	11	0.0548	BUB3	ENSG00000154473.18	ENSP00000357858.4
	SYNTASNKTRL	11	0.8928	RPL34	ENSG00000109475.16	ENSP00000378162.3
	TYPEGLEVLHF	11	0.0123	CENPJ	ENSG00000151849.15	ENSP00000371308.4
	TYTDVTPRQFF	11	0.0277	STARD7	ENSG00000084090.13	ENSP00000338030.5
	VHADRNTFHRF	11	0.7238	AMPD2	ENSG00000116337.17	ENSP00000499740.1
	VYANGNDSKKF	11	0.1734	PTBP3	ENSG00000119314.15	ENSP00000334499.6
	VYHHLVETLKF	11	0.0541	GGT5	ENSG00000099998.17	ENSP00000263112.7
	VYLDHAGATLF	11	0.0119	MOCOS	ENSG00000075643.6	ENSP00000261326.4
	VYRNKDALSHF	11	0.1064	TIMMDC1	ENSG00000113845.9	ENSP00000418803.1
	VYSDDVYKENL	11	0.2289	NELFE	ENSG00000204356.14	ENSP00000364578.3
	VYSEAARVLQF	11	0.021	GALK2	ENSG00000156958.15	ENSP00000316632.3
	VYSHVIQKLQL	11	0.222	SDS	ENSG00000135094.11	ENSP00000257549.4
	VYTVVSSHEQF	11	0.0653	ITGAX	ENSG00000140678.16	ENSP00000268296.4
	VYVDLGGSHVF	11	0.0196	BMS1	ENSG00000165733.8	ENSP00000363642.4
	YYNPHLLLNTL	11	0.1234	IPO7	ENSG00000205339.10	ENSP00000369042.3
	EVIDFSHGLAMY	12	27.3	ABHD17C	ENSG00000136379.12	ENSP00000453923.1
	HGPGHPPPGPHH	12	16.8545	PHGR1	ENSG00000233041.8	ENSP00000410024.2
	IRPDGEKKAYVR	12	29.1429	RPL23A	ENSG00000198242.14	ENSP00000389103.2
	KNVRAQLVDMKR	12	58.3333	FGA	ENSG00000171560.16	ENSP00000498441.1
	KYIPSRGPLDKW	12	0.25	RPL10	ENSG00000147403.16	ENSP00000358832.2
	KYVPAIAHLIHS	12	6.9851	CPVL	ENSG00000106066.15	ENSP00000265394.5
	LTRETKKHVLFG	12	45	THY1	ENSG00000154096.13	ENSP00000284240.5
	RIKRFLAKKQKQ	12	56.6667	RPL39	ENSG00000198918.8	ENSP00000355315.3
	RYMGGFAKSVSF	12	0.0584	NDUFB3	ENSG00000119013.9	ENSP00000401834.1
	RYSSAFTNRIFF	12	0.1923	MAGT1	ENSG00000102158.19	ENSP00000354649.5
	VYKKLTGKDVNF	12	0.469	RPS7	ENSG00000171863.15	ENSP00000496757.1
	YYGQGGMSGGGW	12	0.5266	HNRNPH3	ENSG00000096746.17	ENSP00000265866.7
	YYNPAAVNPMKF	12	0.0284	RSRC2	ENSG00000111011.18	ENSP00000330188.6

## Sheet: CRC085
	Sequence	Length	%rank (NetMHCpan4.1)	Gene	Ensembl gene ID	Ensembl protein ID
	APKPYHKF	8	1.6038	MAP4K4	ENSG00000071054.16	ENSP00000343658.5
	AQIQVQHV	8	18.8158	QRICH1	ENSG00000198218.11	ENSP00000378830.2
	AQKALAKV	8	31	RNASEH2B	ENSG00000136104.20	ENSP00000337623.2
	AQMLIRIV	8	25.4167	MYO1D	ENSG00000176658.17	ENSP00000324527.5
	AQYKFIYV	8	13.0631	PTPN6	ENSG00000111679.17	ENSP00000382376.1
	AQYSHHVI	8	7.8031	EFR3A	ENSG00000132294.15	ENSP00000254624.5
	AWPKVLKI	8	1.0777	EPB41L3	ENSG00000082397.17	ENSP00000441174.1
	AYGFVARI	8	1.8018	VWF	ENSG00000110799.13	ENSP00000261405.5
	CQTIIPKI	8	20.9259	CREB3L2	ENSG00000182158.15	ENSP00000329140.6
	CQVEHPSV	8	30.6667	HLA-DRB5	ENSG00000198502.6	ENSP00000364114.3
	CQYRVSML	8	19.5484	TRABD	ENSG00000170638.9	ENSP00000370295.4
	EQFLLPVI	8	16.2909	MRFAP1	ENSG00000179010.14	ENSP00000318352.4
	EQILMVKI	8	19.2581	NRIP1	ENSG00000180530.11	ENSP00000383060.1
	EQIRLKNI	8	24.5	SEC63	ENSG00000025796.14	ENSP00000357998.4
	EQRIVQQV	8	25	SLC30A5	ENSG00000145740.19	ENSP00000483105.1
	EQYYVRKV	8	22.1053	BICD2	ENSG00000185963.14	ENSP00000364662.3
	ESLLLLPR	8	65	DIPK2A	ENSG00000181744.8	ENSP00000419947.2
	FHNIHNTF	8	1.2568	BUB3	ENSG00000154473.18	ENSP00000357858.4
	FKAKKLIE	8	80	TMED10	ENSG00000170348.9	ENSP00000303145.4
	FKEKHHSW	8	3.8189	RNASEH2B	ENSG00000136104.20	ENSP00000337623.2
	FQIIQSIR	8	51.25	SERP1	ENSG00000120742.11	ENSP00000239944.2
	FQIQISRI	8	12.4722	OSMR	ENSG00000145623.13	ENSP00000422023.1
	FQKIQHSI	8	5.3042	NUTF2	ENSG00000102898.12	ENSP00000219169.4
	FQTIHKTI	8	7.5156	LSM12	ENSG00000161654.9	ENSP00000466718.1
	FQYFVKVV	8	27.9	ERGIC3	ENSG00000125991.19	ENSP00000341358.2
	FSTVHEKF	8	1.6468	WDR36	ENSG00000134987.11	ENSP00000423067.2
	FYGHFFRF	8	0.2065	ELMOD2	ENSG00000179387.10	ENSP00000476419.1
	GQFLVRII	8	22.9474	GUCY1B1	ENSG00000061918.13	ENSP00000498984.1
	GQHGFNFF	8	8.2229	YTHDF2	ENSG00000198492.16	ENSP00000474446.1
	GQLHVRQI	8	23.125	ESRP1	ENSG00000104413.18	ENSP00000407349.2
	GQVAVRNV	8	47	UTP25	ENSG00000117597.18	ENSP00000419005.1
	GQWEVKKI	8	18.6053	SEC13	ENSG00000157020.18	ENSP00000380298.3
	GYGFTTDL	8	6.9459	HNRNPF	ENSG00000169813.16	ENSP00000400433.2
	HACELREI	8	29.7143	STK17B	ENSG00000081320.11	ENSP00000263955.4
	HGHPQPQV	8	27.3	NFKB2	ENSG00000077150.20	ENSP00000410256.1
	HGIILKYI	8	26.8	ARL6IP1	ENSG00000170540.15	ENSP00000306788.7
	HGMIMLRI	8	23.6875	ARCN1	ENSG00000095139.14	ENSP00000376599.3
	HGMTLKSV	8	38.6667	CDC73	ENSG00000134371.13	ENSP00000356405.3
	HGSYVLRV	8	28	DOK1	ENSG00000115325.13	ENSP00000387016.1
	HGTVLRHV	8	35	KRTCAP3	ENSG00000157992.12	ENSP00000442400.1
	HGVFLPLV	8	28	SUSD6	ENSG00000100647.8	ENSP00000344424.4
	HPWHIQSC	8	41	ARL5B	ENSG00000165997.5	ENSP00000366487.3
	HQAVLRCL	8	18.4474	PFKFB3	ENSG00000170525.21	ENSP00000369115.4
	HQEVLREI	8	18.5	AL669918.1	ENSG00000250264.1	ENSP00000391806.2
	HQFQCSRL	8	20.5556	BABAM2	ENSG00000158019.20	ENSP00000392345.1
	HQHMVKYI	8	20.3704	NBAS	ENSG00000151779.13	ENSP00000398411.1
	HQHTISTL	8	11.7065	GEMIN5	ENSG00000082516.9	ENSP00000285873.6
	HQITSRVV	8	28.375	RTN2	ENSG00000125744.12	ENSP00000398178.1
	HQKKILHV	8	15.7246	AC018523.2	ENSG00000256206.2	ENSP00000457299.1
	HQLPIKTV	8	14.3222	FOXK2	ENSG00000141568.21	ENSP00000436108.2
	HQLSLRTV	8	19.129	NPM1	ENSG00000181163.13	ENSP00000428755.1
	HQLYVLQV	8	21.3182	ELMO1	ENSG00000155849.15	ENSP00000312185.4
	HQQEISKI	8	14.2889	CDC42BPB	ENSG00000198752.11	ENSP00000355237.2
	HQQVVSRI	8	15.9855	SLC9A3R1	ENSG00000109062.12	ENSP00000262613.5
	HQQYVQRI	8	12.8819	VMP1	ENSG00000062716.13	ENSP00000262291.3
	HQRHTEMI	8	22.3158	MAPK8IP3	ENSG00000138834.12	ENSP00000250894.4
	HQRIPQSV	8	20.7037	SLC29A1	ENSG00000112759.18	ENSP00000392668.2
	HQRITEEL	8	14.6556	MX1	ENSG00000157601.14	ENSP00000381601.2
	HQSVTKVV	8	28	COG5	ENSG00000164597.13	ENSP00000297135.3
	HQTGLKVV	8	33.25	UPF1	ENSG00000005007.12	ENSP00000262803.4
	HQTKIMFK	8	36	THADA	ENSG00000115970.18	ENSP00000386088.2
	HQVQVNHI	8	16.3636	OMA1	ENSG00000162600.12	ENSP00000360270.3
	HQVVHHVV	8	16.4182	WDR77	ENSG00000116455.14	ENSP00000235090.5
	HQYIAKCL	8	22.2105	DDX60L	ENSG00000181381.13	ENSP00000260184.7
	HQYPGRGV	8	28	ACBD3	ENSG00000182827.9	ENSP00000355777.5
	HSFTPKGI	8	35.5	MS4A7	ENSG00000166927.13	ENSP00000350983.1
	HSIQIMKV	8	23.9375	RPL18A	ENSG00000105640.13	ENSP00000222247.4
	HSQLMQLI	8	16.6909	ADRM1	ENSG00000130706.13	ENSP00000478877.1
	HSTIMPRL	8	16.4909	MCM4	ENSG00000104738.18	ENSP00000497881.1
	HSYSPRAI	8	23	PSMB4	ENSG00000159377.11	ENSP00000290541.6
	HYGHVDQF	8	0.4802	PLCH1	ENSG00000114805.17	ENSP00000417502.2
	IQHSLNAI	8	21.6818	ZSWIM1	ENSG00000168612.4	ENSP00000361601.1
	IQRVAAGV	8	51.25	CTNNB1	ENSG00000168036.18	ENSP00000494411.1
	IYNHRFHR	8	11.0924	USP15	ENSG00000135655.16	ENSP00000258123.4
	KFILALKV	8	7.9547	AURKA	ENSG00000087586.17	ENSP00000379250.1
	KMFQVHQV	8	10.187	UBAC2	ENSG00000134882.15	ENSP00000347928.5
	KQIIISEI	8	11.1087	CASP2	ENSG00000106144.20	ENSP00000481929.1
	KQMRILHV	8	10.6412	GNAL	ENSG00000141404.16	ENSP00000334051.5
	KQRLSKVV	8	38	ATP6V1E1	ENSG00000131100.13	ENSP00000253413.5
	KQRQTIII	8	21.1364	HIPK3	ENSG00000110422.12	ENSP00000431710.1
	KQVQQPSV	8	21.2273	WTAP	ENSG00000146457.16	ENSP00000351141.4
	KQYPCSKI	8	9.7147	GNE	ENSG00000159921.16	ENSP00000494141.1
	KYCLPLTF	8	0.2121	FBXO3	ENSG00000110429.14	ENSP00000435680.1
	KYGCVDYW	8	1.3498	TXNIP	ENSG00000265972.5	ENSP00000462521.1
	KYGFGYQL	8	0.6496	PLK2	ENSG00000145632.15	ENSP00000274289.3
	KYGIVQEF	8	0.079	SOGA1	ENSG00000149639.15	ENSP00000237536.4
	KYGPIRQI	8	0.5562	SF3B6	ENSG00000115128.7	ENSP00000233468.4
	KYGPVFSF	8	0.0255	CYP51A1	ENSG00000001630.17	ENSP00000003100.8
	KYGPVFTI	8	0.1589	CYP2S1	ENSG00000167600.14	ENSP00000308032.3
	KYSSLNLF	8	0.1585	PRRC2A	ENSG00000204469.12	ENSP00000365175.4
	LEQEIIRL	8	19.3871	ZNF862	ENSG00000106479.11	ENSP00000223210.4
	LFLQTPKI	8	4.1315	AC010197.2	ENSG00000285854.1	ENSP00000497202.1
	LPKLYVKL	8	7.5297	RPS26	ENSG00000197728.11	ENSP00000348849.5
	LQFPVGRI	8	16.9273	H2AFZ	ENSG00000164032.12	ENSP00000296417.5
	LQKVMNHI	8	19.1935	AC124319.1	ENSG00000173821.19	ENSP00000425956.2
	LQLKMIGI	8	28.5	CCT7	ENSG00000135624.16	ENSP00000442058.1
	LQLQIPRI	8	12.0903	TIFAB	ENSG00000255833.2	ENSP00000440509.1
	LQRKQMVI	8	25.9167	RPS24	ENSG00000138326.20	ENSP00000415549.1
	LYGQVQVF	8	0.2918	NOL9	ENSG00000162408.11	ENSP00000366934.5
	MGYVHRSV	8	29.2857	STRADA	ENSG00000266173.7	ENSP00000491580.1
	MQFRSILI	8	9.9824	UPF1	ENSG00000005007.12	ENSP00000262803.4
	MQIRIHQI	8	6.1989	DNAJA1	ENSG00000086061.16	ENSP00000369127.3
	MQRHIRLV	8	25.6667	SLC2A4RG	ENSG00000125520.14	ENSP00000266077.2
	MQVLVSRI	8	20.1852	BCL2L1	ENSG00000171552.13	ENSP00000365230.2
	MYPPAFRF	8	0.0314	TBXAS1	ENSG00000059377.17	ENSP00000388736.1
	NCLEILRV	8	40.5	DCAF7	ENSG00000136485.15	ENSP00000483236.1
	NMYGFRKV	8	21	HSF2	ENSG00000025156.12	ENSP00000357440.4
	NPRSHEKL	8	21	WDR6	ENSG00000178252.18	ENSP00000378857.3
	NQLAVLRV	8	22.9474	CHMP3	ENSG00000115561.16	ENSP00000263856.4
	NQLVALVR	8	53.75	MON1A	ENSG00000164077.14	ENSP00000494294.1
	NQTPLPLI	8	9.3325	TAF9	ENSG00000273841.5	ENSP00000421873.1
	NYGDIELL	8	1.2478	TRRAP	ENSG00000196367.13	ENSP00000352925.4
	PHSCLERA	8	90	RGS5	ENSG00000143248.13	ENSP00000319308.5
	PWPKVLKI	8	1.6966	EPB41	ENSG00000159023.21	ENSP00000495565.1
	QALEVLKI	8	18.3684	MOCS3	ENSG00000124217.4	ENSP00000244051.1
	QMRLAQVI	8	24.7143	UBAP2	ENSG00000137073.21	ENSP00000368540.1
	QNGKHFKF	8	5.9655	FABP1	ENSG00000163586.9	ENSP00000295834.3
	QQHQQPSI	8	17.3778	NR4A3	ENSG00000119508.18	ENSP00000340301.4
	QQIRVLLM	8	12.1458	TPR	ENSG00000047410.14	ENSP00000356448.3
	QQKELEKV	8	28.5	HSPA8	ENSG00000109971.14	ENSP00000437125.1
	QQQSALRV	8	29.7143	MYH14	ENSG00000105357.17	ENSP00000472543.1
	QQSKILKV	8	18.0526	HSP90AB1	ENSG00000096384.20	ENSP00000481908.1
	QQTELSRI	8	24.8571	AKAP9	ENSG00000127914.16	ENSP00000348573.3
	QQVQIHQI	8	11.8478	BANP	ENSG00000172530.20	ENSP00000286122.7
	QSYKVRLV	8	20.6667	DDX60	ENSG00000137628.17	ENSP00000377344.3
	QTPQILVK	8	36.3333	AKAP9	ENSG00000127914.16	ENSP00000348573.3
	QYADVEGF	8	0.5401	HNRNPK	ENSG00000165119.21	ENSP00000365439.3
	QYGFQYPL	8	2.1859	SF1	ENSG00000168066.20	ENSP00000366611.3
	RFIQLLKV	8	4.9357	MAP3K5	ENSG00000197442.10	ENSP00000351908.4
	RQFAAQTV	8	15.3043	UBXN4	ENSG00000144224.17	ENSP00000272638.9
	RQFIMPVV	8	17.1556	KMT2A	ENSG00000118058.21	ENSP00000436786.1
	RQHIMQRI	8	13.5766	QPCT	ENSG00000115828.17	ENSP00000498156.1
	RQHPQPYI	8	7.7167	NDUFB9	ENSG00000147684.9	ENSP00000497750.1
	RQHVLTRI	8	14.1	CHD5	ENSG00000116254.18	ENSP00000262450.3
	RQIGQRTI	8	10.9733	COX7A2	ENSG00000112695.11	ENSP00000359098.2
	RQIKINEV	8	13.0541	TWF1	ENSG00000151239.13	ENSP00000448750.1
	RQMEIRGV	8	22.0526	LRP1	ENSG00000123384.13	ENSP00000243077.3
	RQMSVRQV	8	15.7826	DGKQ	ENSG00000145214.14	ENSP00000273814.3
	RQMVFNEI	8	7.6473	PUM2	ENSG00000055917.15	ENSP00000338173.5
	RQRIQPQM	8	15.5507	FN3KRP	ENSG00000141560.15	ENSP00000269373.6
	RQYRMKKL	8	12.1528	NRAS	ENSG00000213281.5	ENSP00000358548.4
	RYFKGYFL	8	0.3412	GPCPD1	ENSG00000125772.12	ENSP00000368305.4
	RYFKTPRK	8	9.1189	CIZ1	ENSG00000148337.21	ENSP00000498625.1
	RYGNVSHF	8	0.1406	SUV39H2	ENSG00000152455.15	ENSP00000388968.1
	RYGPVFTV	8	0.462	CYP2W1	ENSG00000073067.14	ENSP00000310149.7
	RYMVALQI	8	0.5531	SUPT6H	ENSG00000109111.15	ENSP00000338143.4
	RYTNGHLF	8	0.1582	ARHGEF2	ENSG00000116584.18	ENSP00000315325.7
	SAVELPKI	8	20.2963	BRCC3	ENSG00000185515.14	ENSP00000344103.4
	SIGFPYSL	8	12.7153	YTHDF3	ENSG00000185728.17	ENSP00000485046.1
	SKQHKSKV	8	55	ZMAT3	ENSG00000172667.11	ENSP00000311221.2
	SMLRISTI	8	10.1947	CEP192	ENSG00000101639.18	ENSP00000466258.1
	SMPDVLKI	8	3.5362	TASOR	ENSG00000163946.13	ENSP00000399410.2
	SMTRYFYL	8	7.8952	CASP12	ENSG00000204403.9	ENSP00000427128.2
	SQALILKI	8	9.8147	NUP188	ENSG00000095319.14	ENSP00000361658.2
	SQFELLKV	8	14.7222	RPS6KA2	ENSG00000071242.12	ENSP00000265678.4
	SQFIEPKI	8	11.3098	ZBTB12	ENSG00000204366.3	ENSP00000364677.2
	SQLAVLKV	8	20.2963	GOLGA5	ENSG00000066455.13	ENSP00000163416.2
	SQLILQKL	8	8.2707	TTC21B	ENSG00000123607.15	ENSP00000498617.1
	SQLQALHI	8	12.2778	ROCK2	ENSG00000134318.14	ENSP00000317985.6
	SQLRVAKV	8	21.5455	RPL35	ENSG00000136942.15	ENSP00000362671.4
	SQMLCKKI	8	20.8889	DUOX2	ENSG00000140279.12	ENSP00000373691.6
	SQRITNQV	8	27.2	PSMD7	ENSG00000103035.11	ENSP00000219313.4
	SQVQVPQI	8	13.027	EP400	ENSG00000183495.13	ENSP00000374212.2
	SSYVVKKV	8	25.4167	HERC2	ENSG00000128731.17	ENSP00000261609.7
	SYGSGRRF	8	0.819	HNRNPA1	ENSG00000135486.17	ENSP00000448617.1
	TAPTASKI	8	17.6222	ARHGAP17	ENSG00000140750.17	ENSP00000289968.6
	TGTEMRTV	8	34	BRCC3	ENSG00000185515.14	ENSP00000344103.4
	TQFKWIHI	8	5.9304	KHK	ENSG00000138030.13	ENSP00000260599.6
	TQFLPRTI	8	6.9179	PDZD11	ENSG00000120509.10	ENSP00000239666.4
	TQRVISFI	8	22.2105	DYNC1H1	ENSG00000197102.12	ENSP00000348965.4
	TQSRTITV	8	18.1053	AHNAK	ENSG00000124942.14	ENSP00000367263.4
	TQTVIHTV	8	11.4348	LGALS9C	ENSG00000171916.16	ENSP00000464108.1
	TQYRAMFV	8	27	EAPP	ENSG00000129518.9	ENSP00000250454.3
	TQYRFTII	8	12.0278	EMB	ENSG00000170571.12	ENSP00000302289.5
	TYGGSWKF	8	0.1706	AIG1	ENSG00000146416.18	ENSP00000356573.4
	TYGWTANM	8	2.606	HSP90AB1	ENSG00000096384.20	ENSP00000481908.1
	TYPSPDIF	8	0.3757	DOCK6	ENSG00000130158.14	ENSP00000294618.6
	VFFKGFKW	8	0.6365	NDUFB3	ENSG00000119013.9	ENSP00000237889.4
	VFPKAKQV	8	4.4599	DDX21	ENSG00000165732.13	ENSP00000346120.4
	VMKTEPSI	8	16.7273	DNAJC3	ENSG00000102580.15	ENSP00000473631.1
	VMLEVLRV	8	15.3913	ERMP1	ENSG00000099219.14	ENSP00000417160.1
	VMPEVNKV	8	7.3664	GPI	ENSG00000105220.17	ENSP00000405573.3
	VMYRVIQV	8	13.3514	USF1	ENSG00000158773.14	ENSP00000356999.1
	VPYPLPKI	8	9.7088	NPEPPS	ENSG00000141279.16	ENSP00000433287.1
	VQAVIPTI	8	5.9281	ATG3	ENSG00000144848.10	ENSP00000283290.5
	VQFCARKV	8	35.5	CDC6	ENSG00000094804.12	ENSP00000209728.4
	VQLRLNSI	8	12.9167	PPP2R1B	ENSG00000137713.15	ENSP00000311344.5
	VQRKVICI	8	21.5455	AKR1A1	ENSG00000117448.13	ENSP00000361140.3
	VQRSFTQV	8	21.7727	SREBF2	ENSG00000198911.12	ENSP00000484441.1
	VQSQLRHI	8	11.7935	SEC23B	ENSG00000101310.17	ENSP00000338844.3
	VQVEQSKV	8	25.6667	2023-09-07	ENSG00000122545.19	ENSP00000381992.4
	VQWVVQKV	8	11.3478	SLC28A2	ENSG00000137860.12	ENSP00000315006.4
	VQYKTQVV	8	14.3333	CSTA	ENSG00000121552.4	ENSP00000264474.3
	VSTYIKKI	8	21.4545	EEF1A1	ENSG00000156508.18	ENSP00000339063.7
	VSYLFSHV	8	15.029	PRPS1L1	ENSG00000229937.7	ENSP00000424595.2
	VYAKANSF	8	0.2251	HDLBP	ENSG00000115677.17	ENSP00000375836.1
	VYCKTDRL	8	1.587	CDC27	ENSG00000004897.12	ENSP00000066544.3
	VYCYVDHL	8	1.426	VCAN	ENSG00000038427.16	ENSP00000342768.4
	VYGFVSRI	8	1.0473	PTPRA	ENSG00000132670.20	ENSP00000369756.3
	VYGKTSHL	8	0.7066	SP5	ENSG00000204335.3	ENSP00000364430.3
	VYGTTYQF	8	0.0623	TXNDC16	ENSG00000087301.9	ENSP00000281741.4
	VYGYVVKL	8	0.5332	PTPRC	ENSG00000081237.20	ENSP00000306782.7
	VYSRTFTW	8	0.157	MYO1C	ENSG00000197879.17	ENSP00000496799.1
	VYTKLWKF	8	0.1073	SCAI	ENSG00000173611.17	ENSP00000336756.5
	WHPHTNKF	8	1.4858	AAAS	ENSG00000094914.13	ENSP00000209873.4
	WISKLPHF	8	1.2013	TDRD7	ENSG00000196116.8	ENSP00000347444.4
	WSTLLRTV	8	14.2667	GALNT13	ENSG00000144278.15	ENSP00000376570.3
	WTKDHHYF	8	1.9868	COPS5	ENSG00000121022.14	ENSP00000350512.4
	YAEKLHRL	8	1.3663	DST	ENSG00000151914.20	ENSP00000244364.6
	YAKHLEHW	8	1.1866	HS3ST3A1	ENSG00000153976.3	ENSP00000284110.1
	YAKLLHRY	8	3.4068	FBXO31	ENSG00000103264.18	ENSP00000310841.4
	YAQKHQQL	8	2.0162	TRIM33	ENSG00000197323.12	ENSP00000351250.2
	YCHIAHSL	8	3.0696	CEP162	ENSG00000135315.12	ENSP00000257766.4
	YDRITNHI	8	3.4593	MCM2	ENSG00000073111.14	ENSP00000265056.7
	YDTVFKHF	8	0.8126	SP140L	ENSG00000185404.16	ENSP00000395195.1
	YEHVKARF	8	3.2593	MLPH	ENSG00000115648.14	ENSP00000409170.1
	YFHPPAHL	8	0.8542	MBNL1	ENSG00000152601.17	ENSP00000282486.6
	YGSPINTF	8	0.2625	C6orf132	ENSG00000188112.9	ENSP00000341368.4
	YHILKVLF	8	1.0501	ELP1	ENSG00000070061.15	ENSP00000433514.1
	YIAGHPAF	8	1.0057	HNRNPL	ENSG00000104824.17	ENSP00000497920.1
	YIEKNDKL	8	3.78	ERBB3	ENSG00000065361.15	ENSP00000449138.1
	YIVHPTMF	8	0.7361	ARHGAP1	ENSG00000175220.12	ENSP00000310491.4
	YLDKFIRL	8	1.1997	GNL3L	ENSG00000130119.16	ENSP00000338573.4
	YLKLLHSF	8	0.3614	SREBF2	ENSG00000198911.12	ENSP00000354476.4
	YLTIHHRI	8	1.2899	RBAK	ENSG00000146587.18	ENSP00000275423.4
	YMNRVKEI	8	5.1154	C1D	ENSG00000197223.11	ENSP00000348107.3
	YMPHVHIL	8	0.5109	FBXO38	ENSG00000145868.16	ENSP00000296701.6
	YNDCAKKI	8	11.9728	KIF5B	ENSG00000170759.11	ENSP00000307078.4
	YNHITTRV	8	7.2364	ADD1	ENSG00000087274.17	ENSP00000381193.1
	YNNIKHAL	8	3.1563	SUPT16H	ENSG00000092201.10	ENSP00000216297.2
	YNPHVHQL	8	0.595	DLG5	ENSG00000151208.17	ENSP00000394797.1
	YNSQREHF	8	1.736	SIPA1L1	ENSG00000197555.9	ENSP00000370630.3
	YPEEHSRW	8	1.4239	RSRP1	ENSG00000117616.18	ENSP00000243189.7
	YPEVKNKL	8	2.1989	IQGAP2	ENSG00000145703.16	ENSP00000274364.6
	YPPHSHSI	8	0.8607	STAT6	ENSG00000166888.12	ENSP00000300134.3
	YPPIRHHL	8	0.6906	VPS37A	ENSG00000155975.10	ENSP00000428823.1
	YQKRCEAF	8	3.2394	TKT	ENSG00000163931.16	ENSP00000417773.1
	YQKVRHRL	8	2.3428	STRIP1	ENSG00000143093.15	ENSP00000358811.1
	YQNHVQHL	8	1.5875	ARHGAP5	ENSG00000100852.13	ENSP00000452222.1
	YQQALSRV	8	9.3034	PLIN2	ENSG00000147872.10	ENSP00000276914.2
	YSHHFQRF	8	0.7466	PRPF39	ENSG00000185246.17	ENSP00000348010.6
	YSHVIQKL	8	1.0537	SDS	ENSG00000135094.11	ENSP00000257549.4
	YSKATNHF	8	0.6182	CASZ1	ENSG00000130940.15	ENSP00000366221.3
	YSKKHFRI	8	2.8458	CHEK2	ENSG00000183765.22	ENSP00000385747.1
	YSKQMQRF	8	1.1823	HDAC1	ENSG00000116478.12	ENSP00000362649.3
	YSLVKNKI	8	4.2895	S100A16	ENSG00000188643.11	ENSP00000357693.1
	YSPHVLNL	8	0.9429	DNM3	ENSG00000197959.14	ENSP00000356707.2
	YSRLLQKF	8	0.6111	ZWILCH	ENSG00000174442.12	ENSP00000311429.5
	YTDVKHRW	8	1.2624	DNASE1L3	ENSG00000163687.13	ENSP00000419052.1
	YTHKIYHL	8	1.5352	PITPNA	ENSG00000174238.14	ENSP00000316809.7
	YTKLNQKI	8	3.4592	EXOC6	ENSG00000138190.16	ENSP00000360607.4
	YTPPPHHI	8	0.5461	NDUFS5	ENSG00000168653.11	ENSP00000362058.3
	YTTTRSHL	8	6.6063	CLPTM1L	ENSG00000049656.14	ENSP00000313854.5
	YVDKVEKM	8	3.3867	AMOT	ENSG00000126016.15	ENSP00000361027.3
	YVEKVERL	8	2.3145	AMOTL2	ENSG00000114019.14	ENSP00000249883.5
	YVHMVTHF	8	0.8009	TMBIM6	ENSG00000139644.13	ENSP00000450159.1
	YVPHIHVW	8	0.4004	ATAD2	ENSG00000156802.13	ENSP00000287394.5
	YVRAVLHL	8	2.0963	CYBA	ENSG00000051523.11	ENSP00000261623.3
	YVSRPSHF	8	1.0365	STAT2	ENSG00000170581.14	ENSP00000315768.4
	YVVDLKKF	8	2.2355	UGGT1	ENSG00000136731.12	ENSP00000259253.6
	YWSHPRKF	8	0.6397	RPS29	ENSG00000213741.10	ENSP00000379339.3
	YYPVRHHL	8	0.2571	TRRAP	ENSG00000196367.13	ENSP00000352925.4
	AFASNLPTL	9	0.3382	BICRA	ENSG00000063169.10	ENSP00000379946.2
	AFIKKSHLL	9	0.1565	ZNF684	ENSG00000117010.17	ENSP00000497154.1
	AFKHKHHLI	9	0.6469	ZEB2	ENSG00000169554.21	ENSP00000490673.1
	AFLKVSSVF	9	0.1364	RANGAP1	ENSG00000100401.19	ENSP00000385866.1
	AFLVLHSRF	9	0.2226	NHLRC3	ENSG00000188811.14	ENSP00000368919.2
	AFMKGVFTF	9	0.0132	TMEM141	ENSG00000244187.8	ENSP00000290079.8
	AGLEKYPIW	9	1.8065	HIVEP2	ENSG00000010818.10	ENSP00000012134.2
	ALPSKLPTF	9	0.071	TRIM25	ENSG00000121060.18	ENSP00000498158.1
	AMYKKSLHI	9	1.2318	STK10	ENSG00000072786.13	ENSP00000176763.5
	APMPPIIHA	9	14.0556	SF3A1	ENSG00000099995.19	ENSP00000215793.7
	AQYAQRASV	9	14.7667	DIS3	ENSG00000083520.15	ENSP00000366997.4
	AQYLLQNSV	9	8.6807	HNRNPK	ENSG00000165119.21	ENSP00000365439.3
	AVTAMKSRP	9	70	HIGD2A	ENSG00000146066.3	ENSP00000274787.2
	AWHPHTNKF	9	0.0351	AAAS	ENSG00000094914.13	ENSP00000209873.4
	AYAENIALL	9	0.0387	PIK3R4	ENSG00000196455.8	ENSP00000349205.3
	AYAIIKEEL	9	0.1534	ATAD2	ENSG00000156802.13	ENSP00000287394.5
	AYAKRVNEW	9	0.0351	CEP350	ENSG00000135837.16	ENSP00000356579.3
	AYALLLQHL	9	0.0246	SLC26A6	ENSG00000225697.13	ENSP00000378920.2
	AYATHPFKF	9	0.0033	NCOA7	ENSG00000111912.20	ENSP00000357341.3
	AYCHIAHSL	9	0.114	CEP162	ENSG00000135315.12	ENSP00000257766.4
	AYCRNRDHF	9	0.2553	TAOK2	ENSG00000149930.18	ENSP00000310094.4
	AYDDKIYYF	9	0.0042	SEMA7A	ENSG00000138623.10	ENSP00000261918.4
	AYDTVRWEF	9	0.0303	DPP7	ENSG00000176978.14	ENSP00000360635.2
	AYDVLFHQW	9	0.0085	MROH1	ENSG00000179832.17	ENSP00000388174.2
	AYELTQYYF	9	0.0475	TASOR	ENSG00000163946.13	ENSP00000417509.2
	AYGHFSYEF	9	0.006	ALPK1	ENSG00000073331.18	ENSP00000426044.2
	AYHNWRHAF	9	0.0553	PDE5A	ENSG00000138735.16	ENSP00000377957.1
	AYIDYLSHL	9	0.0214	CSTF3	ENSG00000176102.13	ENSP00000315791.4
	AYIERMNYI	9	0.0535	FYN	ENSG00000010810.17	ENSP00000440646.1
	AYIPTPIYF	9	0.0014	SLCO5A1	ENSG00000137571.11	ENSP00000260126.3
	AYIQEFQEF	9	0.0029	OLFML1	ENSG00000183801.8	ENSP00000433455.1
	AYKGVHPHI	9	0.0902	NEBL	ENSG00000078114.18	ENSP00000366326.4
	AYKKTHETL	9	0.0673	TPD52L1	ENSG00000111907.21	ENSP00000432806.1
	AYKKTSETL	9	0.0801	AC036214.3	ENSG00000276418.5	ENSP00000430858.2
	AYKYIQELW	9	0.0402	RPL15	ENSG00000174748.21	ENSP00000309334.4
	AYLAQSPQL	9	0.1138	DARS	ENSG00000115866.11	ENSP00000264161.4
	AYLEAIHNF	9	0.0009	AP2S1	ENSG00000042753.11	ENSP00000263271.6
	AYLEALSHL	9	0.0271	PIK3CD	ENSG00000171608.15	ENSP00000446444.2
	AYLEAYKEF	9	0.0072	ETNK1	ENSG00000139163.15	ENSP00000266517.3
	AYLESFYKF	9	0.0009	ATP6V0D1	ENSG00000159720.12	ENSP00000473515.1
	AYLIDIKTI	9	0.1225	IFT172	ENSG00000138002.15	ENSP00000260570.3
	AYLLNLNHL	9	0.0529	TRAM1	ENSG00000067167.8	ENSP00000262213.2
	AYLLTLGKF	9	0.076	CYFIP2	ENSG00000055163.20	ENSP00000479719.1
	AYLSGMLRF	9	0.0086	SRP68	ENSG00000167881.15	ENSP00000312066.1
	AYLSKAMEI	9	0.086	RIOK1	ENSG00000124784.9	ENSP00000369162.2
	AYLTHHQRI	9	0.0908	ZFP69	ENSG00000187815.10	ENSP00000361791.1
	AYLTLTSRM	9	0.2901	RIF1	ENSG00000080345.17	ENSP00000390181.2
	AYLVAHSFL	9	0.1833	SLC44A3	ENSG00000143036.17	ENSP00000389143.2
	AYLVHIEHL	9	0.0239	MCC	ENSG00000171444.18	ENSP00000305617.4
	AYMERMNYI	9	0.0569	FGR	ENSG00000000938.13	ENSP00000363117.3
	AYMPHTFFI	9	0.0069	OGT	ENSG00000147162.14	ENSP00000362824.3
	AYMYYLKHF	9	0.0225	UTP20	ENSG00000120800.5	ENSP00000261637.4
	AYNRIVDAL	9	0.2836	FNIP1	ENSG00000217128.12	ENSP00000309266.7
	AYPHNLMTF	9	0.0041	TRAM1	ENSG00000067167.8	ENSP00000262213.2
	AYPTVKFYF	9	0.0076	DNAJC10	ENSG00000077232.18	ENSP00000479930.1
	AYQDRLAYL	9	0.102	IQGAP1	ENSG00000140575.13	ENSP00000268182.5
	AYQHAFLYI	9	0.0785	NOC2L	ENSG00000188976.11	ENSP00000317992.6
	AYQHLFYLL	9	0.016	IQGAP3	ENSG00000183856.11	ENSP00000354451.2
	AYQLMTDVF	9	0.0772	PUM2	ENSG00000055917.15	ENSP00000338173.5
	AYQSVQETW	9	0.0062	SLC44A4	ENSG00000204385.12	ENSP00000229729.6
	AYRKDFQQL	9	0.1269	INTS6	ENSG00000102786.15	ENSP00000381187.2
	AYSAKIALF	9	0.0062	DPYD	ENSG00000188641.13	ENSP00000359211.3
	AYSEAIFEL	9	0.0388	URGCP	ENSG00000106608.16	ENSP00000336872.6
	AYSLNFPLL	9	0.0462	MAN2C1	ENSG00000140400.17	ENSP00000457788.1
	AYSNIKDYI	9	0.2876	LAMA2	ENSG00000196569.12	ENSP00000480802.1
	AYSPAIQMF	9	0.0013	UGGT2	ENSG00000102595.20	ENSP00000365938.3
	AYSPRFLYI	9	0.0156	MCCC2	ENSG00000131844.16	ENSP00000343657.6
	AYSVEHNQL	9	0.1892	PRRC2C	ENSG00000117523.16	ENSP00000356716.3
	AYSYVPPHW	9	0.0101	FAM168A	ENSG00000054965.10	ENSP00000064778.4
	AYTDCIPQL	9	0.1422	KIFAP3	ENSG00000075945.13	ENSP00000356739.1
	AYTLIAPNI	9	0.1809	EPSTI1	ENSG00000133106.14	ENSP00000318982.7
	AYTLLLHTW	9	0.0151	DOCK2	ENSG00000134516.17	ENSP00000429283.2
	AYTPFHAVL	9	0.0646	INTS14	ENSG00000138614.15	ENSP00000498715.1
	AYTSPPSFF	9	0.016	SYNPO2	ENSG00000172403.11	ENSP00000484885.1
	AYVDKLEEL	9	0.0757	HSPH1	ENSG00000120694.19	ENSP00000396090.3
	AYVEKVEKL	9	0.0288	AMOTL1	ENSG00000166025.18	ENSP00000320968.8
	AYVEKVERL	9	0.0429	AMOTL2	ENSG00000114019.14	ENSP00000249883.5
	AYVEWFNRL	9	0.0344	RASGEF1B	ENSG00000138670.17	ENSP00000425393.1
	AYVGDLQTL	9	0.0679	ASB1	ENSG00000065802.12	ENSP00000264607.4
	AYVGDVPIL	9	0.2086	ANKRD52	ENSG00000139645.10	ENSP00000267116.7
	AYVIGLSSF	9	0.0405	SPG11	ENSG00000104133.15	ENSP00000261866.7
	AYVLNIVRF	9	0.0134	ATP1B1	ENSG00000143153.12	ENSP00000356790.1
	AYVPGFAHI	9	0.0192	CUEDC2	ENSG00000107874.11	ENSP00000358953.4
	AYVQALARF	9	0.0167	ARFGEF1	ENSG00000066777.9	ENSP00000428429.2
	AYVVKVFSL	9	0.0716	C3	ENSG00000125730.16	ENSP00000245907.4
	CYNGSTNRF	9	0.093	CYFIP2	ENSG00000055163.20	ENSP00000479719.1
	CYNPHTDHW	9	0.1093	IVNS1ABP	ENSG00000116679.16	ENSP00000356468.3
	DHCGALPYF	9	1.7778	INTS11	ENSG00000127054.20	ENSP00000445001.1
	DYAELIVKF	9	0.016	NF1	ENSG00000196712.17	ENSP00000351015.4
	DYAELLQHF	9	0.0174	VAC14	ENSG00000103043.15	ENSP00000261776.5
	DYAIWNTKF	9	0.0712	FANCB	ENSG00000181544.15	ENSP00000495047.1
	DYATGFQNW	9	0.1148	CLEC10A	ENSG00000132514.13	ENSP00000254868.4
	DYAYLREHF	9	0.1404	ZNF598	ENSG00000167962.14	ENSP00000455882.1
	DYDSVFHHL	9	0.0811	EPC1	ENSG00000120616.16	ENSP00000318559.6
	DYGEINQLL	9	0.2159	SESN1	ENSG00000080546.13	ENSP00000393762.2
	DYHTKLFLI	9	0.1756	MED16	ENSG00000175221.15	ENSP00000379153.1
	DYIKFLRSI	9	0.1536	HDAC1	ENSG00000116478.12	ENSP00000362649.3
	DYIKNLPMW	9	0.0538	RNF103	ENSG00000239305.7	ENSP00000237455.4
	DYILNVMKF	9	0.0438	HUWE1	ENSG00000086758.16	ENSP00000479451.1
	DYIPQLAKF	9	0.0142	GLS	ENSG00000115419.12	ENSP00000317379.3
	DYKNTFPKW	9	0.1288	CDK1	ENSG00000170312.15	ENSP00000325970.4
	DYKRLFFRF	9	0.1027	TRANK1	ENSG00000168016.14	ENSP00000416168.2
	DYLEKYYKF	9	0.0085	NNMT	ENSG00000166741.7	ENSP00000441434.1
	DYLRDPVTI	9	0.1453	TRIM26	ENSG00000234127.9	ENSP00000395491.1
	DYMKTTSNF	9	0.0203	NEMF	ENSG00000165525.18	ENSP00000298310.5
	DYNFVFTSF	9	0.051	AMD1	ENSG00000123505.16	ENSP00000357877.4
	DYPNIQHLL	9	0.0597	PTCH1	ENSG00000185920.15	ENSP00000332353.6
	DYSRIIQSW	9	0.0908	NCAPD3	ENSG00000151503.12	ENSP00000434168.2
	DYSSILQKF	9	0.0077	FNBP1	ENSG00000187239.17	ENSP00000413625.1
	DYTGALAVF	9	0.197	F8A1	ENSG00000277203.1	ENSP00000479624.1
	DYVEGLRVF	9	0.1353	MYL6	ENSG00000092841.18	ENSP00000446955.1
	DYVRQTWKL	9	0.1265	ZAP70	ENSG00000115085.13	ENSP00000264972.5
	EFCGKTFKF	9	0.2426	BCL11A	ENSG00000119866.21	ENSP00000349300.4
	EHGDQDYIW	9	2.7597	TMBIM6	ENSG00000139644.13	ENSP00000446734.1
	EQIKEYHHL	9	1.1652	AC124319.1	ENSG00000173821.19	ENSP00000425956.2
	EQPETYYKW	9	0.2333	INTS1	ENSG00000164880.16	ENSP00000385722.3
	EWPKHWPTF	9	0.025	XPO1	ENSG00000082898.16	ENSP00000384863.2
	EYAKIFTTY	9	0.1573	LPCAT2	ENSG00000087253.13	ENSP00000262134.5
	EYALLYHTL	9	0.0333	AOC1	ENSG00000002726.20	ENSP00000418614.1
	EYAPNVPFL	9	0.0318	RHOQ	ENSG00000119729.12	ENSP00000238738.4
	EYATKISRF	9	0.0315	PITHD1	ENSG00000057757.10	ENSP00000246151.4
	EYAVMLYTW	9	0.0693	CYFIP2	ENSG00000055163.20	ENSP00000479719.1
	EYCLKFTKL	9	0.243	SUPT7L	ENSG00000119760.16	ENSP00000336750.5
	EYCRDLIKI	9	0.4429	RECQL	ENSG00000004700.16	ENSP00000416739.2
	EYDLIVHQL	9	0.108	VPS26A	ENSG00000122958.15	ENSP00000362480.1
	EYDNFFQHL	9	0.1338	CLASP1	ENSG00000074054.18	ENSP00000496269.1
	EYDQCFNRW	9	0.2907	TRIAP1	ENSG00000170855.4	ENSP00000449795.1
	EYFSYPVSL	9	0.079	SCNN1A	ENSG00000111319.13	ENSP00000353292.3
	EYGQVNHAL	9	0.2286	TUBGCP2	ENSG00000130640.13	ENSP00000252936.3
	EYGRIGNFI	9	0.348	SORD	ENSG00000140263.14	ENSP00000453904.1
	EYGVIRDVL	9	0.8919	H6PD	ENSG00000049239.12	ENSP00000366620.1
	EYIHALTLL	9	0.0912	EXOC4	ENSG00000131558.15	ENSP00000253861.4
	EYIKFLRSI	9	0.1105	HDAC2	ENSG00000196591.12	ENSP00000430432.1
	EYIPKWEQF	9	0.0029	C3orf14	ENSG00000114405.10	ENSP00000419977.1
	EYIRMVAEW	9	0.0805	ITCH	ENSG00000078747.15	ENSP00000363998.4
	EYIRSLNQF	9	0.008	RMC1	ENSG00000141452.9	ENSP00000482573.1
	EYKKEFEKW	9	0.1379	NEB	ENSG00000183091.19	ENSP00000386259.1
	EYKLLHEYW	9	0.1875	SHPRH	ENSG00000146414.16	ENSP00000275233.7
	EYKTVHEEL	9	0.2091	DOCK9	ENSG00000088387.19	ENSP00000401958.4
	EYLADLYHF	9	0.0065	SH3BP1	ENSG00000100092.23	ENSP00000411979.1
	EYLEAHLKF	9	0.0075	USP24	ENSG00000162402.14	ENSP00000294383.5
	EYLENALKL	9	0.1132	GBP7	ENSG00000213512.3	ENSP00000294671.2
	EYLERAPEL	9	0.1951	XRN1	ENSG00000114127.10	ENSP00000264951.4
	EYLEYSLKL	9	0.0847	GBP3	ENSG00000117226.12	ENSP00000437168.2
	EYLGKLVRF	9	0.0124	RSAD2	ENSG00000134321.12	ENSP00000406427.1
	EYLHNCSYF	9	0.0958	AHCTF1	ENSG00000153207.15	ENSP00000355464.1
	EYLKHHNRI	9	0.1628	GZF1	ENSG00000125812.16	ENSP00000338290.5
	EYLKLLHSF	9	0.0058	SREBF2	ENSG00000198911.12	ENSP00000354476.4
	EYLRFLQTI	9	0.0273	ITPR2	ENSG00000123104.12	ENSP00000370744.3
	EYLRQHDKL	9	0.2643	MROH1	ENSG00000179832.17	ENSP00000388174.2
	EYLRQIFRL	9	0.0536	SMPD4	ENSG00000136699.19	ENSP00000405187.2
	EYLSRHWLF	9	0.0066	GGCX	ENSG00000115486.12	ENSP00000233838.3
	EYMEHVYLI	9	0.0119	OSBPL2	ENSG00000130703.16	ENSP00000478158.1
	EYMIFDHEF	9	0.0161	USO1	ENSG00000138768.14	ENSP00000444850.2
	EYMIQFNRL	9	0.0961	HELZ2	ENSG00000130589.16	ENSP00000393257.2
	EYMKHTRLF	9	0.016	FLII	ENSG00000177731.16	ENSP00000324573.4
	EYMLQNHVF	9	0.032	IPO7	ENSG00000205339.10	ENSP00000369042.3
	EYMPIKLKI	9	0.0143	SBNO1	ENSG00000139697.14	ENSP00000387361.2
	EYMRNFSDL	9	0.3319	PPM1B	ENSG00000138032.21	ENSP00000390087.1
	EYNEVANLF	9	0.0166	PARP11	ENSG00000111224.14	ENSP00000392392.1
	EYNNNFHVL	9	0.0774	IPMK	ENSG00000151151.6	ENSP00000363046.3
	EYPLVINTL	9	0.0541	DPY19L1	ENSG00000173852.14	ENSP00000490722.1
	EYQKVGQSF	9	0.0225	SNX18	ENSG00000178996.14	ENSP00000317332.4
	EYQKVWNLF	9	0.0077	PARP12	ENSG00000059378.12	ENSP00000263549.3
	EYRPEFSNF	9	0.0662	PARP4	ENSG00000102699.6	ENSP00000371419.3
	EYSDVLAKL	9	0.091	AHDC1	ENSG00000126705.14	ENSP00000247087.4
	EYSIVIQQL	9	0.0531	DDOST	ENSG00000244038.9	ENSP00000399457.3
	EYSKQMQRF	9	0.0416	HDAC1	ENSG00000116478.12	ENSP00000362649.3
	EYTDVLQKI	9	0.0705	EPS8L1	ENSG00000131037.15	ENSP00000466828.1
	EYTDVYPEI	9	0.0982	MAGED1	ENSG00000179222.17	ENSP00000364927.3
	EYTKYHERL	9	0.1991	NF1	ENSG00000196712.17	ENSP00000351015.4
	EYTLMRATF	9	0.1153	IRS2	ENSG00000185950.9	ENSP00000365016.3
	EYTRALFLL	9	0.1123	MAU2	ENSG00000129933.21	ENSP00000262815.9
	EYTRYLFAL	9	0.3407	FARP2	ENSG00000006607.14	ENSP00000264042.3
	EYVANLTNL	9	0.2301	SMARCA2	ENSG00000080503.24	ENSP00000349788.2
	EYVEKFYRI	9	0.0259	AC116366.3	ENSG00000283782.2	ENSP00000492349.2
	EYVKQTWNL	9	0.0598	SYK	ENSG00000165025.15	ENSP00000364904.4
	EYVRDHPQF	9	0.0386	FASTKD1	ENSG00000138399.18	ENSP00000400513.2
	EYVRDLPVL	9	0.2391	UNC13B	ENSG00000198722.14	ENSP00000479261.1
	EYVRLVTEF	9	0.0233	NOB1	ENSG00000141101.13	ENSP00000268802.5
	EYVVRTFTL	9	0.0977	PTPRK	ENSG00000152894.14	ENSP00000357209.4
	FAFDPSVNY	9	5.7061	TRIM22	ENSG00000132274.16	ENSP00000369299.3
	FFKDRHWLF	9	0.0951	METTL2B	ENSG00000165055.15	ENSP00000262432.8
	FMYDRPLRL	9	0.669	COL6A3	ENSG00000163359.15	ENSP00000315873.4
	FQEDRYWRF	9	0.4354	MMP15	ENSG00000102996.5	ENSP00000219271.3
	FQRKFVNEV	9	8.0908	ATP6V0A4	ENSG00000105929.16	ENSP00000308122.2
	FTQLLLCGF	9	7.3121	ROBO2	ENSG00000185008.17	ENSP00000417164.1
	FWDIKGKLF	9	0.2583	EHMT1	ENSG00000181090.21	ENSP00000417980.1
	FWDIKSKYF	9	0.2491	EHMT2	ENSG00000204371.11	ENSP00000379078.3
	FYADRFLKF	9	0.003	PIP5K1B	ENSG00000107242.19	ENSP00000265382.2
	FYAERFFKF	9	0.0017	PIP5K1C	ENSG00000186111.9	ENSP00000335333.2
	FYCNPQPCF	9	0.0921	ADIPOR2	ENSG00000006831.10	ENSP00000349616.4
	FYEFRSYYL	9	0.2871	NIPSNAP3A	ENSG00000136783.10	ENSP00000363899.4
	FYGDKMNLF	9	0.0091	NEK6	ENSG00000119408.16	ENSP00000441469.1
	FYGKKFPFF	9	0.0056	DOCK4	ENSG00000128512.22	ENSP00000412834.1
	FYGTFDVHL	9	0.2196	SPTLC1	ENSG00000090054.15	ENSP00000262554.2
	FYHDFFTNI	9	0.0695	XPO6	ENSG00000169180.11	ENSP00000457341.1
	FYHEAVVLF	9	0.0045	TTC31	ENSG00000115282.19	ENSP00000387213.1
	FYHKYFNYL	9	0.055	EXT2	ENSG00000151348.14	ENSP00000431173.1
	FYILTSKEL	9	0.1829	STK17B	ENSG00000081320.11	ENSP00000263955.4
	FYISPVNKL	9	0.0165	AVL9	ENSG00000105778.19	ENSP00000315568.4
	FYITPSTSL	9	0.0915	YLPM1	ENSG00000119596.18	ENSP00000324463.7
	FYITSRTQF	9	0.0247	SRC	ENSG00000197122.11	ENSP00000362680.2
	FYLPSSPNL	9	0.0199	SMG5	ENSG00000198952.8	ENSP00000355261.5
	FYLRNFNNW	9	0.0166	RNMT	ENSG00000101654.17	ENSP00000446426.1
	FYMDTSHLF	9	0.001	PRRC2C	ENSG00000117523.16	ENSP00000356716.3
	FYNLLTRTF	9	0.0171	PIGT	ENSG00000124155.18	ENSP00000279035.8
	FYNNVKSRF	9	0.025	MYRIP	ENSG00000170011.14	ENSP00000398665.1
	FYPPKVELF	9	0.0021	PAICS	ENSG00000128050.8	ENSP00000424907.1
	FYPYGLQTF	9	0.0102	SUN2	ENSG00000100242.15	ENSP00000385740.1
	FYQGIVQQF	9	0.0017	TUBGCP3	ENSG00000126216.15	ENSP00000261965.3
	FYQPKIQQF	9	0.0008	FANCI	ENSG00000140525.17	ENSP00000300027.8
	FYQREFDFF	9	0.0202	PI4KA	ENSG00000241973.10	ENSP00000255882.6
	FYQRFPLSF	9	0.004	EDEM1	ENSG00000134109.11	ENSP00000256497.4
	FYSRLLQKF	9	0.0046	ZWILCH	ENSG00000174442.12	ENSP00000311429.5
	FYTAFLHHL	9	0.0256	UBR1	ENSG00000159459.12	ENSP00000290650.4
	FYTAIAQAF	9	0.0284	UBR5	ENSG00000104517.13	ENSP00000429084.1
	FYTRELSNF	9	0.0234	IARS2	ENSG00000067704.10	ENSP00000355889.2
	FYTVIPHNF	9	0.0028	PARP3	ENSG00000041880.14	ENSP00000395951.2
	FYVDTVRAF	9	0.0291	POLE	ENSG00000177084.16	ENSP00000322570.5
	FYVKRAELW	9	0.0462	NOC4L	ENSG00000184967.7	ENSP00000328854.1
	GFNPHPSRF	9	0.1799	USP54	ENSG00000166348.18	ENSP00000404644.1
	GMYIFLHTV	9	8.6912	ORMDL3	ENSG00000172057.10	ENSP00000464693.1
	GMYVFLHAV	9	18.5	ORMDL1	ENSG00000128699.14	ENSP00000376160.4
	GQHAFYQLI	9	3.9294	GPI	ENSG00000105220.17	ENSP00000405573.3
	GQRIQNVNV	9	26.8	AHCTF1	ENSG00000153207.15	ENSP00000355464.1
	GYADIVQLL	9	0.039	OSTF1	ENSG00000134996.11	ENSP00000340836.6
	GYARLIETL	9	0.1151	CAMTA2	ENSG00000108509.21	ENSP00000412886.3
	GYASRFIVI	9	0.2298	RPIA	ENSG00000153574.9	ENSP00000283646.3
	GYCPNHPVI	9	0.3044	NEDD4L	ENSG00000049759.18	ENSP00000383199.2
	GYIEDLKKF	9	0.0425	ATP1B3	ENSG00000069849.11	ENSP00000417522.1
	GYIERPQLI	9	0.0382	TENT2	ENSG00000164329.13	ENSP00000397563.1
	GYIHVTQTF	9	0.0035	NKG7	ENSG00000105374.10	ENSP00000221978.4
	GYKSENQEF	9	0.1406	SYNCRIP	ENSG00000135316.17	ENSP00000358635.3
	GYLADPAKF	9	0.0404	MRPL15	ENSG00000137547.8	ENSP00000260102.4
	GYNVKFDMF	9	0.1275	GPX4	ENSG00000167468.16	ENSP00000485000.1
	GYPEVALHF	9	0.005	COPA	ENSG00000122218.16	ENSP00000241704.7
	GYPGRQYYF	9	0.0216	RHBDD1	ENSG00000144468.17	ENSP00000344779.3
	GYPLWKVTF	9	0.024	PNP	ENSG00000198805.11	ENSP00000354532.5
	GYQRRWFVL	9	0.2502	OSBP	ENSG00000110048.12	ENSP00000263847.1
	HAHNYYNSA	9	31.5	CNN1	ENSG00000130176.8	ENSP00000468259.1
	HARDFTVSA	9	32	EIF4A2	ENSG00000156976.17	ENSP00000413529.1
	HFAETSYYF	9	0.0252	RPUSD2	ENSG00000166133.18	ENSP00000323288.7
	HFHPSVALF	9	0.0309	CEBPZ	ENSG00000115816.15	ENSP00000234170.5
	HFIAEHYMF	9	0.0437	DEGS1	ENSG00000143753.13	ENSP00000400545.1
	HFIEIHHHL	9	0.0534	STYXL1	ENSG00000127952.17	ENSP00000353798.4
	HFLDRHLVF	9	0.0839	EIF3E	ENSG00000104408.9	ENSP00000220849.5
	HFVAEHYMF	9	0.0945	DEGS2	ENSG00000168350.8	ENSP00000307126.5
	HMDDGGYSM	9	3.5853	RBMXL1	ENSG00000213516.10	ENSP00000498248.1
	HPREPALGP	9	47	AC011511.4	ENSG00000267303.1	ENSP00000467814.1
	HPTWALKEA	9	51.25	NOMO1	ENSG00000103512.15	ENSP00000287667.7
	HPYKHSFRA	9	24.7143	POLR1D	ENSG00000186184.18	ENSP00000490619.1
	HQAAIVSKI	9	3.7087	CALD1	ENSG00000122786.20	ENSP00000398826.1
	HQALLHNKI	9	3.7262	ABCC3	ENSG00000108846.16	ENSP00000285238.8
	HQFDSVKRI	9	4.1305	ENPEP	ENSG00000138792.10	ENSP00000265162.5
	HQKKILNSI	9	2.2251	EPHB2	ENSG00000133216.16	ENSP00000363761.3
	HQLVLHSRV	9	11.0978	ZNF217	ENSG00000171940.13	ENSP00000360526.2
	HQNKILSSV	9	6.5504	EPHA4	ENSG00000116106.12	ENSP00000281821.2
	HQPTTWVSF	9	0.277	STT3B	ENSG00000163527.9	ENSP00000295770.2
	HQRSFTETM	9	4.5827	C12orf10	ENSG00000139637.14	ENSP00000267103.5
	HQYIFSHIL	9	2.5694	DICER1	ENSG00000100697.14	ENSP00000343745.3
	HYAALAHYF	9	0.0053	RHPN2	ENSG00000131941.8	ENSP00000254260.2
	HYAHLIKTF	9	0.0078	DOCK1	ENSG00000150760.12	ENSP00000280333.6
	HYAPLQAYL	9	0.0369	EP400	ENSG00000183495.13	ENSP00000374212.2
	HYARRQFHL	9	0.1165	GBE1	ENSG00000114480.13	ENSP00000410833.2
	HYAYSFKYL	9	0.1651	SUPT6H	ENSG00000109111.15	ENSP00000338143.4
	HYCERFIEL	9	0.1245	AQR	ENSG00000021776.11	ENSP00000156471.5
	HYCRDMKKF	9	0.2912	KDM2A	ENSG00000173120.15	ENSP00000432786.1
	HYCTDPAKF	9	0.088	GPN2	ENSG00000142751.15	ENSP00000363250.3
	HYHKKFWKL	9	0.0183	GALNT3	ENSG00000115339.13	ENSP00000376465.3
	HYHPIVQRF	9	0.0015	NOC3L	ENSG00000173145.11	ENSP00000360412.3
	HYHPSNARF	9	0.0152	PITRM1	ENSG00000107959.16	ENSP00000224949.4
	HYIERIQKL	9	0.0099	KANK1	ENSG00000107104.18	ENSP00000371740.1
	HYIKNHEFI	9	0.0688	PRKCD	ENSG00000163932.15	ENSP00000378217.2
	HYILHNSFF	9	0.0389	TIPARP	ENSG00000163659.13	ENSP00000418757.1
	HYINMPVQF	9	0.0032	CEP192	ENSG00000101639.18	ENSP00000427550.1
	HYIRKYNRF	9	0.0164	RPS11	ENSG00000142534.7	ENSP00000470447.1
	HYIRSPPQL	9	0.0382	FNIP2	ENSG00000052795.13	ENSP00000264433.6
	HYKPSSHKL	9	0.0378	FZD6	ENSG00000164930.12	ENSP00000429055.1
	HYLDTTTLI	9	0.0353	CRK	ENSG00000167193.8	ENSP00000381942.5
	HYLFNTALF	9	0.0105	FAR2	ENSG00000064763.11	ENSP00000443291.2
	HYLPSYYHL	9	0.0029	DCPS	ENSG00000110063.10	ENSP00000263579.4
	HYLRVFNFL	9	0.0391	TUBGCP3	ENSG00000126216.15	ENSP00000261965.3
	HYLYQIAHL	9	0.0862	SF3B3	ENSG00000189091.13	ENSP00000305790.5
	HYMSINDSF	9	0.0118	BICD2	ENSG00000185963.14	ENSP00000364662.3
	HYNSHYEKF	9	0.0073	ASTN2	ENSG00000148219.16	ENSP00000314038.4
	HYNWLIYHL	9	0.0365	DHX36	ENSG00000174953.14	ENSP00000417078.1
	HYPLNTVTF	9	0.0074	TNS1	ENSG00000079308.19	ENSP00000493967.1
	HYPPVQVLF	9	0.0012	MSH6	ENSG00000116062.15	ENSP00000498629.1
	HYQQHPLHL	9	0.037	KIF1B	ENSG00000054523.17	ENSP00000263934.6
	HYRSHHPTL	9	0.2231	CACHD1	ENSG00000158966.15	ENSP00000498498.1
	HYRSVFYSF	9	0.0216	NBPF1	ENSG00000219481.10	ENSP00000474456.1
	HYSDSILTF	9	0.0026	KLHL15	ENSG00000174010.9	ENSP00000332791.8
	HYSENMFSF	9	0.005	TARS	ENSG00000113407.13	ENSP00000424387.1
	HYSPIYLSF	9	0.0009	FDFT1	ENSG00000079459.13	ENSP00000444248.2
	HYSTKAYSW	9	0.0582	SELP	ENSG00000174175.17	ENSP00000391694.2
	HYTYILEVF	9	0.0204	SLC7A11	ENSG00000151012.13	ENSP00000280612.5
	HYVAGLVGI	9	0.4352	FDFT1	ENSG00000079459.13	ENSP00000444248.2
	HYVEKPSTF	9	0.0078	GMPPA	ENSG00000144591.18	ENSP00000315925.5
	IFFENHPYF	9	0.0125	MX1	ENSG00000157601.14	ENSP00000381601.2
	IFHDISLRF	9	0.015	MRPS5	ENSG00000144029.12	ENSP00000272418.2
	IFHEVPLKF	9	0.0046	ICE2	ENSG00000128915.12	ENSP00000261520.4
	IFHEVSQLI	9	0.1567	XPO4	ENSG00000132953.16	ENSP00000255305.6
	IFRPDNFVF	9	0.0934	TUBB2A	ENSG00000137267.6	ENSP00000369703.2
	IFTDLSSRF	9	0.0725	XRCC5	ENSG00000079246.16	ENSP00000375978.3
	IFTDVALKF	9	0.0213	GTF3C4	ENSG00000125484.12	ENSP00000361219.4
	IFTNTVARF	9	0.0604	AKAP11	ENSG00000023516.9	ENSP00000025301.2
	IGLHVFPTF	9	0.614	TMCO3	ENSG00000150403.18	ENSP00000389399.2
	ILGPPPPSF	9	0.1364	MATR3	ENSG00000280987.4	ENSP00000423533.1
	ILPREFYAW	9	0.2471	ZSCAN25	ENSG00000197037.11	ENSP00000377708.2
	IMPSSSHLF	9	0.0176	XRN1	ENSG00000114127.10	ENSP00000264951.4
	IMTGSYNNF	9	0.3704	PPP2R2B	ENSG00000156475.18	ENSP00000377931.4
	IQVRYLKII	9	7.435	AP1M1	ENSG00000072958.8	ENSP00000291439.2
	ISCRIINTF	9	0.9215	DNAAF5	ENSG00000164818.16	ENSP00000297440.6
	ISTPVIRTF	9	0.4511	FAM120A	ENSG00000048828.17	ENSP00000277165.5
	IVKERGTVY	9	9.7971	FKBP4	ENSG00000004478.8	ENSP00000001008.4
	IWISKLPHF	9	0.0086	TDRD7	ENSG00000196116.8	ENSP00000347444.4
	IYAFVGEKF	9	0.0032	CCR8	ENSG00000179934.6	ENSP00000326432.4
	IYAGQMAVL	9	0.1585	COQ7	ENSG00000167186.11	ENSP00000322316.5
	IYAHITKHY	9	0.2827	FOXK1	ENSG00000164916.11	ENSP00000328720.4
	IYAKHLEHW	9	0.0102	HS3ST3A1	ENSG00000153976.3	ENSP00000284110.1
	IYAPKLQEF	9	0.0007	CCNE2	ENSG00000175305.17	ENSP00000429089.1
	IYAPPLPSL	9	0.0054	AKAP1	ENSG00000121057.13	ENSP00000337736.3
	IYASVRTLL	9	0.0337	SH3BP4	ENSG00000130147.16	ENSP00000375867.2
	IYATRLIQM	9	0.1089	POLD2	ENSG00000106628.10	ENSP00000480186.1
	IYCPAPPQI	9	0.0168	CD55	ENSG00000196352.15	ENSP00000356031.3
	IYCQITQHL	9	0.0147	PDE3A	ENSG00000172572.6	ENSP00000351957.3
	IYDEVVKLL	9	0.0486	SLC25A1	ENSG00000100075.10	ENSP00000215882.5
	IYDPNLAFL	9	0.0568	PLCG2	ENSG00000197943.10	ENSP00000482457.1
	IYDSVKVYF	9	0.0069	SLC25A3	ENSG00000075415.12	ENSP00000383898.3
	IYEDVERQW	9	0.1254	CALU	ENSG00000128595.17	ENSP00000442110.1
	IYEKSCYLF	9	0.0203	CLEC7A	ENSG00000172243.17	ENSP00000266456.6
	IYELRTYKL	9	0.0868	NIPSNAP1	ENSG00000184117.11	ENSP00000216121.7
	IYEMILHEF	9	0.0077	VPS41	ENSG00000006715.16	ENSP00000309457.4
	IYEPLHTHW	9	0.0109	PAQR7	ENSG00000182749.5	ENSP00000363414.3
	IYEQVFAKL	9	0.0513	NRDE2	ENSG00000119720.18	ENSP00000346335.3
	IYFEYSHAF	9	0.0022	MSH3	ENSG00000113318.11	ENSP00000499791.1
	IYFFHHYEL	9	0.0249	TMEM259	ENSG00000182087.14	ENSP00000349087.2
	IYFIPRNVI	9	0.1762	RSBN1	ENSG00000081019.13	ENSP00000261441.5
	IYFKKPLNI	9	0.0078	ATP6V0A1	ENSG00000033627.16	ENSP00000377415.2
	IYFLHPDAF	9	0.0141	TLR5	ENSG00000187554.14	ENSP00000496355.1
	IYGAPGVEF	9	0.0076	LLGL1	ENSG00000131899.11	ENSP00000321537.4
	IYGEGFQTW	9	0.0041	ALG9	ENSG00000086848.15	ENSP00000482437.1
	IYGFMHDHL	9	0.1678	SACS	ENSG00000151835.16	ENSP00000385844.1
	IYGGSDSRF	9	0.0673	SF3B1	ENSG00000115524.16	ENSP00000499119.1
	IYGKFRKTF	9	0.0246	KDELR3	ENSG00000100196.11	ENSP00000386918.3
	IYGLLKNPF	9	0.119	YME1L1	ENSG00000136758.18	ENSP00000481724.1
	IYGRHLYFW	9	0.0542	MGST2	ENSG00000085871.9	ENSP00000482639.1
	IYGSVWEKL	9	0.0175	SAMD8	ENSG00000156671.14	ENSP00000438042.1
	IYGYVAEQF	9	0.0035	SPCS1	ENSG00000114902.14	ENSP00000391610.1
	IYHKYYHYL	9	0.0118	EXT1	ENSG00000182197.11	ENSP00000367446.2
	IYHPDIQLL	9	0.0039	VPS13C	ENSG00000129003.18	ENSP00000493560.1
	IYHSHHPTL	9	0.0249	OPA1	ENSG00000198836.10	ENSP00000355311.2
	IYIAGHPAF	9	0.0099	HNRNPL	ENSG00000104824.17	ENSP00000497920.1
	IYIDRFEDL	9	0.0541	ARL14EP	ENSG00000152219.5	ENSP00000282032.3
	IYIDRGVVF	9	0.0083	TFIP11	ENSG00000100109.17	ENSP00000480171.1
	IYIHAHNTI	9	0.0137	IKBKE	ENSG00000263528.8	ENSP00000464030.1
	IYIINVHSM	9	0.0272	DENND3	ENSG00000105339.10	ENSP00000262585.2
	IYILDPELL	9	0.0292	DGKZ	ENSG00000149091.15	ENSP00000343065.6
	IYINSRSVF	9	0.0446	CAPN5	ENSG00000149260.18	ENSP00000467244.2
	IYIRYLYKL	9	0.0139	DOCK5	ENSG00000147459.18	ENSP00000276440.7
	IYKDRDSQI	9	0.321	PAF1	ENSG00000006712.15	ENSP00000221265.2
	IYKDYQYYF	9	0.0028	MRC1	ENSG00000260314.3	ENSP00000455897.1
	IYKFLTPYL	9	0.1011	TTC30B	ENSG00000196659.9	ENSP00000386181.2
	IYKGIPLQL	9	0.0139	USP6NL	ENSG00000148429.14	ENSP00000476462.1
	IYKIDFVRF	9	0.0145	UNC119	ENSG00000109103.11	ENSP00000337040.3
	IYKKYPNMF	9	0.0102	AHCYL2	ENSG00000158467.16	ENSP00000315931.3
	IYKPVTDFF	9	0.0019	LRPPRC	ENSG00000138095.19	ENSP00000260665.7
	IYKSIMEQF	9	0.0032	BAIAP2L2	ENSG00000128298.17	ENSP00000371085.3
	IYKWITDNF	9	0.0111	FOXJ1	ENSG00000129654.8	ENSP00000323880.4
	IYLDLPQNF	9	0.001	RNF14	ENSG00000013561.18	ENSP00000423420.1
	IYLDTHFRL	9	0.0074	ZNFX1	ENSG00000124201.15	ENSP00000360819.4
	IYLEKLKTI	9	0.0161	PLEC	ENSG00000178209.15	ENSP00000344848.3
	IYLIHHQRF	9	0.0071	ZNF530	ENSG00000183647.10	ENSP00000332861.5
	IYLLIHNNF	9	0.0094	CD53	ENSG00000143119.14	ENSP00000497382.1
	IYLLNPCHL	9	0.0812	TMEM164	ENSG00000157600.12	ENSP00000361143.1
	IYLPEVRKI	9	0.0098	TULP4	ENSG00000130338.13	ENSP00000356064.3
	IYLPYLHEW	9	0.0025	TSG101	ENSG00000074319.13	ENSP00000438471.1
	IYLRDPVQV	9	0.147	TPP2	ENSG00000134900.12	ENSP00000365220.3
	IYLRLLVKL	9	0.0415	RPL18	ENSG00000063177.13	ENSP00000470988.1
	IYLSGLHSW	9	0.0049	CPT1A	ENSG00000110090.13	ENSP00000439084.1
	IYLTFPVAM	9	0.1459	PET100	ENSG00000229833.9	ENSP00000470539.1
	IYLVSIPEL	9	0.0251	ATP6V0A2	ENSG00000185344.14	ENSP00000332247.2
	IYMDTLNIF	9	0.0026	GHITM	ENSG00000165678.21	ENSP00000361207.3
	IYNFPIHAF	9	0.0042	MAK16	ENSG00000198042.11	ENSP00000353246.5
	IYNFVESKL	9	0.118	ORC1	ENSG00000085840.13	ENSP00000360623.3
	IYNGKLFDL	9	0.1396	KIF2C	ENSG00000142945.13	ENSP00000361298.4
	IYNHITTRV	9	0.1704	ADD1	ENSG00000087274.17	ENSP00000381193.1
	IYNPTTGEF	9	0.0082	ATP1B3	ENSG00000069849.11	ENSP00000418280.1
	IYNQVNVVL	9	0.0537	FAM49B	ENSG00000153310.19	ENSP00000429150.1
	IYNSQREHF	9	0.0189	SIPA1L1	ENSG00000197555.9	ENSP00000370630.3
	IYNYPEQLF	9	0.0065	CCT2	ENSG00000166226.13	ENSP00000299300.6
	IYPEVVHMF	9	0.0005	PPP2R5C	ENSG00000078304.19	ENSP00000412324.2
	IYPHGLVLL	9	0.025	SMS	ENSG00000102172.16	ENSP00000385746.2
	IYPQVLHSL	9	0.0045	AC124319.1	ENSG00000173821.19	ENSP00000425956.2
	IYPTAPPRF	9	0.0031	LYPLAL1	ENSG00000143353.12	ENSP00000355894.3
	IYQDVTLKW	9	0.004	BBS9	ENSG00000122507.20	ENSP00000242067.6
	IYQFIMDRF	9	0.0122	FOXC1	ENSG00000054598.9	ENSP00000493906.1
	IYQGRLWAF	9	0.0071	DEFA1	ENSG00000206047.2	ENSP00000372126.2
	IYQKAFDLI	9	0.033	KPNA6	ENSG00000025800.14	ENSP00000362728.3
	IYQKRCEAF	9	0.0704	TKT	ENSG00000163931.16	ENSP00000417773.1
	IYQKVRHRL	9	0.0222	STRIP1	ENSG00000143093.15	ENSP00000358811.1
	IYQMLKNLL	9	0.0935	UBE4A	ENSG00000110344.9	ENSP00000252108.3
	IYQRHVYNL	9	0.0095	TMEM209	ENSG00000146842.17	ENSP00000380747.2
	IYQRWKDLL	9	0.1053	SAMD9L	ENSG00000177409.12	ENSP00000326247.4
	IYQWVRDEL	9	0.1508	SATB1	ENSG00000182568.17	ENSP00000341024.5
	IYQYIQSRF	9	0.0057	DYRK1B	ENSG00000105204.14	ENSP00000469863.1
	IYRAQLELF	9	0.0197	FAM126B	ENSG00000155744.9	ENSP00000393667.2
	IYREHFQHV	9	0.2304	ADNP	ENSG00000101126.17	ENSP00000360662.2
	IYRHMQEEF	9	0.035	PIGO	ENSG00000165282.13	ENSP00000367880.3
	IYSEMIHNL	9	0.0045	FAM135A	ENSG00000082269.16	ENSP00000410768.2
	IYSIDFTRF	9	0.0066	UNC119B	ENSG00000175970.11	ENSP00000344942.4
	IYSQTYFRF	9	0.0018	TNFSF10	ENSG00000121858.11	ENSP00000241261.2
	IYTEHAHQV	9	0.1378	WDR1	ENSG00000071127.17	ENSP00000427687.1
	IYTFPHASF	9	0.0101	BTN3A3	ENSG00000111801.16	ENSP00000355238.3
	IYTHGLALL	9	0.0952	PAQR4	ENSG00000162073.13	ENSP00000321804.8
	IYTKIMDLI	9	0.0965	DPY19L1	ENSG00000173852.14	ENSP00000490722.1
	IYTKLNQKI	9	0.021	EXOC6	ENSG00000138190.16	ENSP00000360607.4
	IYTLNLHEL	9	0.0237	MAP4K2	ENSG00000168067.12	ENSP00000294066.2
	IYTNQNVVW	9	0.0837	ADA2	ENSG00000093072.18	ENSP00000382731.2
	IYTPIFNEY	9	0.0639	ARL2BP	ENSG00000102931.8	ENSP00000219204.3
	IYTRLLPAL	9	0.174	ABHD14A-ACY1	ENSG00000114786.16	ENSP00000420487.1
	IYTVHHIVW	9	0.0583	MAST4	ENSG00000069020.18	ENSP00000385727.1
	IYTVLFERL	9	0.0562	SLC25A11	ENSG00000108528.14	ENSP00000225665.7
	IYTWIEDHF	9	0.0218	FOXM1	ENSG00000111206.12	ENSP00000486536.1
	IYVHDLLTF	9	0.0061	VPS39	ENSG00000166887.15	ENSP00000326534.5
	IYVKRSAKF	9	0.0095	AGPAT5	ENSG00000155189.12	ENSP00000285518.6
	IYVPCVAKI	9	0.095	ZNF263	ENSG00000006194.10	ENSP00000459998.1
	IYVPVSLGF	9	0.005	OVOL1	ENSG00000172818.10	ENSP00000337862.3
	IYVQEMAKL	9	0.0766	H2AFY	ENSG00000113648.16	ENSP00000423563.1
	IYVSLAHVL	9	0.031	ANO7	ENSG00000146205.13	ENSP00000274979.8
	IYVTGGHLF	9	0.0043	KLHDC7B	ENSG00000130487.8	ENSP00000497256.1
	IYYFKANVF	9	0.0169	ARPC3	ENSG00000111229.16	ENSP00000228825.7
	IYYIDMQKF	9	0.0056	KCTD3	ENSG00000136636.13	ENSP00000259154.2
	KCAQIEAKF	9	2.8073	NAP1L1	ENSG00000187109.14	ENSP00000477538.1
	KCDPTEVEL	9	7.6558	JCHAIN	ENSG00000132465.11	ENSP00000254801.4
	KFAEEFYSF	9	0.0067	CDCA7L	ENSG00000164649.20	ENSP00000383986.3
	KFCMISATF	9	0.195	NCAPD2	ENSG00000010292.13	ENSP00000325017.5
	KFFEMVNTI	9	0.186	MAP3K5	ENSG00000197442.10	ENSP00000351908.4
	KFHPNSNYL	9	0.2234	TAF5L	ENSG00000135801.9	ENSP00000355636.1
	KFHSEVAKF	9	0.0743	GGA2	ENSG00000103365.15	ENSP00000311962.4
	KFISTSLLL	9	0.1835	CXCL13	ENSG00000156234.7	ENSP00000286758.4
	KFMPVSSLI	9	0.0906	FTSJ3	ENSG00000108592.17	ENSP00000396673.2
	KFNPVSFTW	9	0.011	KLHDC3	ENSG00000124702.18	ENSP00000244670.8
	KFPQFLPKF	9	0.0063	TARBP1	ENSG00000059588.10	ENSP00000040877.1
	KFSEPLYTF	9	0.0038	FAT2	ENSG00000086570.12	ENSP00000261800.5
	KFSNVTMLF	9	0.0142	GUCY1A1	ENSG00000164116.16	ENSP00000424361.1
	KFTSKSNSF	9	0.1563	ZNF776	ENSG00000152443.13	ENSP00000321812.5
	KFVTVQATF	9	0.0505	C3	ENSG00000125730.16	ENSP00000245907.4
	KFYTDPSYF	9	0.075	WASF2	ENSG00000158195.11	ENSP00000483313.1
	KGLKYFHHF	9	0.4792	KIAA1324	ENSG00000116299.17	ENSP00000393964.2
	KLNGKWYYF	9	0.2863	USP4	ENSG00000114316.12	ENSP00000341028.4
	KLPADRPSF	9	0.3612	MUSK	ENSG00000030304.13	ENSP00000363571.4
	KLYEQHHVV	9	3.4615	DHCR24	ENSG00000116133.13	ENSP00000360316.3
	KQALKYFNL	9	1.2698	SEL1L	ENSG00000071537.14	ENSP00000337053.4
	KQCKDYYEI	9	1.9244	DNAJB12	ENSG00000148719.15	ENSP00000378363.2
	KQFQYQNRI	9	2.4418	PTGS2	ENSG00000073756.12	ENSP00000356438.5
	KQLAVYEEF	9	0.3678	CNOT1	ENSG00000125107.18	ENSP00000320949.5
	KQMLIYHYL	9	0.5578	LARP7	ENSG00000174720.16	ENSP00000422451.1
	KQPEEYHYL	9	0.2733	MYO9A	ENSG00000066933.16	ENSP00000348349.5
	KQQKLWHLF	9	0.172	C16orf72	ENSG00000182831.12	ENSP00000331720.7
	KQQRMYFVF	9	0.4722	ATP11C	ENSG00000101974.14	ENSP00000359588.1
	KWFFQKLRF	9	0.0894	RPL27	ENSG00000131469.14	ENSP00000467587.1
	KWLLYPTEI	9	0.3135	ITGA3	ENSG00000005884.18	ENSP00000315190.8
	KWLTKSFHF	9	0.0244	SLC35C2	ENSG00000080189.15	ENSP00000439974.2
	KWREVSHTF	9	0.0136	FBXO44	ENSG00000132879.14	ENSP00000365961.1
	KWSKKFFSF	9	0.0181	MAP4K4	ENSG00000071054.16	ENSP00000343658.5
	KYAALFSQM	9	0.0872	SAMD4A	ENSG00000020577.13	ENSP00000452535.1
	KYADAVKNF	9	0.0051	RASA3	ENSG00000185989.11	ENSP00000335029.7
	KYAELKDRL	9	0.1424	LAMB3	ENSG00000196878.15	ENSP00000348384.3
	KYAHMINGF	9	0.0156	ADSS	ENSG00000035687.10	ENSP00000355493.3
	KYAKLEEKL	9	0.0889	GOLGB1	ENSG00000173230.15	ENSP00000341848.5
	KYALLLQEL	9	0.0286	PLEKHG4	ENSG00000196155.13	ENSP00000353646.5
	KYAPSGFYI	9	0.0119	WDR1	ENSG00000071127.17	ENSP00000427687.1
	KYAQWEESL	9	0.1067	CRNKL1	ENSG00000101343.14	ENSP00000366544.4
	KYARVPCGF	9	0.0829	EDEM3	ENSG00000116406.19	ENSP00000318147.7
	KYARVVQKL	9	0.0059	TBP	ENSG00000112592.14	ENSP00000442132.1
	KYAWVLDKL	9	0.0555	EEF1A1	ENSG00000156508.18	ENSP00000339063.7
	KYCKPSWIF	9	0.0265	TNS4	ENSG00000131746.13	ENSP00000254051.6
	KYCQVIRVI	9	0.1831	RPL3	ENSG00000100316.16	ENSP00000386101.1
	KYDEIFYNL	9	0.0149	EHD2	ENSG00000024422.12	ENSP00000439036.1
	KYDRITNHI	9	0.0742	MCM2	ENSG00000073111.14	ENSP00000265056.7
	KYDTDFYIL	9	0.1539	DARS	ENSG00000115866.11	ENSP00000264161.4
	KYEELFPAF	9	0.0153	NAPA	ENSG00000105402.8	ENSP00000263354.2
	KYEEMFPAF	9	0.0172	NAPB	ENSG00000125814.17	ENSP00000381459.3
	KYELDFSHF	9	0.0484	TLR2	ENSG00000137462.8	ENSP00000495339.1
	KYERIFTLL	9	0.0577	INTS6	ENSG00000102786.15	ENSP00000381187.2
	KYFAKHPRL	9	0.0541	UTRN	ENSG00000152818.18	ENSP00000356515.3
	KYFAQALKL	9	0.0348	EMC2	ENSG00000104412.8	ENSP00000220853.3
	KYFDKVVTL	9	0.0039	KIF7	ENSG00000166813.15	ENSP00000377934.3
	KYFEKQFEL	9	0.0092	TATDN1	ENSG00000147687.19	ENSP00000276692.6
	KYFEVPSVL	9	0.0163	ACTR10	ENSG00000131966.14	ENSP00000438183.2
	KYFHPPAHL	9	0.018	MBNL1	ENSG00000152601.17	ENSP00000282486.6
	KYFLKPEVL	9	0.0347	NCEH1	ENSG00000144959.10	ENSP00000418571.3
	KYFLWEEKF	9	0.0073	GRAP	ENSG00000154016.13	ENSP00000284154.5
	KYFLWVVKF	9	0.0198	GRB2	ENSG00000177885.15	ENSP00000376346.1
	KYFSSMAEF	9	0.007	PRPF31	ENSG00000105618.14	ENSP00000324122.4
	KYFVPPQLF	9	0.0014	B3GNT6	ENSG00000198488.10	ENSP00000484640.1
	KYGDFNKEV	9	0.7009	MSN	ENSG00000147065.17	ENSP00000353408.5
	KYGDILHVI	9	0.0077	DLG2	ENSG00000150672.17	ENSP00000280241.8
	KYGDPGSLF	9	0.0063	ITGA6	ENSG00000091409.15	ENSP00000264107.7
	KYGIPFDKI	9	0.1406	KDM4C	ENSG00000107077.18	ENSP00000440656.3
	KYGIQMPAF	9	0.0474	IQGAP1	ENSG00000140575.13	ENSP00000268182.5
	KYGIVLKEF	9	0.0168	GTF2F1	ENSG00000125651.14	ENSP00000377969.3
	KYGIVQEFF	9	0.0093	SOGA1	ENSG00000149639.15	ENSP00000237536.4
	KYGKDFQAI	9	0.0921	RCOR3	ENSG00000117625.13	ENSP00000398558.2
	KYGKSFRKL	9	0.061	STK39	ENSG00000198648.11	ENSP00000348278.4
	KYGKVFHKF	9	0.0008	ZNF253	ENSG00000256771.3	ENSP00000467235.1
	KYGMHQNTL	9	0.1405	NMD3	ENSG00000169251.12	ENSP00000419030.1
	KYGMVTYLL	9	0.0229	GPAT4	ENSG00000158669.11	ENSP00000380184.3
	KYGNFIDKL	9	0.0902	GTPBP10	ENSG00000105793.15	ENSP00000257659.8
	KYGNLSNFL	9	0.1237	FLT4	ENSG00000037280.16	ENSP00000261937.6
	KYGNLSNYL	9	0.1072	FLT1	ENSG00000102755.12	ENSP00000282397.4
	KYGPVVSLL	9	0.0049	UHMK1	ENSG00000152332.16	ENSP00000441226.1
	KYGRDFQAI	9	0.1605	RCOR1	ENSG00000089902.10	ENSP00000262241.5
	KYGSNVHRI	9	0.0247	PPP1R9B	ENSG00000108819.11	ENSP00000478767.1
	KYGSVIQLL	9	0.0052	ITPR3	ENSG00000096433.11	ENSP00000363435.4
	KYGTKIEHF	9	0.0054	SCP2	ENSG00000116171.18	ENSP00000360569.3
	KYGVAFYNY	9	0.2913	DOCK1	ENSG00000150760.12	ENSP00000280333.6
	KYGVVIASF	9	0.005	DOCK4	ENSG00000128512.22	ENSP00000404179.1
	KYGVYEAIF	9	0.0925	PPARA	ENSG00000186951.16	ENSP00000262735.5
	KYHDNAQLI	9	0.029	ADAM19	ENSG00000135074.15	ENSP00000257527.4
	KYHGYPYSF	9	0.0019	TUSC3	ENSG00000104723.20	ENSP00000371450.4
	KYIADFSLF	9	0.0028	KCNJ10	ENSG00000177807.10	ENSP00000495557.1
	KYIDFDHVF	9	0.0027	CRAMP1	ENSG00000007545.15	ENSP00000380559.2
	KYIDKTIRV	9	0.0893	LSM7	ENSG00000130332.15	ENSP00000466556.2
	KYIDQKFVL	9	0.0265	PPP2R5D	ENSG00000112640.15	ENSP00000377669.3
	KYIDRLIQL	9	0.0099	FAM217B	ENSG00000196227.11	ENSP00000351040.3
	KYIDYIFNV	9	0.0937	HERC6	ENSG00000138642.14	ENSP00000369617.5
	KYIDYLMTW	9	0.0064	MOB1A	ENSG00000114978.18	ENSP00000379364.3
	KYIEGVSDF	9	0.0087	IPP	ENSG00000197429.10	ENSP00000353024.4
	KYIESPVLF	9	0.0008	TTLL12	ENSG00000100304.13	ENSP00000216129.6
	KYIHSANVL	9	0.0925	MAPK6	ENSG00000069956.12	ENSP00000261845.5
	KYIIELNHM	9	0.0526	YPEL3	ENSG00000090238.11	ENSP00000381821.1
	KYIKEAVRL	9	0.0236	FRMD6	ENSG00000139926.15	ENSP00000348550.4
	KYIMDLERL	9	0.0839	JAK3	ENSG00000105639.18	ENSP00000391676.1
	KYINTDAKF	9	0.0121	TRPC4AP	ENSG00000100991.12	ENSP00000400614.1
	KYIPAFCEL	9	0.0239	HNF4G	ENSG00000164749.11	ENSP00000346339.1
	KYIPKIRKW	9	0.0162	KLHL28	ENSG00000179454.13	ENSP00000379434.3
	KYIQRQETI	9	0.0202	MX1	ENSG00000157601.14	ENSP00000381601.2
	KYIQRQQTI	9	0.0098	MX2	ENSG00000183486.13	ENSP00000333657.3
	KYISGPHEL	9	0.0079	CENPF	ENSG00000117724.13	ENSP00000355922.3
	KYISKPENL	9	0.0178	CAB39	ENSG00000135932.11	ENSP00000258418.5
	KYITDVVKL	9	0.0227	UTP20	ENSG00000120800.5	ENSP00000261637.4
	KYKDGNQVW	9	0.0859	SETDB1	ENSG00000143379.12	ENSP00000271640.5
	KYKDIQDKL	9	0.0573	SMC6	ENSG00000163029.16	ENSP00000404092.2
	KYKEAAHLL	9	0.011	KLC4	ENSG00000137171.15	ENSP00000395806.2
	KYKEHPEAL	9	0.1062	INTS3	ENSG00000143624.14	ENSP00000318641.2
	KYKGIFNGF	9	0.0226	SLC25A3	ENSG00000075415.12	ENSP00000383898.3
	KYKLKCSHF	9	0.2157	CASZ1	ENSG00000130940.15	ENSP00000366221.3
	KYKPAVNQI	9	0.0107	AKR1B1	ENSG00000085662.14	ENSP00000285930.3
	KYKPESEEL	9	0.0637	P4HB	ENSG00000185624.15	ENSP00000388117.1
	KYKSAFNKL	9	0.0281	DENND4B	ENSG00000198837.10	ENSP00000354597.4
	KYKSEGKCF	9	0.3436	XRCC5	ENSG00000079246.16	ENSP00000375978.3
	KYLADLPTL	9	0.0317	CEP85L	ENSG00000111860.14	ENSP00000357477.3
	KYLAKHSSI	9	0.1425	MPP1	ENSG00000130830.15	ENSP00000358547.3
	KYLATLETL	9	0.0213	JAK1	ENSG00000162434.12	ENSP00000343204.4
	KYLDIPKML	9	0.022	ACTN3	ENSG00000248746.6	ENSP00000422007.1
	KYLDYMQKI	9	0.0092	LACTB	ENSG00000103642.12	ENSP00000392956.2
	KYLEESNFV	9	0.265	SYK	ENSG00000165025.15	ENSP00000364904.4
	KYLEHPLLL	9	0.0043	TTL	ENSG00000114999.8	ENSP00000233336.5
	KYLELCVDL	9	0.3992	EIF3A	ENSG00000107581.13	ENSP00000358140.3
	KYLEMIYSM	9	0.0251	IPO7	ENSG00000205339.10	ENSP00000369042.3
	KYLENYYDL	9	0.0469	MMP3	ENSG00000149968.12	ENSP00000299855.5
	KYLEQQFNL	9	0.0194	SLCO3A1	ENSG00000176463.14	ENSP00000320634.6
	KYLESFLAF	9	0.0037	XPO5	ENSG00000124571.18	ENSP00000265351.7
	KYLGIINMF	9	0.0025	C2CD5	ENSG00000111731.12	ENSP00000334229.4
	KYLGKTHNL	9	0.0137	TRRAP	ENSG00000196367.13	ENSP00000352925.4
	KYLGLLENL	9	0.0513	MYO1C	ENSG00000197879.17	ENSP00000496799.1
	KYLHPPPHL	9	0.0152	MBNL1	ENSG00000152601.17	ENSP00000282486.6
	KYLHPPTHL	9	0.0187	MBNL2	ENSG00000139793.18	ENSP00000380726.1
	KYLIKHQNI	9	0.0769	ZNF146	ENSG00000167635.11	ENSP00000400391.1
	KYLINLETL	9	0.0319	JAK2	ENSG00000096968.13	ENSP00000489812.1
	KYLIRKHRF	9	0.0509	MKLN1	ENSG00000128585.18	ENSP00000398094.2
	KYLKDLLGI	9	0.1844	ACAD10	ENSG00000111271.14	ENSP00000446959.1
	KYLKDVTLQ	9	4.9823	RPL17-C18orf32	ENSG00000215472.10	ENSP00000463379.1
	KYLKMTQRI	9	0.0106	TIMM9	ENSG00000100575.14	ENSP00000378588.2
	KYLKQTSRI	9	0.0572	SMG1	ENSG00000157106.16	ENSP00000402515.2
	KYLKYSKNI	9	0.1484	AZGP1	ENSG00000160862.13	ENSP00000292401.4
	KYLLDSPSL	9	0.1082	SLC35C1	ENSG00000181830.8	ENSP00000412408.2
	KYLLKVAEL	9	0.0559	SNX5	ENSG00000089006.16	ENSP00000366988.3
	KYLLSSIQW	9	0.0219	C1orf109	ENSG00000116922.14	ENSP00000350704.4
	KYLLTPVNF	9	0.0028	DCLRE1B	ENSG00000118655.7	ENSP00000497882.1
	KYLNWDAVF	9	0.0289	ATM	ENSG00000149311.18	ENSP00000435747.1
	KYLPEWSAW	9	0.0195	PSEN2	ENSG00000143801.17	ENSP00000355747.3
	KYLPEWTAW	9	0.0137	PSEN1	ENSG00000080815.19	ENSP00000350342.4
	KYLQILTSL	9	0.019	TMEM104	ENSG00000109066.13	ENSP00000334849.5
	KYLQSTISF	9	0.0031	TOP3B	ENSG00000100038.19	ENSP00000349705.5
	KYLSEWDQW	9	0.0575	TMC7	ENSG00000170537.13	ENSP00000455041.1
	KYLSGLVQW	9	0.0113	EMC3	ENSG00000125037.12	ENSP00000408803.1
	KYLSLSNSF	9	0.005	TLR3	ENSG00000164342.12	ENSP00000296795.2
	KYLTAASYL	9	0.0951	ZBTB6	ENSG00000186130.5	ENSP00000362763.3
	KYLTQHERI	9	0.0738	ZNF473	ENSG00000142528.16	ENSP00000472808.1
	KYLTVKDYL	9	0.0991	ATAD2	ENSG00000156802.13	ENSP00000287394.5
	KYLVLANML	9	0.1245	COPS2	ENSG00000166200.15	ENSP00000373553.5
	KYLYRACKF	9	0.1401	LANCL1	ENSG00000115365.11	ENSP00000388713.1
	KYLYVDKNF	9	0.037	MYH9	ENSG00000100345.21	ENSP00000216181.5
	KYMAEALLL	9	0.0244	TOMM70	ENSG00000154174.7	ENSP00000284320.5
	KYMDIEFDF	9	0.0087	MYO1B	ENSG00000128641.19	ENSP00000341903.4
	KYMDINFDF	9	0.0063	MYO1G	ENSG00000136286.16	ENSP00000258787.7
	KYMDRAENI	9	0.0377	MITD1	ENSG00000158411.11	ENSP00000413371.2
	KYMDVQFDF	9	0.0045	MYO1C	ENSG00000197879.17	ENSP00000496799.1
	KYMETIEKL	9	0.0049	PPP1R21	ENSG00000162869.16	ENSP00000294952.8
	KYMKIFHKF	9	0.0004	ZNF681	ENSG00000196172.9	ENSP00000384000.3
	KYMKLRDFF	9	0.016	GLB1L2	ENSG00000149328.14	ENSP00000344659.6
	KYMNSGNRL	9	0.0889	TRANK1	ENSG00000168016.14	ENSP00000416168.2
	KYMSVIAEL	9	0.0139	ATPAF1	ENSG00000123472.12	ENSP00000460964.1
	KYMVYPQTF	9	0.0009	MRPS30	ENSG00000112996.11	ENSP00000424328.1
	KYMYFTVVM	9	0.2258	PHLDA1	ENSG00000139289.13	ENSP00000473593.1
	KYNANFVTF	9	0.0016	KDM2A	ENSG00000173120.15	ENSP00000432786.1
	KYNDNFFGL	9	0.0439	AL110118.2	ENSG00000259066.5	ENSP00000451369.1
	KYNETFHFL	9	0.0039	UNC13B	ENSG00000198722.14	ENSP00000479261.1
	KYNGAVNEI	9	0.0893	SLMAP	ENSG00000163681.15	ENSP00000295951.3
	KYNIMLVRL	9	0.0713	CCT8	ENSG00000156261.13	ENSP00000442730.1
	KYNKILNKY	9	0.2288	DOCK2	ENSG00000134516.17	ENSP00000429283.2
	KYNLINEYF	9	0.0082	HS2ST1	ENSG00000153936.17	ENSP00000359581.4
	KYNLVTHIL	9	0.0219	ZNF366	ENSG00000178175.12	ENSP00000313158.5
	KYNPTWHCI	9	0.0245	DYNLL1	ENSG00000088986.11	ENSP00000376297.2
	KYNQHINRL	9	0.0323	SLC25A32	ENSG00000164933.12	ENSP00000297578.4
	KYNQQYHKL	9	0.0101	GRAMD2A	ENSG00000175318.12	ENSP00000311657.7
	KYNQVNSHF	9	0.0065	CASZ1	ENSG00000130940.15	ENSP00000366221.3
	KYNRISREW	9	0.1054	UBE2D3	ENSG00000109332.20	ENSP00000396901.2
	KYNSPPTQL	9	0.0303	ST5	ENSG00000166444.19	ENSP00000435097.1
	KYNSSINKW	9	0.0236	KLHL6	ENSG00000172578.12	ENSP00000433734.1
	KYPDAVATW	9	0.0027	SPP1	ENSG00000118785.14	ENSP00000477824.1
	KYPDIISRI	9	0.0067	LIG1	ENSG00000105486.14	ENSP00000263274.6
	KYPDIVQQF	9	0.0005	ICOS	ENSG00000163600.12	ENSP00000319476.6
	KYPDLANFW	9	0.0095	FMNL3	ENSG00000161791.14	ENSP00000335655.5
	KYPDVIQEL	9	0.0046	CNNM4	ENSG00000158158.12	ENSP00000366275.2
	KYPENFFLL	9	0.0032	PPP1CB	ENSG00000213639.10	ENSP00000390715.1
	KYPHYFPLL	9	0.0063	AC006538.1	ENSG00000172009.15	ENSP00000304467.5
	KYPHYFPVM	9	0.0445	NLN	ENSG00000123213.23	ENSP00000370372.5
	KYPKVWEGF	9	0.0047	SYMPK	ENSG00000125755.18	ENSP00000245934.7
	KYPLLISRI	9	0.0231	ARHGEF2	ENSG00000116584.18	ENSP00000315325.7
	KYPLLLDNI	9	0.1412	ARHGEF12	ENSG00000196914.9	ENSP00000380942.2
	KYPLLLESI	9	0.0466	ARHGEF11	ENSG00000132694.18	ENSP00000357177.3
	KYPLLLKEL	9	0.0851	TIAM2	ENSG00000146426.18	ENSP00000437188.2
	KYPLLLQSI	9	0.0188	ARHGEF1	ENSG00000076928.17	ENSP00000346532.2
	KYPNLLNQL	9	0.0209	FNTA	ENSG00000168522.13	ENSP00000303423.3
	KYPNMFKKI	9	0.0449	AHCYL2	ENSG00000158467.16	ENSP00000315931.3
	KYPNVFKKI	9	0.0209	AHCYL1	ENSG00000168710.18	ENSP00000377238.4
	KYPRKHAVL	9	0.1908	COPG1	ENSG00000181789.14	ENSP00000325002.6
	KYPSDLPYM	9	0.0753	ERG	ENSG00000157554.19	ENSP00000381877.1
	KYPSPFFVF	9	0.0015	DHX9	ENSG00000135829.17	ENSP00000356520.3
	KYPVEWAKF	9	0.0055	ZC2HC1A	ENSG00000104427.12	ENSP00000263849.3
	KYPVLFQRI	9	0.0107	AKAP13	ENSG00000170776.21	ENSP00000378026.2
	KYQAECSQF	9	0.0411	DSP	ENSG00000096696.14	ENSP00000396591.2
	KYQDILNEI	9	0.0182	IQGAP2	ENSG00000145703.16	ENSP00000274364.6
	KYQDVYVEL	9	0.0072	TRIOBP	ENSG00000100106.22	ENSP00000496394.1
	KYQELQVLF	9	0.0015	VPS37B	ENSG00000139722.7	ENSP00000267202.2
	KYQESQEPL	9	0.2443	VRK2	ENSG00000028116.17	ENSP00000408002.2
	KYQEVTNNL	9	0.0116	CAPRIN1	ENSG00000135387.21	ENSP00000340329.4
	KYQHLKAEF	9	0.0187	EEA1	ENSG00000102189.16	ENSP00000317955.8
	KYQIINEEF	9	0.0066	HPS3	ENSG00000163755.8	ENSP00000296051.2
	KYQKGFSLW	9	0.0098	TRAM1	ENSG00000067167.8	ENSP00000262213.2
	KYQKLLWTI	9	0.0146	ARHGAP18	ENSG00000146376.11	ENSP00000357131.2
	KYQLLTSVL	9	0.1182	BBS10	ENSG00000179941.9	ENSP00000497413.1
	KYQNVKHNL	9	0.0261	ZMYM1	ENSG00000197056.11	ENSP00000496876.1
	KYQPKPKQI	9	0.0495	LTV1	ENSG00000135521.9	ENSP00000356548.5
	KYQPRVHII	9	0.0066	TBX20	ENSG00000164532.10	ENSP00000386170.3
	KYQPRVHVI	9	0.0056	TBX15	ENSG00000092607.15	ENSP00000207157.3
	KYQTSSKLF	9	0.0186	TMEM87A	ENSG00000103978.15	ENSP00000405379.1
	KYQYWAVVF	9	0.0201	PIGC	ENSG00000135845.10	ENSP00000356701.3
	KYRDQYNWF	9	0.0904	C1GALT1C1	ENSG00000171155.8	ENSP00000304364.5
	KYRPLFDYF	9	0.0111	IARS	ENSG00000196305.17	ENSP00000364794.3
	KYRQKFNTL	9	0.0859	ITSN2	ENSG00000198399.14	ENSP00000354561.2
	KYRRHFLRF	9	0.1128	EIF5	ENSG00000100664.11	ENSP00000216554.3
	KYRRYHPLF	9	0.1047	ARAP1	ENSG00000186635.14	ENSP00000352332.5
	KYSDVSGLL	9	0.1292	INO80C	ENSG00000153391.15	ENSP00000465273.1
	KYSEVFEAI	9	0.0179	CSNK2A3	ENSG00000254598.2	ENSP00000473553.1
	KYSKIKHLL	9	0.0091	SCNN1B	ENSG00000168447.11	ENSP00000345751.2
	KYSKRFPEL	9	0.0329	PRPF31	ENSG00000105618.14	ENSP00000405166.2
	KYSLIKGNF	9	0.0796	S100A8	ENSG00000143546.10	ENSP00000357721.1
	KYSLVKNKI	9	0.0825	S100A16	ENSG00000188643.11	ENSP00000357693.1
	KYSMDTYVF	9	0.0169	UEVLD	ENSG00000151116.17	ENSP00000379500.2
	KYSPFVVSF	9	0.0007	ITPKC	ENSG00000086544.3	ENSP00000263370.1
	KYSPNCKLL	9	0.0849	LDHA	ENSG00000134333.14	ENSP00000440161.1
	KYSQTSHKL	9	0.0136	NCOA1	ENSG00000084676.15	ENSP00000385216.1
	KYSSGFRNI	9	0.0808	ATM	ENSG00000149311.18	ENSP00000435747.1
	KYSTIEFDF	9	0.0328	ETNK1	ENSG00000139163.15	ENSP00000266517.3
	KYTAVVKMI	9	0.1167	KIN	ENSG00000151657.12	ENSP00000368881.3
	KYTDWTEFL	9	0.0518	SFMBT2	ENSG00000198879.11	ENSP00000355109.4
	KYTEIHPEM	9	0.0545	CD38	ENSG00000004468.13	ENSP00000427277.1
	KYTKIFNDF	9	0.0077	ZMYND11	ENSG00000015171.19	ENSP00000381053.3
	KYTMMKTHL	9	0.1927	IRAK2	ENSG00000134070.5	ENSP00000256458.4
	KYTNDVAKI	9	0.1747	KIAA1324	ENSG00000116299.17	ENSP00000393964.2
	KYTNWKAFL	9	0.1761	MBTD1	ENSG00000011258.16	ENSP00000468304.1
	KYTPPPHHI	9	0.0036	NDUFS5	ENSG00000168653.11	ENSP00000362058.3
	KYTQRVDYI	9	0.1451	USP5	ENSG00000111667.13	ENSP00000229268.8
	KYTSYILAF	9	0.0086	IFNG	ENSG00000111537.5	ENSP00000229135.3
	KYTYLFNEW	9	0.035	ANO5	ENSG00000171714.11	ENSP00000315371.8
	KYVAEFLEW	9	0.017	CDC42BPB	ENSG00000198752.11	ENSP00000355237.2
	KYVENFGLI	9	0.1207	SPCS2	ENSG00000118363.12	ENSP00000478550.1
	KYVERIHYI	9	0.0052	HMOX2	ENSG00000103415.12	ENSP00000458797.1
	KYVESFRRF	9	0.0054	HNMT	ENSG00000150540.14	ENSP00000386940.1
	KYVKDFHKF	9	0.0014	ZNF724	ENSG00000196081.9	ENSP00000413411.1
	KYVKIFDNF	9	0.0045	ZNF195	ENSG00000005801.18	ENSP00000346613.6
	KYVKILYDF	9	0.0095	EPS8L2	ENSG00000177106.16	ENSP00000435585.1
	KYVKVFHKF	9	0.0007	ZNF680	ENSG00000173041.12	ENSP00000309330.6
	KYVKVFHKY	9	0.0542	ZNF708	ENSG00000182141.10	ENSP00000349401.2
	KYVKVFHQF	9	0.0007	ZNF486	ENSG00000256229.8	ENSP00000335042.7
	KYVKVFNKF	9	0.0017	ZNF675	ENSG00000197372.9	ENSP00000352836.3
	KYVKVIHKF	9	0.0009	AC092161.1	ENSG00000198039.11	ENSP00000418719.1
	KYVKVMHKF	9	0.0016	ZNF138	ENSG00000197008.9	ENSP00000303533.7
	KYVPAIAHL	9	0.0073	CPVL	ENSG00000106066.15	ENSP00000265394.5
	KYVSSVLSF	9	0.0043	LTN1	ENSG00000198862.14	ENSP00000354977.4
	KYVTVYNLI	9	0.0238	USP8	ENSG00000138592.14	ENSP00000453206.1
	KYVYVVTEL	9	0.0604	RPS6KA3	ENSG00000177189.14	ENSP00000368884.3
	KYWDTFYKI	9	0.0069	METTL8	ENSG00000123600.19	ENSP00000480056.1
	KYWTEPEEF	9	0.0081	CYP3A5	ENSG00000106258.15	ENSP00000222982.4
	KYYHRGAFF	9	0.0241	MFAP1	ENSG00000140259.7	ENSP00000267812.3
	KYYQTPRLW	9	0.0234	ATG3	ENSG00000144848.10	ENSP00000283290.5
	LFIATSQKF	9	0.0541	NCAPH2	ENSG00000025770.19	ENSP00000410088.2
	LFRNTTIFL	9	1.438	TMEM87A	ENSG00000103978.15	ENSP00000374484.4
	LGQHGFNFF	9	2.4172	YTHDF2	ENSG00000198492.16	ENSP00000474446.1
	LLPGKTYSF	9	0.1344	FNDC3A	ENSG00000102531.16	ENSP00000417257.1
	LMSLIINTF	9	0.5871	HSP90AB1	ENSG00000096384.20	ENSP00000481908.1
	LPASETPKA	9	35.5	RSL1D1	ENSG00000171490.13	ENSP00000460871.1
	LPHNTHRVV	9	22.4737	GPAA1	ENSG00000197858.11	ENSP00000347206.4
	LPWQGLKAA	9	35.75	CSNK1A1	ENSG00000113712.18	ENSP00000261798.6
	LQNHVFPLF	9	0.3382	IPO7	ENSG00000205339.10	ENSP00000369042.3
	LQPERYELW	9	0.2782	KDM4B	ENSG00000127663.15	ENSP00000480642.1
	LQQQQYYQW	9	0.5491	LENG8	ENSG00000167615.16	ENSP00000477813.1
	LYALGLHNF	9	0.0064	ZSWIM8	ENSG00000214655.10	ENSP00000474944.1
	LYANMFERL	9	0.0553	FKBP4	ENSG00000004478.8	ENSP00000001008.4
	LYAPYSTHF	9	0.0021	GPRC5A	ENSG00000013588.8	ENSP00000014914.5
	LYAQVKQKM	9	0.1352	ARIH1	ENSG00000166233.15	ENSP00000369217.4
	LYAQYLERL	9	0.0901	ABHD17C	ENSG00000136379.12	ENSP00000453923.1
	LYATSLPSF	9	0.0081	SLC35E4	ENSG00000100036.13	ENSP00000339626.4
	LYCNSHNSL	9	0.3128	PTPN14	ENSG00000152104.12	ENSP00000355923.4
	LYDIILKNF	9	0.0433	PSME1	ENSG00000092010.15	ENSP00000452843.1
	LYDIVFKHF	9	0.0202	SP100	ENSG00000067066.17	ENSP00000264052.5
	LYDKDHYKL	9	0.0968	GTPBP4	ENSG00000107937.19	ENSP00000354040.4
	LYDPVISKL	9	0.0417	MCRS1	ENSG00000187778.14	ENSP00000345358.4
	LYEDYQSPF	9	0.306	AC036214.3	ENSG00000276418.5	ENSP00000430858.2
	LYEEELREL	9	0.4427	DES	ENSG00000175084.11	ENSP00000363071.3
	LYEEEMREL	9	0.5724	VIM	ENSG00000026025.16	ENSP00000446007.1
	LYEEINQVF	9	0.0325	CYP20A1	ENSG00000119004.15	ENSP00000348380.4
	LYEKDIQLF	9	0.0241	AKTIP	ENSG00000166971.17	ENSP00000378152.6
	LYEQAFQLL	9	0.1038	TRADD	ENSG00000102871.16	ENSP00000341268.4
	LYFDRKYLF	9	0.0039	GLDN	ENSG00000186417.14	ENSP00000335196.6
	LYFESVRTF	9	0.0048	AC078927.1	ENSG00000228144.2	ENSP00000454670.1
	LYFHINQTL	9	0.0314	FAM104A	ENSG00000133193.12	ENSP00000384648.3
	LYFLKPSYW	9	0.0399	ABCA5	ENSG00000154265.16	ENSP00000376443.2
	LYGKIAEAF	9	0.0168	GIPC1	ENSG00000123159.16	ENSP00000376753.3
	LYGLIYHSW	9	0.0289	CACNA2D2	ENSG00000007402.11	ENSP00000407393.2
	LYGRLQELF	9	0.0098	KIAA1109	ENSG00000138688.15	ENSP00000264501.4
	LYGRNFNYL	9	0.1239	TENT4A	ENSG00000112941.14	ENSP00000230859.7
	LYHDIFSRL	9	0.0453	NFE2L3	ENSG00000050344.9	ENSP00000056233.3
	LYHNNNQFF	9	0.0149	NFATC1	ENSG00000131196.17	ENSP00000253506.5
	LYHRVDVIF	9	0.0719	USP7	ENSG00000187555.15	ENSP00000343535.4
	LYIANVAHF	9	0.0047	SLC37A2	ENSG00000134955.11	ENSP00000384407.2
	LYIGTHCEI	9	0.3449	FAT1	ENSG00000083857.14	ENSP00000406229.2
	LYIIQNNSF	9	0.0314	DOP1A	ENSG00000083097.14	ENSP00000237163.6
	LYINKANIW	9	0.0894	G2E3	ENSG00000092140.16	ENSP00000391068.2
	LYIRGLGEF	9	0.0638	SCLY	ENSG00000132330.17	ENSP00000254663.7
	LYIVEPLKF	9	0.0052	SUCO	ENSG00000094975.14	ENSP00000356696.4
	LYIVHPTMF	9	0.0088	ARHGAP1	ENSG00000175220.12	ENSP00000310491.4
	LYKDVRDLL	9	0.1675	ANKZF1	ENSG00000163516.13	ENSP00000321617.5
	LYKELGEYF	9	0.018	DIAPH1	ENSG00000131504.17	ENSP00000373706.4
	LYLDEAHSI	9	0.0268	SPTLC2	ENSG00000100596.6	ENSP00000216484.2
	LYLENIDEF	9	0.011	POLD3	ENSG00000077514.8	ENSP00000263681.2
	LYLGLFNRL	9	0.0673	SMARCAD1	ENSG00000163104.17	ENSP00000351947.4
	LYLGRAEEF	9	0.0144	CHPF2	ENSG00000033100.16	ENSP00000418914.1
	LYLGTHFKL	9	0.0335	SACS	ENSG00000151835.16	ENSP00000385844.1
	LYLKALEGF	9	0.0273	EPAS1	ENSG00000116016.14	ENSP00000406137.1
	LYLKEVTKF	9	0.0034	RRAGC	ENSG00000116954.8	ENSP00000362092.3
	LYLLNTTKL	9	0.0714	MLH1	ENSG00000076242.14	ENSP00000231790.2
	LYLRQIMKF	9	0.0047	AC118553.2	ENSG00000283761.1	ENSP00000492745.1
	LYLTATHLL	9	0.0138	MTMR6	ENSG00000139505.11	ENSP00000371221.5
	LYLTIARQL	9	0.139	FBXO21	ENSG00000135108.14	ENSP00000483508.1
	LYLTNCEKL	9	0.2723	ZER1	ENSG00000160445.11	ENSP00000291900.2
	LYMDKFEEF	9	0.002	TXLNG	ENSG00000086712.13	ENSP00000381222.4
	LYNDRMFRI	9	0.1421	UQCRB	ENSG00000156467.9	ENSP00000287022.5
	LYNNIKHAL	9	0.1421	SUPT16H	ENSG00000092201.10	ENSP00000216297.2
	LYPCIDSHL	9	0.3914	INSIG1	ENSG00000186480.13	ENSP00000344741.4
	LYPDHFHLL	9	0.0048	PPP5C	ENSG00000011485.14	ENSP00000012443.4
	LYPEGLAQL	9	0.0651	ATP6V0D1	ENSG00000159720.12	ENSP00000473515.1
	LYPEIFEKF	9	0.0011	ATAD2B	ENSG00000119778.15	ENSP00000238789.5
	LYPEVFEKF	9	0.0012	ATAD2	ENSG00000156802.13	ENSP00000287394.5
	LYPGSVYLL	9	0.0186	ABHD16A	ENSG00000204427.12	ENSP00000379282.3
	LYPKLLPRW	9	0.0211	CYB561D2	ENSG00000114395.10	ENSP00000400454.1
	LYPQFMFHL	9	0.0397	SEC23A	ENSG00000100934.15	ENSP00000444193.1
	LYQDGVFKF	9	0.0022	AKTIP	ENSG00000166971.17	ENSP00000378152.6
	LYQDHMQYI	9	0.0503	WNT5A	ENSG00000114251.14	ENSP00000417310.1
	LYQDKFPFF	9	0.0032	SNRNP200	ENSG00000144028.15	ENSP00000317123.5
	LYQEIIHYF	9	0.0009	DOCK1	ENSG00000150760.12	ENSP00000280333.6
	LYQEILAQL	9	0.0432	URB1	ENSG00000142207.7	ENSP00000372199.3
	LYQFNPAFF	9	0.0152	EIF3K	ENSG00000178982.9	ENSP00000248342.3
	LYQHAVQYF	9	0.0039	VPS4B	ENSG00000119541.10	ENSP00000238497.4
	LYQHEINLF	9	0.0061	CEBPZ	ENSG00000115816.15	ENSP00000234170.5
	LYQKDFLRI	9	0.0559	FRMD6	ENSG00000139926.15	ENSP00000348550.4
	LYQVVSQRF	9	0.0039	NF1	ENSG00000196712.17	ENSP00000348498.3
	LYRGSTSTF	9	0.0852	ITGB6	ENSG00000115221.12	ENSP00000481183.1
	LYRLKFNEF	9	0.1612	ARL4C	ENSG00000188042.8	ENSP00000375057.2
	LYRLQFNEF	9	0.1323	ARL4A	ENSG00000122644.13	ENSP00000379897.1
	LYRQYFEEI	9	0.3172	NCOA5	ENSG00000124160.12	ENSP00000290231.6
	LYSEVSHLL	9	0.0087	RICTOR	ENSG00000164327.13	ENSP00000349959.3
	LYSHLVDYF	9	0.0212	GNA11	ENSG00000088256.9	ENSP00000078429.3
	LYSSESHRF	9	0.0067	MTMR6	ENSG00000139505.11	ENSP00000371221.5
[truncated: 1,587 more rows]

## Sheet: CRC086
	Sequence	Length	%rank (NetMHCpan4.1)	Gene	Ensembl gene ID	Ensembl protein ID
[truncated: 1,353 more rows]

[truncated: 6 more sheets: CRC093, CRC110, CRC113, CRC114, CRC116, CRC123]
