# Supplementary material for: Identification of immunogenic HLA class I and II neoantigens using surrogate immunopeptidomes
Source: Sci Adv. 2024 Sep 18;10(38):eado6491. doi: 10.1126/sciadv.ado6491 (PMC11409964; doi:10.1126/sciadv.ado6491)
Supplement: Supplementary file 2 — Tables S1 to S5 [file sciadv.ado6491_tables_s1_to_s5.zip › sciadv.ado6491_table_s5.xlsx]

## Sheet: Neoantigen
	MHC	Name	Sequence		Length	%rank (NetMHCpan4.1)		Gene	Gene ID	Protein ID	Mutation		Gene expression (TPM)
			WT	Neo		WT	Neo
	H-2Dd	QSF8	QPVGSLRF	QPVSSLRF	8	7.1258	4.4852	Pcf11	NM_029078	NP_083354	c.2698G>A	p.G900S	29.0075
	H-2Kd	KSL9	KYLSVQGQL	KYLSVQSQL	9	0.0179	0.0043	Mtch1	NM_019880	NP_063933	c.1099G>A	p.G367S	197.231
			KYLSVQGQLF	KYLSVQSQLF	10	0.7493	0.4758
		KI10	KYIEIYVQKV	KYIEIYVQKI	10	0.1707	0.0725	Cltc	NM_001003908	NP_001003908	c.2419G>A	p.V807I	136.344
	H-2Ld	HPF11	HPQLAYCVVQF	HPQLPYCVVQF	11	0.2612	0.1618	Ppp2r5c	NM_012023	NP_036153	c.802G>C	p.A268P	90.7952

## Sheet: H-2Dd peptidome
	Sequence	Length	%rank (NetMHCpan4.1)	Gene	Ensembl gene ID	Ensembl protein ID	Gene expression (TPM) in CT26
	AFERTVTI	8	5.327	Mpdz	ENSMUSG00000028402.18	ENSMUSP00000102883.1	0.25182
	AGPFSHTI	8	0.0121	Fndc3a	ENSMUSG00000033487.14	ENSMUSP00000086411.5	37.2795
	AGPITDRI	8	0.1512	Myo1g	ENSMUSG00000020437.12	ENSMUSP00000003459.3	4.89102
	AGPWHLGI	8	0.1305	Tspyl1	ENSMUSG00000047514.6	ENSMUSP00000063051.5	33.309
	APIRGFWI	8	8.3477	Nup88	ENSMUSG00000040667.11	ENSMUSP00000104171.1	62.4056
	APLRLDTF	8	1.1147	Spi1	ENSMUSG00000002111.8	ENSMUSP00000128457.1	0.82044
	APVKQFNL	8	0.9177	Fryl	ENSMUSG00000070733.13	ENSMUSP00000143824.1	16.4969
	APYRSSLL	8	0.8654	Gsn	ENSMUSG00000026879.14	ENSMUSP00000028239.6	236.615
	AWVKSYNI	8	13.9702	Pds5a	ENSMUSG00000029202.12	ENSMUSP00000144171.1	131.783
	DGPVRGID	8	35.1818	Copa	ENSMUSG00000026553.17	ENSMUSP00000118179.1	126.254
	DIQLYHNL	8	10.9503	Selenom	ENSMUSG00000075702.9	ENSMUSP00000092041.4	58.8088
	ENVLQDYL	8	10.6589	Dnah6	ENSMUSG00000052861.13	ENSMUSP00000068758.6	1.05724
	FAERVDLI	8	7.6503	Ehd2	ENSMUSG00000074364.6	ENSMUSP00000096397.3	80.8198
	FALREDLL	8	6.4716	Fam160a2	ENSMUSG00000044465.19	ENSMUSP00000137163.2	18.3534
	FALRYLNF	8	1.9468	Pcna	ENSMUSG00000027342.14	ENSMUSP00000028817.6	401.518
	FAWRHFYW	8	1.2749	Gm49804	ENSMUSG00000117338.1	ENSMUSP00000156878.1	0.375592
	FIVREDLM	8	21.7708	Fmr1	ENSMUSG00000000838.17	ENSMUSP00000085906.5	55.7601
	FIVRHQLL	8	5.3784	Cox7c	ENSMUSG00000017778.14	ENSMUSP00000119276.1	329.242
	FLQRHDLL	8	6.8546	Stk10	ENSMUSG00000020272.8	ENSMUSP00000099885.3	21.8242
	FLYHDFSI	8	11.8907	Orc3	ENSMUSG00000040044.11	ENSMUSP00000103777.1	49.8815
	FLYRKFLF	8	2.613	Ganc	ENSMUSG00000062646.12	ENSMUSP00000116898.1	3.6316
	FPFRTFYL	8	2.262	Dapp1	ENSMUSG00000028159.14	ENSMUSP00000029806.6	17.0235
	FVVREDLM	8	20.2586	Fxr1	ENSMUSG00000027680.15	ENSMUSP00000001620.8	79.6935
	GAEVYHNL	8	6.302	Eno1	ENSMUSG00000063524.13	ENSMUSP00000079727.6	1149.92
	GAFRHFQL	8	1.1028	Fasn	ENSMUSG00000025153.9	ENSMUSP00000052872.7	63.4939
	GAHRLYSL	8	2.8676	Tsc2	ENSMUSG00000002496.10	ENSMUSP00000153869.1	42.8461
	GFIHEDHL	8	11.0486	Myl9	ENSMUSG00000067818.6	ENSMUSP00000085913.6	0
	GFKAVYRI	8	13.5655	Serinc3	ENSMUSG00000017707.9	ENSMUSP00000017851.3	175.818
	GFSRIFLF	8	2.9268	Ighv1-12	ENSMUSG00000095416.6	ENSMUSP00000142024.1	0
	GFVKFWQI	8	6.1608	Edc4	ENSMUSG00000036270.16	ENSMUSP00000039134.9	43.6385
	GLQFPVGR	8	45	Hist2h2ab	ENSMUSG00000063689.4	ENSMUSP00000072858.4	0
	GMTKADLI	8	19.7692	Hsp90aa1	ENSMUSG00000021270.13	ENSMUSP00000091921.4	575.956
	GPARDFAL	8	2.237	Dhx16	ENSMUSG00000024422.14	ENSMUSP00000025292.8	55.06
	GPDRFVLL	8	0.0928	Zc3hav1	ENSMUSG00000029826.14	ENSMUSP00000110550.1	114.606
	GPDRFYFL	8	0.1645	Dnmt1	ENSMUSG00000004099.16	ENSMUSP00000136669.2	91.9147
	GPDRLEKL	8	0.5262	Eif3b	ENSMUSG00000056076.13	ENSMUSP00000098076.3	165.613
	GPEFKDKL	8	0.6668	Plec	ENSMUSG00000022565.15	ENSMUSP00000057158.7	152.621
	GPEHIIKM	8	0.5673	Ep400	ENSMUSG00000029505.17	ENSMUSP00000049038.8	49.6091
	GPEIRDAI	8	4.8883	Fam49a	ENSMUSG00000020589.17	ENSMUSP00000065613.6	0
	GPEKIAHI	8	0.3276	Khsrp	ENSMUSG00000007670.10	ENSMUSP00000007814.8	113.818
	GPELHDRL	8	0.6448	Plec	ENSMUSG00000022565.15	ENSMUSP00000057158.7	152.621
	GPERILSI	8	0.2566	Hnrnpk	ENSMUSG00000021546.18	ENSMUSP00000112104.2	654.758
	GPFRFVDL	8	1.2557	Hadha	ENSMUSG00000025745.12	ENSMUSP00000120976.1	46.7601
	GPFRHVGL	8	0.6078	Arhgap45	ENSMUSG00000035697.14	ENSMUSP00000097100.3	32.6545
	GPFSRHGL	8	2.7828	Ydjc	ENSMUSG00000041774.16	ENSMUSP00000156244.1	0
	GPHLRFEI	8	3.0436	Kmt2b	ENSMUSG00000006307.16	ENSMUSP00000006470.7	29.1618
	GPIRAYIL	8	0.9206	Nme6	ENSMUSG00000032478.14	ENSMUSP00000142609.1	71.0967
	GPIRKVLL	8	0.2968	Gopc	ENSMUSG00000019861.15	ENSMUSP00000101115.2	17.0694
	GPKVIFRF	8	0.4995	Tbc1d2b	ENSMUSG00000037410.13	ENSMUSP00000045413.7	14.3533
	GPKVRITL	8	0.2503	Dnajc13	ENSMUSG00000032560.14	ENSMUSP00000035170.6	55.7966
	GPKYEYHW	8	0.8415	Mob1b	ENSMUSG00000006262.15	ENSMUSP00000108855.1	20.6403
	GPLHLFRL	8	0.4072	Gnptg	ENSMUSG00000035521.13	ENSMUSP00000110807.4	36.4645
	GPLKAFNL	8	0.5321	U2af2	ENSMUSG00000030435.16	ENSMUSP00000005041.8	264.843
	GPLLKFQI	8	2.0438	Selenot	ENSMUSG00000075700.9	ENSMUSP00000103557.1	157.515
	GPLRGFQW	8	0.4717	Thbd	ENSMUSG00000074743.4	ENSMUSP00000096877.3	0.134762
	GPLRIVAL	8	0.4442	Fam3a	ENSMUSG00000031399.15	ENSMUSP00000109779.3	20.7314
	GPLRTLLL	8	0.2361	Slc30a5	ENSMUSG00000021629.10	ENSMUSP00000065764.4	45.6114
	GPLRTVWI	8	3.0528	Srsf7	ENSMUSG00000024097.11	ENSMUSP00000070983.9	114.805
	GPMKGGSF	8	1.7908	Hnrnpa3	ENSMUSG00000059005.13	ENSMUSP00000107595.1	413.007
	GPMRQISL	8	0.3968	Rsbn1	ENSMUSG00000044098.14	ENSMUSP00000058934.7	28.0891
	GPPHFKTI	8	0.1746	Cyfip2	ENSMUSG00000020340.16	ENSMUSP00000127586.2	0.344625
	GPRYEYHW	8	1.1127	Mob1a	ENSMUSG00000043131.14	ENSMUSP00000054452.4	139.157
	GPSRNLLL	8	0.2724	Mta1	ENSMUSG00000021144.14	ENSMUSP00000105349.2	86.2666
	GPSRTVGL	8	0.6968	Gpd2	ENSMUSG00000026827.12	ENSMUSP00000130992.1	52.5948
	GPTILNKI	8	1.2398	Flcn	ENSMUSG00000032633.12	ENSMUSP00000099758.3	54.9474
	GPVRGIDF	8	2.9366	Copa	ENSMUSG00000026553.17	ENSMUSP00000118179.1	126.254
	GPWRSLWI	8	4.2408	Gtf3c5	ENSMUSG00000026816.14	ENSMUSP00000109521.2	33.2863
	GPYRQDLL	8	0.8924	Vcl	ENSMUSG00000021823.10	ENSMUSP00000022369.7	81.594
	HEQLVVTL	8	7.7712	Golim4	ENSMUSG00000034109.15	ENSMUSP00000114006.1	114.924
	IGPKLPGI	8	0.0487	Rbm48	ENSMUSG00000040302.17	ENSMUSP00000040952.7	20.2117
	IGPRAWDF	8	0.0826	Agap1	ENSMUSG00000055013.16	ENSMUSP00000074478.7	20.2147
	KINEIRTL	8	4.5031	Hltf	ENSMUSG00000002428.12	ENSMUSP00000002502.5	24.1142
	LGPYTFSI	8	0.1316	Uba1	ENSMUSG00000001924.15	ENSMUSP00000086626.4	177.943
	LGPYVRSL	8	0.062	Taf6l	ENSMUSG00000003680.16	ENSMUSP00000135220.1	17.0546
	MGPWTHSL	8	0.0226	Ctsc	ENSMUSG00000030560.17	ENSMUSP00000032779.5	0
	NPARTLLL	8	0.9994	Rgs3	ENSMUSG00000059810.18	ENSMUSP00000065447.7	20.247
	NPERWTNI	8	2.807	Ipo9	ENSMUSG00000041879.13	ENSMUSP00000036093.7	82.1797
	NPIRYVNL	8	1.505	Plcb1	ENSMUSG00000051177.16	ENSMUSP00000118756.2	12.0982
	NPLKIEVI	8	2.9879	Epas1	ENSMUSG00000024140.10	ENSMUSP00000024954.9	0
	NPLRALYL	8	1.5184	Pak1	ENSMUSG00000030774.13	ENSMUSP00000146055.1	19.1072
	NPLRILNI	8	2.1274	Tmem39b	ENSMUSG00000053730.15	ENSMUSP00000099648.3	10.6257
	NPNRFITL	8	0.5161	Trrap	ENSMUSG00000045482.16	ENSMUSP00000098035.3	64.2044
	NPQRSYFL	8	1.3994	Wasl	ENSMUSG00000029684.14	ENSMUSP00000031695.8	62.3258
	NPVRFAGI	8	5.7235	Cpxm1	ENSMUSG00000027408.7	ENSMUSP00000028897.7	1.07008
	NPVRYWEI	8	4.2363	Dcn	ENSMUSG00000019929.16	ENSMUSP00000100924.3	2.04907
	NPYKVLNI	8	2.1419	Myo1d	ENSMUSG00000035441.14	ENSMUSP00000037819.7	0
	PELHDRLL	8	34.3846	Plec	ENSMUSG00000022565.15	ENSMUSP00000057158.7	152.621
	PHLGLRLF	8	26.1429	Dgkd	ENSMUSG00000070738.10	ENSMUSP00000027517.7	48.3039
	PSRGPYHF	8	7.6928	Rpl13a	ENSMUSG00000074129.14	ENSMUSP00000115722.1	1467.8
	QGLRTLFL	8	1.5781	Ambp	ENSMUSG00000028356.4	ENSMUSP00000030041.4	0
	QGPWARLL	8	0.0658	Dnaaf5	ENSMUSG00000025857.10	ENSMUSP00000026975.6	18.2819
	QPFRLDLL	8	3.7797	Ganab	ENSMUSG00000071650.6	ENSMUSP00000093965.3	48.704
	QPFRQYYL	8	1.933	Pdcd7	ENSMUSG00000041837.4	ENSMUSP00000035515.2	11.3009
	QPIRLTHI	8	3.4046	Sdf2	ENSMUSG00000002064.10	ENSMUSP00000002133.8	50.2707
	QPVGSLRF	8	7.1258	Pcf11	ENSMUSG00000041328.16	ENSMUSP00000113717.1	29.0075
	QPVRFSSF	8	1.5398	Gm20518	ENSMUSG00000092470.1	ENSMUSP00000115071.1	0.110354
	QPVRIWQF	8	1.4872	Ly9	ENSMUSG00000004707.14	ENSMUSP00000069319.7	60.2598
	QPYRQALL	8	1.9631	Tubgcp4	ENSMUSG00000027263.12	ENSMUSP00000106286.1	41.3072
	RPGVYTNI	8	1.9179	Klk5	ENSMUSG00000074155.2	ENSMUSP00000049339.6	0
	SGPFAPVL	8	0.0282	Uqcrfs1	ENSMUSG00000038462.3	ENSMUSP00000045284.3	96.2749
	SGPVCQEI	8	0.1678	Vps13b	ENSMUSG00000037646.10	ENSMUSP00000045490.7	26.9965
	SPARIHLI	8	0.3658	Fbh1	ENSMUSG00000058594.15	ENSMUSP00000071495.7	44.4937
	SPARLYYL	8	0.339	Mmp25	ENSMUSG00000023903.8	ENSMUSP00000024696.7	0
	SPFRTLNI	8	0.8648	Epb41	ENSMUSG00000028906.17	ENSMUSP00000122234.1	46.5976
	SPFRYDLW	8	0.7089	Abt1	ENSMUSG00000036376.3	ENSMUSP00000045888.2	11.2223
	SPKRIDFI	8	1.0542	Fam122a	ENSMUSG00000074922.1	ENSMUSP00000097152.1	37.9942
	SPKRLIYL	8	0.2048	Igkv1-135	ENSMUSG00000096336.2	ENSMUSP00000100104.1	0
	SPLRISLI	8	0.8369	Dennd5a	ENSMUSG00000035901.14	ENSMUSP00000102333.1	63.0595
	SPLRSLLF	8	0.2795	Cst3	ENSMUSG00000027447.6	ENSMUSP00000028938.6	531.4
	SPLRYVDI	8	2.8106	Rpsa	ENSMUSG00000032518.6	ENSMUSP00000035105.5	2939.45
	SPRKFYYI	8	0.2602	Hs6st1	ENSMUSG00000045216.7	ENSMUSP00000085499.3	34.5413
	SPSRFYFF	8	0.2159	Itga4	ENSMUSG00000027009.18	ENSMUSP00000099718.3	0
	SPSRTFGL	8	0.8421	Rps6kc1	ENSMUSG00000089872.10	ENSMUSP00000125010.1	19.7059
	SPVRAELL	8	0.4669	Mcmbp	ENSMUSG00000048170.14	ENSMUSP00000062843.7	36.4735
	SPVRSFQW	8	0.4994	Wrap73	ENSMUSG00000029029.14	ENSMUSP00000030895.5	20.3972
	SPVRWYFI	8	1.8725	Lclat1	ENSMUSG00000054469.14	ENSMUSP00000068690.6	35.2568
	SPWRGFII	8	2.2537	Csf1r	ENSMUSG00000024621.16	ENSMUSP00000025523.6	0.023228
	SPWRVSFL	8	0.6459	Selenok	ENSMUSG00000042682.9	ENSMUSP00000107887.1	77.9344
	SPYHVDLL	8	0.5799	Bub1b	ENSMUSG00000040084.9	ENSMUSP00000037126.7	56.8923
	SPYRVMLF	8	0.321	Casp8	ENSMUSG00000026029.14	ENSMUSP00000027189.8	25.6534
	TGPYSRWI	8	0.2848	Tet3	ENSMUSG00000034832.15	ENSMUSP00000087049.4	15.2938
	TITVGLRM	8	21.3958	Ank2	ENSMUSG00000032826.18	ENSMUSP00000138753.3	0.87188
	TNRFDQLF	8	6.988	Serbp1	ENSMUSG00000036371.6	ENSMUSP00000039110.4	322.834
	TPQRLFAL	8	0.797	Ddx47	ENSMUSG00000030204.10	ENSMUSP00000032326.4	59.9411
	TPQRNFEI	8	1.9013	Micu1	ENSMUSG00000020111.15	ENSMUSP00000126597.1	109.969
	VGPFVSKI	8	0.0237	Auh	ENSMUSG00000021460.17	ENSMUSP00000121852.1	24.7625
	VGPIVQHI	8	0.01	Itgav	ENSMUSG00000027087.11	ENSMUSP00000028499.4	47.1601
	VGPLSRVI	8	0.046	Scfd2	ENSMUSG00000062110.14	ENSMUSP00000072636.6	7.41946
	VGPSSTQL	8	0.0122	Cyfip1	ENSMUSG00000030447.15	ENSMUSP00000032629.9	53.0572
	VGPVAPDF	8	0.0784	Mdc1	ENSMUSG00000061607.15	ENSMUSP00000080949.6	39.5094
	WLQRVELL	8	11.6154	Tmem179b	ENSMUSG00000118346.1	ENSMUSP00000158384.1	29.2566
	WLVRTELL	8	15.5259	Htt	ENSMUSG00000029104.15	ENSMUSP00000078945.2	23.8637
	YGPFQIRI	8	0.035	Ptpn7	ENSMUSG00000031506.11	ENSMUSP00000141133.1	0.910152
	YSGKEKAF	8	5.0816	Ptprr	ENSMUSG00000020151.16	ENSMUSP00000064392.4	0.23402
	AFPLHDCRF	9	1.9468	Ano6	ENSMUSG00000064210.7	ENSMUSP00000071770.6	46.2131
	AGALRIEAL	9	0.2213	Vsig10	ENSMUSG00000066894.14	ENSMUSP00000107598.1	16.5095
	AGAQRMFPM	9	1.1634	Synpo2	ENSMUSG00000050315.14	ENSMUSP00000102034.1	0.11554
	AGASQLFRI	9	0.9425	Mpc2	ENSMUSG00000026568.6	ENSMUSP00000027853.5	47.2704
	AGASRIIGI	9	0.3854	Adh7	ENSMUSG00000055301.8	ENSMUSP00000087633.5	96.9133
	AGATKVYAI	9	0.3748	Prps2	ENSMUSG00000025742.5	ENSMUSP00000026839.4	40.5116
	AGAYILSRF	9	0.5673	Ndrg3	ENSMUSG00000027634.14	ENSMUSP00000070052.6	60.235
	AGCQRSIGL	9	1.2154	Plekhm3	ENSMUSG00000051344.13	ENSMUSP00000138002.1	7.20234
	AGCSRQIGF	9	1.2861	Plekhm1	ENSMUSG00000034247.9	ENSMUSP00000047327.8	24.9217
	AGFVSLFRI	9	0.6956	Fzd7	ENSMUSG00000041075.8	ENSMUSP00000109884.2	15.5417
	AGLQFPVGR	9	8.7072	Hist2h2ab	ENSMUSG00000063689.4	ENSMUSP00000072858.4	0
	AGPARGWLL	9	0.0076	Sh3d21	ENSMUSG00000073758.10	ENSMUSP00000095501.3	0.137856
	AGPARLAAL	9	0.0089	Rnf130	ENSMUSG00000020376.17	ENSMUSP00000056345.7	0
	AGPASFARW	9	0.0075	Pgls	ENSMUSG00000031807.10	ENSMUSP00000034264.4	149.628
	AGPEIRDAI	9	0.0389	Fam49a	ENSMUSG00000020589.17	ENSMUSP00000065613.6	0
	AGPFDEFQI	9	0.1494	Stk26	ENSMUSG00000031112.10	ENSMUSP00000033444.4	0
	AGPIRAFVV	9	0.0359	Man2b2	ENSMUSG00000029119.9	ENSMUSP00000031002.3	103.977
	AGPIRVVTI	9	0.0049	Gm27029	ENSMUSG00000097239.7	ENSMUSP00000102878.1	4.31731
	AGPKYEYHW	9	0.009	Mob1b	ENSMUSG00000006262.15	ENSMUSP00000108855.1	20.6403
	AGPLRIVAL	9	0.0069	Fam3a	ENSMUSG00000031399.15	ENSMUSP00000109779.3	20.7314
	AGPLRNLLF	9	0.0063	Herc1	ENSMUSG00000038664.16	ENSMUSP00000044801.6	20.8026
	AGPLRVLCV	9	0.0755	Mmp2	ENSMUSG00000031740.8	ENSMUSP00000034187.7	0.12951
	AGPMAAFKW	9	0.0147	Glyr1	ENSMUSG00000022536.14	ENSMUSP00000111510.1	61.8955
	AGPMRQISL	9	0.0067	Rsbn1	ENSMUSG00000044098.14	ENSMUSP00000058934.7	28.0891
	AGPPRCSSL	9	0.0089	Snrnp40	ENSMUSG00000074088.6	ENSMUSP00000101616.3	57.4653
	AGPQLVQMF	9	0.0068	Psmc3	ENSMUSG00000002102.15	ENSMUSP00000071054.7	184.391
	AGPRLIVYI	9	0.0069	Stxbp2	ENSMUSG00000004626.14	ENSMUSP00000125405.1	0.065695
	AGPRYEYHW	9	0.0091	Mob1a	ENSMUSG00000043131.14	ENSMUSP00000054452.4	139.157
	AGPSRLLAL	9	0.0074	Ddx28	ENSMUSG00000045538.6	ENSMUSP00000058950.5	28.6621
	AGPTNVHLI	9	0.0071	Six5	ENSMUSG00000040841.5	ENSMUSP00000045973.5	6.6962
	AGPVIKVKI	9	0.008	Rbm7	ENSMUSG00000042396.10	ENSMUSP00000149397.1	50.6242
	AGPVYSHTL	9	0.0041	Tti1	ENSMUSG00000027650.12	ENSMUSP00000029179.4	32.5195
	AGPWRSGAL	9	0.0334	Tmem260	ENSMUSG00000036339.18	ENSMUSP00000154360.1	9.63712
	AGPWYRNLF	9	0.0094	Atp9b	ENSMUSG00000024566.10	ENSMUSP00000089394.4	28.0157
	AGVFRHDLL	9	0.2421	Urb2	ENSMUSG00000031976.14	ENSMUSP00000133547.1	26.7298
	AMAPRTLLL	9	0.2874	H2-D1	ENSMUSG00000073411.12	ENSMUSP00000134570.1	1190.5
	ASPLRSLLF	9	0.0083	Cst3	ENSMUSG00000027447.6	ENSMUSP00000028938.6	531.4
	AYLNMFEHI	9	5.7138	Cyp4f18	ENSMUSG00000003484.4	ENSMUSP00000003574.4	0
	DGARRQFEF	9	0.3967	Btbd10	ENSMUSG00000038187.14	ENSMUSP00000113496.1	33.7669
	DGAVRLFLL	9	0.4552	Wdr6	ENSMUSG00000066357.6	ENSMUSP00000070927.5	29.9259
	DGPARLLNL	9	0.015	Kmt2c	ENSMUSG00000038056.15	ENSMUSP00000133482.1	14.5592
	DGPDRGYVF	9	0.0507	Ip6k1	ENSMUSG00000032594.11	ENSMUSP00000035214.4	45.5685
	DGPTKEFTL	9	0.0146	Col12a1	ENSMUSG00000032332.17	ENSMUSP00000071662.6	0.290142
	DGPTKNLFI	9	0.0424	Kifap3	ENSMUSG00000026585.13	ENSMUSP00000076830.5	38.7568
	DGPTRALQI	9	0.0357	Vps13d	ENSMUSG00000020220.16	ENSMUSP00000043240.7	14.7278
	DLLDIRHEF	9	8.3887	Anxa3	ENSMUSG00000029484.12	ENSMUSP00000031447.7	994.453
	DNPQRSYFL	9	0.0993	Wasl	ENSMUSG00000029684.14	ENSMUSP00000031695.8	62.3258
	DNPVRTNQI	9	0.2598	Tm9sf4	ENSMUSG00000068040.10	ENSMUSP00000086422.2	68.9624
	DWPVRTLSF	9	1.1218	Thoc3	ENSMUSG00000025872.5	ENSMUSP00000026990.5	39.3589
	DYCGARTEL	9	10.9768	Trafd1	ENSMUSG00000042726.14	ENSMUSP00000143426.1	27.5041
	DYQRLLQTI	9	3.2697	Zzz3	ENSMUSG00000039068.16	ENSMUSP00000101706.2	54.2557
	EAGRLIYSL	9	4.9994	Celsr3	ENSMUSG00000023473.13	ENSMUSP00000024238.5	0.017409
	EAIEVIHKL	9	0.89	Ncf1	ENSMUSG00000015950.13	ENSMUSP00000138121.1	0.113871
	EGALRLHLL	9	0.2826	Epg5	ENSMUSG00000039840.8	ENSMUSP00000038681.5	14.652
	EGPAKQENF	9	0.019	Rogdi	ENSMUSG00000022540.16	ENSMUSP00000144481.1	19.4284
	EGPARAGGL	9	0.2489	Med25	ENSMUSG00000002968.9	ENSMUSP00000146405.1	44.3469
	EGPCSVDRL	9	0.1896	Rlf	ENSMUSG00000049878.13	ENSMUSP00000127068.1	20.8447
	EGPELNHAF	9	0.0393	Lrp1	ENSMUSG00000040249.15	ENSMUSP00000044004.8	110.231
	EGPERWEKL	9	0.0116	Arhgef2	ENSMUSG00000028059.16	ENSMUSP00000135168.2	215.572
	EGPHHVALF	9	0.0094	Opa1	ENSMUSG00000038084.16	ENSMUSP00000124223.1	36.5136
	EGPIRAYLL	9	0.0107	Slc45a4	ENSMUSG00000079020.9	ENSMUSP00000121775.1	16.6319
	EGPKVIFRF	9	0.0142	Tbc1d2b	ENSMUSG00000037410.13	ENSMUSP00000045413.7	14.3533
	EGPLNEFAF	9	0.0707	Dmwd	ENSMUSG00000030410.16	ENSMUSP00000032570.7	64.893
	EGPMKIQTL	9	0.008	Trp53bp2	ENSMUSG00000026510.10	ENSMUSP00000112508.1	13.8661
	EGPVLKISF	9	0.036	Fgd2	ENSMUSG00000024013.15	ENSMUSP00000024810.6	1.24657
	EHPVRAFGL	9	0.6537	Son	ENSMUSG00000022961.18	ENSMUSP00000112453.1	120.778
	EPILNIHDL	9	8.0547	Psme3	ENSMUSG00000078652.9	ENSMUSP00000118279.1	124.411
	EQLEFIHDI	9	10.0066	Bach2	ENSMUSG00000040270.16	ENSMUSP00000103815.2	0.023317
	ESPSRFYFF	9	0.0177	Itga4	ENSMUSG00000027009.18	ENSMUSP00000099718.3	0
	ETPQRLFAL	9	0.0948	Ddx47	ENSMUSG00000030204.10	ENSMUSP00000032326.4	59.9411
	FFSTIRTEL	9	3.7829	Hsd11b1	ENSMUSG00000016194.14	ENSMUSP00000016338.8	0.817217
	FGPDRNYVL	9	0.009	Zbtb39	ENSMUSG00000044617.8	ENSMUSP00000052717.7	12.3003
	FGPGPGSNF	9	0.016	Hnrnpa2b1	ENSMUSG00000004980.16	ENSMUSP00000067491.6	937.638
	FGPGREYNF	9	0.011	Kctd20	ENSMUSG00000005936.19	ENSMUSP00000120301.1	41.7661
	FGPIHERNL	9	0.012	Dpagt1	ENSMUSG00000032123.5	ENSMUSP00000056282.3	37.1432
	FGPIKSIDM	9	0.0748	Puf60	ENSMUSG00000002524.17	ENSMUSP00000098096.4	229.341
	FGPLKAFNL	9	0.0081	U2af2	ENSMUSG00000030435.16	ENSMUSP00000005041.8	264.843
	FGPMKGGNF	9	0.0173	Hnrnpa1	ENSMUSG00000046434.16	ENSMUSP00000042658.9	493.87
	FGPRAAFLL	9	0.0083	Cul7	ENSMUSG00000038545.13	ENSMUSP00000049128.7	23.5602
	FGPRAAFTL	9	0.0069	Cul9	ENSMUSG00000040327.16	ENSMUSP00000138418.1	0
	FGPVKYYRL	9	0.0061	Sel1l3	ENSMUSG00000029189.10	ENSMUSP00000031090.6	0
	FGPWKNSTF	9	0.0072	Gpbp1	ENSMUSG00000032745.18	ENSMUSP00000048240.7	104.574
	FGPYHFNVL	9	0.0077	Gpx8	ENSMUSG00000021760.5	ENSMUSP00000022282.3	209.992
	FGPYKQLFL	9	0.0071	Copa	ENSMUSG00000026553.17	ENSMUSP00000118179.1	126.254
	FLDRDGFLF	9	2.1581	Kctd8	ENSMUSG00000037653.7	ENSMUSP00000055326.4	0
	FPMAHPPNL	9	1.0691	Sf3b2	ENSMUSG00000024853.10	ENSMUSP00000025774.9	232.41
	FPQMGRFTL	9	2.4102	Gspt1	ENSMUSG00000062203.15	ENSMUSP00000130583.1	73.1896
	FSPNRVIGL	9	0.0195	Eif3f	ENSMUSG00000031029.6	ENSMUSP00000033342.6	154.063
	GASRIRNLF	9	2.6133	Yme1l1	ENSMUSG00000026775.9	ENSMUSP00000028117.3	70.9649
	GFPLRVESI	9	1.4623	Reps1	ENSMUSG00000019854.17	ENSMUSP00000119358.1	50.842
	GGAMRVAGI	9	2.5563	Adprhl2	ENSMUSG00000042558.16	ENSMUSP00000099677.4	54.4301
	GGFSRLHLF	9	0.0857	Dnajc13	ENSMUSG00000032560.14	ENSMUSP00000035170.6	55.7966
	GGLERKFSL	9	0.399	Ephx1	ENSMUSG00000038776.13	ENSMUSP00000114363.2	242.727
	GGPAHITSL	9	0.0089	Jak3	ENSMUSG00000031805.17	ENSMUSP00000105640.3	21.1404
	GGPARDFAL	9	0.0572	Dhx16	ENSMUSG00000024422.14	ENSMUSP00000025292.8	55.06
	GGPDRFYFL	9	0.0073	Dnmt1	ENSMUSG00000004099.16	ENSMUSP00000136669.2	91.9147
	GGPEAYNRF	9	0.0096	Fam83h	ENSMUSG00000046761.13	ENSMUSP00000126453.1	29.0568
	GGPEKIQDF	9	0.0233	Vps13d	ENSMUSG00000020220.16	ENSMUSP00000043240.7	14.7278
	GGPEREEKL	9	0.0392	Rbm10	ENSMUSG00000031060.16	ENSMUSP00000111033.1	41.1385
	GGPERWLVL	9	0.009	Tsnaxip1	ENSMUSG00000031893.7	ENSMUSP00000148715.1	0.181024
	GGPFRFVDL	9	0.0295	Hadha	ENSMUSG00000025745.12	ENSMUSP00000120976.1	46.7601
	GGPKYEYRW	9	0.0387	Mob3b	ENSMUSG00000073910.10	ENSMUSP00000100040.3	0
	GGPLHKFLL	9	0.0096	Zap70	ENSMUSG00000026117.10	ENSMUSP00000027291.4	0
	GGPLRDYQI	9	0.0402	Smarca1	ENSMUSG00000031099.16	ENSMUSP00000076769.4	0.465162
	GGPQQLYHL	9	0.0114	Pih1d1	ENSMUSG00000003423.15	ENSMUSP00000148186.1	39.7912
	GGPQRFDDF	9	0.0461	Rnpepl1	ENSMUSG00000026269.14	ENSMUSP00000027487.8	39.7324
	GGPRYEYRW	9	0.039	Mob3c	ENSMUSG00000028709.3	ENSMUSP00000030477.3	8.81978
	GGPSLEQRF	9	0.0383	Eif3l	ENSMUSG00000033047.5	ENSMUSP00000038839.4	239.226
	GGPTKLIEI	9	0.0137	Mga	ENSMUSG00000033943.15	ENSMUSP00000043795.6	28.0157
	GGPVKIDPL	9	0.0609	Trip12	ENSMUSG00000026219.14	ENSMUSP00000027421.6	92.9694
	GGPVRVYSL	9	0.0088	Coch	ENSMUSG00000020953.17	ENSMUSP00000128127.2	0
	GGPYLGVHL	9	0.0179	Pofut2	ENSMUSG00000020260.9	ENSMUSP00000020493.7	56.3039
	GGPYLIWKL	9	0.0358	Pex13	ENSMUSG00000020283.5	ENSMUSP00000020523.3	13.6672
	GGVFRSNLL	9	0.838	Nomo1	ENSMUSG00000030835.6	ENSMUSP00000033121.5	181.121
	GNPVRYWEI	9	0.1011	Dcn	ENSMUSG00000019929.16	ENSMUSP00000100924.3	2.04907
	GPARVRDLF	9	6.4912	Afg3l2	ENSMUSG00000024527.10	ENSMUSP00000025408.8	59.0711
	GPELHDRLL	9	9.5607	Plec	ENSMUSG00000022565.15	ENSMUSP00000057158.7	152.621
	GPHLGLRLF	9	10.4106	Dgkd	ENSMUSG00000070738.10	ENSMUSP00000027517.7	48.3039
	GPQRFDDFL	9	9.0787	Rnpepl1	ENSMUSG00000026269.14	ENSMUSP00000027487.8	39.7324
	GQVVIIHML	9	5.2538	Ap3b1	ENSMUSG00000021686.6	ENSMUSP00000022196.3	46.1584
	GYFEVTHDI	9	11.2267	Cat	ENSMUSG00000027187.10	ENSMUSP00000028610.3	49.1547
	GYISVIRQI	9	7.9167	Bank1	ENSMUSG00000037922.13	ENSMUSP00000035484.8	9.43895
	GYLSSRVLL	9	7.2121	Mief2	ENSMUSG00000018599.5	ENSMUSP00000018743.4	7.47696
	HGFEHLYGI	9	0.5283	Ganc	ENSMUSG00000062646.12	ENSMUSP00000116898.1	3.6316
	HGIQLQYSL	9	0.3537	Reln	ENSMUSG00000042453.14	ENSMUSP00000124052.1	0.004082
	HGPARVLEL	9	0.0066	Fgd5	ENSMUSG00000034037.14	ENSMUSP00000086748.2	0.209942
	HGPERDFPL	9	0.0248	Mdc1	ENSMUSG00000061607.15	ENSMUSP00000080949.6	39.5094
	HGPHRVWGL	9	0.0164	Nudt8	ENSMUSG00000110949.1	ENSMUSP00000025802.3	23.3655
	HGPIHMTNL	9	0.0083	Khdc4	ENSMUSG00000028060.14	ENSMUSP00000029696.6	76.4626
	HGPLITFHL	9	0.0074	Tnrc6a	ENSMUSG00000052707.8	ENSMUSP00000091595.5	28.6081
	HGPRALLTL	9	0.0052	Dnaja3	ENSMUSG00000004069.17	ENSMUSP00000053842.5	98.1065
	HGPSYKEQW	9	0.0099	Ice2	ENSMUSG00000032235.15	ENSMUSP00000034761.8	10.4433
	HGPVKDFSF	9	0.0088	Vegfd	ENSMUSG00000031380.10	ENSMUSP00000033751.7	2.19997
	HNPRRIFHL	9	0.0119	Cad	ENSMUSG00000013629.16	ENSMUSP00000013773.5	48.0198
	HPMRAIFMI	9	4.6782	Stk4	ENSMUSG00000018209.15	ENSMUSP00000018353.7	30.1799
	HTPVKYFSI	9	0.0168	Tlr1	ENSMUSG00000044827.10	ENSMUSP00000142500.1	2.8339
	HYWPVHNEL	9	1.6152	Smad4	ENSMUSG00000024515.13	ENSMUSP00000025393.7	57.7953
	IDHSGFTIL	9	2.5647	Ticam1	ENSMUSG00000047123.8	ENSMUSP00000055104.8	12.5147
	IFDRVLTEL	9	2.8216	Rxrg	ENSMUSG00000015843.10	ENSMUSP00000015987.3	0
	IGAARGLLL	9	0.0948	Agrn	ENSMUSG00000041936.18	ENSMUSP00000101199.2	37.6115
	IGAERSLVL	9	0.0757	Ikzf1	ENSMUSG00000018654.17	ENSMUSP00000067372.5	0.035354
	IGAEVYHNL	9	0.0621	Eno1	ENSMUSG00000063524.13	ENSMUSP00000079727.6	1149.92
	IGAFRHYSF	9	0.0841	Syde2	ENSMUSG00000036863.12	ENSMUSP00000041897.6	0.032013
	IGAIRFFAF	9	0.142	Gnpat	ENSMUSG00000031985.9	ENSMUSP00000034466.3	52.4558
	IGALNQVRF	9	0.0801	Kcnn4	ENSMUSG00000054342.8	ENSMUSP00000146012.1	75.0641
	IGALRENTF	9	0.127	Tspan5	ENSMUSG00000028152.10	ENSMUSP00000029800.2	27.6319
	IGALRIEIL	9	0.1499	Smchd1	ENSMUSG00000024054.14	ENSMUSP00000121835.1	55.3453
	IGALRTSKL	9	0.1394	Tmem43	ENSMUSG00000030095.10	ENSMUSP00000032183.4	81.1318
	IGAQHKWTL	9	0.0676	Exoc2	ENSMUSG00000021357.14	ENSMUSP00000100010.1	27.677
	IGAYLAERL	9	0.3505	Efr3a	ENSMUSG00000015002.18	ENSMUSP00000015146.9	80.1405
	IGAYYIDHI	9	0.7871	Wwc2	ENSMUSG00000031563.8	ENSMUSP00000056121.7	38.1117
	IGCYRGFAL	9	1.0647	LTO1	ENSMUSG00000031072.14	ENSMUSP00000115840.1	13.1162
	IGGERGCAF	9	0.5898	Ddx41	ENSMUSG00000021494.9	ENSMUSP00000021956.8	50.7086
	IGGERYNFF	9	0.095	Cct7	ENSMUSG00000030007.8	ENSMUSP00000032078.6	435.686
	IGMEKFFNI	9	0.0816	Mthfd1l	ENSMUSG00000040675.17	ENSMUSP00000112870.1	51.3943
	IGMTKADLI	9	0.3932	Hsp90aa1	ENSMUSG00000021270.13	ENSMUSP00000091921.4	575.956
	IGPCRMLQY	9	0.1817	Sf3b1	ENSMUSG00000025982.13	ENSMUSP00000027127.7	124.525
	IGPEHFTCM	9	0.0103	Top3b	ENSMUSG00000022779.16	ENSMUSP00000156132.1	50.1839
	IGPERTAVV	9	0.0108	Pigs	ENSMUSG00000041958.10	ENSMUSP00000044871.8	56.8663
	IGPFSRHGL	9	0.0097	Ydjc	ENSMUSG00000041774.16	ENSMUSP00000156244.1	0
	IGPGMVQQI	9	0.0078	Dnaja1	ENSMUSG00000028410.13	ENSMUSP00000030118.3	115.507
	IGPGPVELI	9	0.0083	Ptrh2	ENSMUSG00000072582.9	ENSMUSP00000103657.1	30.7424
	IGPGRELEF	9	0.0072	Bcl9	ENSMUSG00000038256.15	ENSMUSP00000046152.7	11.9687
	IGPILASRL	9	0.0071	Dnpep	ENSMUSG00000026209.15	ENSMUSP00000070821.7	60.5452
	IGPKNYEFL	9	0.0039	Snx14	ENSMUSG00000032422.17	ENSMUSP00000130116.1	30.2863
	IGPKVRITL	9	0.0037	Dnajc13	ENSMUSG00000032560.14	ENSMUSP00000035170.6	55.7966
	IGPLKENTI	9	0.0065	Pik3c2g	ENSMUSG00000030228.18	ENSMUSP00000107499.4	0
	IGPLKLAAL	9	0.0068	Ptpn21	ENSMUSG00000021009.15	ENSMUSP00000126975.1	43.2208
	IGPLYPHAF	9	0.0057	Heatr5b	ENSMUSG00000039414.10	ENSMUSP00000094882.2	27.883
	IGPNAPLIF	9	0.0081	Hmgcs1	ENSMUSG00000093930.2	ENSMUSP00000136944.1	53.1503
	IGPNLSIKI	9	0.0072	Xrcc5	ENSMUSG00000026187.9	ENSMUSP00000027379.8	56.3904
	IGPNRDYFV	9	0.0486	Rbm47	ENSMUSG00000070780.11	ENSMUSP00000109355.1	0
	IGPNRLPSF	9	0.0049	Noct	ENSMUSG00000023087.15	ENSMUSP00000023849.8	7.65441
	IGPRAVDVL	9	0.0082	Pdpr	ENSMUSG00000033624.10	ENSMUSP00000046639.3	19.4731
	IGPRMTLQL	9	0.004	Ppan	ENSMUSG00000004100.12	ENSMUSP00000004203.5	90.3775
	IGPRRIHTV	9	0.0046	Rps8	ENSMUSG00000047675.15	ENSMUSP00000099757.4	1708.73
	IGPRVTVLI	9	0.0056	Fkrp	ENSMUSG00000048920.8	ENSMUSP00000059091.7	20.9509
	IGPRYSSVF	9	0.0051	Heatr5a	ENSMUSG00000035181.6	ENSMUSP00000043115.5	14.1222
	IGPSKLCVL	9	0.0079	Asxl1	ENSMUSG00000042548.14	ENSMUSP00000154224.1	31.6938
	IGPSKPNEI	9	0.0062	Sf3a1	ENSMUSG00000002129.11	ENSMUSP00000002198.3	38.1628
	IGPSSIDLI	9	0.0093	Rhbdf2	ENSMUSG00000020806.15	ENSMUSP00000099318.3	20.2752
	IGPTYYQRL	9	0.0049	Polr2b	ENSMUSG00000029250.5	ENSMUSP00000031167.5	61.4677
	IGPWAKARI	9	0.0107	Maged2	ENSMUSG00000025268.15	ENSMUSP00000108319.2	0
	IGPWIQTKM	9	0.0104	Actn1	ENSMUSG00000015143.15	ENSMUSP00000021554.8	120.734
	IGPYRKNLL	9	0.0058	Klhl36	ENSMUSG00000031828.9	ENSMUSP00000034287.8	2.6653
	IGTTRNFVL	9	0.331	Eml1	ENSMUSG00000058070.14	ENSMUSP00000057209.7	23.6067
	IGVERIFSI	9	0.1415	Hars	ENSMUSG00000001380.7	ENSMUSP00000001416.6	145.933
	IGVERIFYL	9	0.0805	Hars2	ENSMUSG00000019143.15	ENSMUSP00000117231.1	37.2071
	IGVLRFVNL	9	0.1212	Alg10b	ENSMUSG00000075470.2	ENSMUSP00000097882.1	52.0206
	ILTNRSELI	9	4.2739	Ypel5	ENSMUSG00000039770.6	ENSMUSP00000037764.5	46.6844
	IMTYVAQFL	9	5.6228	Syne1	ENSMUSG00000096054.3	ENSMUSP00000150262.1	14.7346
	IPAITRYWF	9	8.9752	Derl1	ENSMUSG00000022365.6	ENSMUSP00000022993.5	150.019
	IPASGLHLF	9	1.5888	Pik3ap1	ENSMUSG00000025017.10	ENSMUSP00000052777.7	0.039354
	IPNEIIHAL	9	1.6676	Hnrnpm	ENSMUSG00000059208.15	ENSMUSP00000120115.1	299.553
	IPQQLVERL	9	2.2623	Usp7	ENSMUSG00000022710.17	ENSMUSP00000124382.1	71.6257
	ISPERLDPF	9	0.0139	Sf3b1	ENSMUSG00000025982.13	ENSMUSP00000027127.7	124.525
	KFLRSLSSL	9	4.7089	Mroh8	ENSMUSG00000074627.11	ENSMUSP00000124362.1	0.201912
	KFTETLTNI	9	8.3438	Gm4070	ENSMUSG00000078606.8	ENSMUSP00000102377.2	19.7933
	KGAERAITL	9	0.0425	Rarg	ENSMUSG00000001288.15	ENSMUSP00000048838.8	145.349
	KGAERVITL	9	0.0268	Rara	ENSMUSG00000037992.16	ENSMUSP00000103098.1	20.4122
	KGASLYDLL	9	0.1049	Gm20695	ENSMUSG00000093575.1	ENSMUSP00000135826.1	0.989779
	KGFKHSFNL	9	0.0395	Fiz1	ENSMUSG00000061374.14	ENSMUSP00000126765.1	50.5065
	KGMVKVWQL	9	0.0941	Wdr34	ENSMUSG00000039715.8	ENSMUSP00000109340.2	18.31
	KGPAVGIDL	9	0.038	Hspa8	ENSMUSG00000015656.17	ENSMUSP00000015800.9	2400.04
	KGPCRVATY	9	0.0683	Cstf1	ENSMUSG00000027498.14	ENSMUSP00000121178.1	45.6941
	KGPEALQEF	9	0.0063	Qrich1	ENSMUSG00000006673.14	ENSMUSP00000141716.1	79.1654
	KGPEIRTGL	9	0.0084	Pkm	ENSMUSG00000032294.17	ENSMUSP00000034834.9	980.397
	KGPEVLDFI	9	0.0123	Zap70	ENSMUSG00000026117.10	ENSMUSP00000027291.4	0
	KGPFATFKM	9	0.0167	Wdr82	ENSMUSG00000020257.13	ENSMUSP00000020490.5	53.3918
	KGPFKTIKF	9	0.0043	Kdm6a	ENSMUSG00000037369.17	ENSMUSP00000045862.6	20.0406
	KGPFVTWQV	9	0.0452	Gtf3c1	ENSMUSG00000032777.9	ENSMUSP00000145939.1	31.0558
	KGPGISVHF	9	0.0052	Cyp7b1	ENSMUSG00000039519.6	ENSMUSP00000037487.6	0
	KGPIHSLTF	9	0.0031	Taf5	ENSMUSG00000025049.6	ENSMUSP00000026027.5	11.4298
	KGPISEEGL	9	0.0431	Pear1	ENSMUSG00000028073.15	ENSMUSP00000078090.5	31.1056
	KGPITAVSF	9	0.0063	Wdr7	ENSMUSG00000040560.10	ENSMUSP00000072509.5	15.8667
	KGPKILDHL	9	0.0059	Ckap5	ENSMUSG00000040549.16	ENSMUSP00000106970.3	72.7137
	KGPNRGVII	9	0.0078	Atp6v0e2	ENSMUSG00000039347.7	ENSMUSP00000044110.5	26.1569
	KGPPRKLKF	9	0.0044	Selenoh	ENSMUSG00000076437.10	ENSMUSP00000112635.2	71.7891
	KGPPYSDTF	9	0.0043	Dyrk3	ENSMUSG00000016526.8	ENSMUSP00000016670.7	10.5425
	KGPQNAFFL	9	0.0065	Tead1	ENSMUSG00000055320.17	ENSMUSP00000081755.5	51.1936
	KGPRSIETF	9	0.0039	Fkbp7	ENSMUSG00000002732.14	ENSMUSP00000002809.7	37.7063
	KGPRVADYF	9	0.0073	Dennd4a	ENSMUSG00000053641.9	ENSMUSP00000037915.5	23.7664
	KGPRVTDYF	9	0.0065	Dennd4c	ENSMUSG00000038024.17	ENSMUSP00000039860.8	23.9746
	KGPSLSSGL	9	0.0111	Casp8ap2	ENSMUSG00000028282.12	ENSMUSP00000136016.1	15.7049
	KGPSMKSAL	9	0.0093	Fcamr	ENSMUSG00000026415.11	ENSMUSP00000108096.2	0.082042
	KGPSNVFKI	9	0.0064	Mtrex	ENSMUSG00000016018.4	ENSMUSP00000022281.3	58.0088
	KGPVHWNCI	9	0.0231	Prkdc	ENSMUSG00000022672.8	ENSMUSP00000023352.7	11.3363
	KGPVIALEF	9	0.0066	Rp2	ENSMUSG00000060090.16	ENSMUSP00000033372.6	15.8313
	KGPVKVLYV	9	0.0073	Tob1	ENSMUSG00000037573.5	ENSMUSP00000036039.5	52.2785
	KGPWKQENV	9	0.014	Ddb1	ENSMUSG00000024740.10	ENSMUSP00000025649.8	386.224
	KGPYDFDQI	9	0.0151	Wdr44	ENSMUSG00000036769.14	ENSMUSP00000044616.6	9.19806
	KGTVHIFAL	9	0.2965	Wdr45	ENSMUSG00000039382.12	ENSMUSP00000041456.2	122.489
	KGVARVVNI	9	0.2266	Elf2	ENSMUSG00000037174.18	ENSMUSP00000141197.1	46.0223
	KLCYVGYNI	9	17.1647	Actr2	ENSMUSG00000020152.7	ENSMUSP00000000137.7	106.481
	KNLLLIHNL	9	0.596	Stat4	ENSMUSG00000062939.11	ENSMUSP00000130713.1	0
	KNPERWTNI	9	0.0148	Ipo9	ENSMUSG00000041879.13	ENSMUSP00000036093.7	82.1797
	KNPVRFAGI	9	0.0362	Cpxm1	ENSMUSG00000027408.7	ENSMUSP00000028897.7	1.07008
	KPAVDLYQL	9	2.3786	Phkb	ENSMUSG00000036879.15	ENSMUSP00000050788.7	22.8599
	KQLEDGRTL	9	2.3903	Gm8797	ENSMUSG00000103034.1	ENSMUSP00000141419.1	15.941
	KQLQDAQTK	9	24.8529	Kif15	ENSMUSG00000036768.6	ENSMUSP00000035490.5	25.7525
	KSPERFLQL	9	0.0033	Spg7	ENSMUSG00000000738.18	ENSMUSP00000120361.1	45.2485
	KVLDVLHSL	9	1.143	6030458C11Rik	ENSMUSG00000022195.7	ENSMUSP00000055656.3	65.6918
	KYFPSRVSI	9	1.306	Mob4	ENSMUSG00000025979.13	ENSMUSP00000124790.1	55.7713
	KYKDIYTEL	9	1.6004	Mprip	ENSMUSG00000005417.17	ENSMUSP00000071914.6	109.663
	KYVAVYNLI	9	12.0248	Usp8	ENSMUSG00000027363.15	ENSMUSP00000028841.7	79.9104
	LGAFRVGSF	9	0.6594	Pros1	ENSMUSG00000022912.8	ENSMUSP00000023629.8	2.84612
	LGAGREFAL	9	1.2127	Mycbp2	ENSMUSG00000033004.15	ENSMUSP00000124601.1	27.6988
	LGAGRQSLL	9	0.4467	Phip	ENSMUSG00000032253.13	ENSMUSP00000034787.5	22.3591
	LGAKILDGF	9	1.9275	Gbp7	ENSMUSG00000040253.15	ENSMUSP00000132970.1	15.8378
	LGAQRIFEL	9	0.1851	Por	ENSMUSG00000005514.14	ENSMUSP00000121531.1	382.559
	LGGSRGITF	9	0.2761	Arl4d	ENSMUSG00000034936.2	ENSMUSP00000035918.2	2.77201
	LGPALQAAF	9	0.0196	Sec24b	ENSMUSG00000001052.15	ENSMUSP00000001079.8	89.2965
	LGPARGDWL	9	0.0497	Rusc2	ENSMUSG00000035969.15	ENSMUSP00000038379.5	50.3462
	LGPARLTAF	9	0.0093	Slc1a5	ENSMUSG00000001918.17	ENSMUSP00000104136.2	287.879
	LGPDRFSTL	9	0.0045	Gapvd1	ENSMUSG00000026867.18	ENSMUSP00000099864.1	46.8239
	LGPEFVERI	9	0.0091	Nt5c	ENSMUSG00000020736.12	ENSMUSP00000102140.1	72.9706
	LGPEHIIKM	9	0.0091	Ep400	ENSMUSG00000029505.17	ENSMUSP00000049038.8	49.6091
	LGPEKTSFF	9	0.0063	Rplp0	ENSMUSG00000067274.10	ENSMUSP00000083705.5	2381.11
	LGPFKDMTL	9	0.0084	Zscan25	ENSMUSG00000070420.4	ENSMUSP00000091664.3	30.81
	LGPGKEFQL	9	0.0092	Gse1	ENSMUSG00000031822.20	ENSMUSP00000137811.2	12.7098
	LGPGRTVLF	9	0.0062	Megf8	ENSMUSG00000045039.9	ENSMUSP00000122192.1	31.9488
	LGPHHLDEF	9	0.0106	Cacna1s	ENSMUSG00000026407.17	ENSMUSP00000125278.1	0.021106
	LGPHWRDKL	9	0.0427	Coq8a	ENSMUSG00000026489.13	ENSMUSP00000128290.1	2.12558
	LGPIKLELL	9	0.0066	Vps39	ENSMUSG00000027291.15	ENSMUSP00000028752.7	31.0536
	LGPKAWPKL	9	0.0084	Sco2	ENSMUSG00000091780.3	ENSMUSP00000131943.2	36.947
	LGPKHELEL	9	0.0081	Pias1	ENSMUSG00000032405.10	ENSMUSP00000096248.4	17.8046
	LGPKNGVYI	9	0.0091	Tbxas1	ENSMUSG00000029925.13	ENSMUSP00000003017.6	0
	LGPKSVARI	9	0.0091	Rpl7a	ENSMUSG00000062647.16	ENSMUSP00000099962.4	2168.02
	LGPKVSVLI	9	0.0085	Rangap1	ENSMUSG00000022391.16	ENSMUSP00000126849.1	166.663
	LGPLAGDNF	9	0.0496	Osgin1	ENSMUSG00000074063.10	ENSMUSP00000114467.1	12.4267
	LGPLVGDNF	9	0.0447	Osgin2	ENSMUSG00000041153.9	ENSMUSP00000047473.3	19.2925
	LGPNNYYSF	9	0.0061	Psmd8	ENSMUSG00000030591.17	ENSMUSP00000138613.1	201.9
	LGPPRHLTF	9	0.0029	Col20a1	ENSMUSG00000016356.18	ENSMUSP00000115291.2	0.904907
	LGPQRVSGL	9	0.0126	Isg20	ENSMUSG00000039236.18	ENSMUSP00000112480.1	40.4899
	LGPRLAAML	9	0.0093	Ube4b	ENSMUSG00000028960.20	ENSMUSP00000099501.3	65.4764
	LGPRLAWTL	9	0.0089	Tubgcp3	ENSMUSG00000000759.14	ENSMUSP00000127741.1	48.135
	LGPRNVLLF	9	0.0056	Atp6ap1	ENSMUSG00000019087.13	ENSMUSP00000019231.5	261.779
	LGPSHNASI	9	0.0103	Tcf12	ENSMUSG00000032228.16	ENSMUSP00000139365.1	52.6568
	LGPSNFNAI	9	0.0098	Col6a3	ENSMUSG00000048126.16	ENSMUSP00000140858.1	0.289452
	LGPTLVQNL	9	0.0089	Ubr4	ENSMUSG00000066036.14	ENSMUSP00000125800.1	48.3127
	LGPVAQPYL	9	0.0089	Elovl1	ENSMUSG00000006390.15	ENSMUSP00000006557.6	100.228
	LGPVKGSVF	9	0.0094	Rp2	ENSMUSG00000060090.16	ENSMUSP00000033372.6	15.8313
	LGVYRTLYL	9	0.4744	Kdelr1	ENSMUSG00000002778.14	ENSMUSP00000002855.5	160.489
	LGWDHQEKL	9	0.6444	Cttn	ENSMUSG00000031078.15	ENSMUSP00000033407.6	149.752
	LPDQLFHNL	9	1.313	Naip2	ENSMUSG00000078945.10	ENSMUSP00000070827.5	20.5955
	LPHPAYFGL	9	8.293	Slc11a1	ENSMUSG00000026177.11	ENSMUSP00000139455.1	0.499964
	LPKPGVYYF	9	2.7805	Ten1	ENSMUSG00000020778.12	ENSMUSP00000021130.6	19.5408
	MAPYRSSLL	9	0.0196	Gsn	ENSMUSG00000026879.14	ENSMUSP00000028239.6	236.615
	MGFKRMTEI	9	0.1811	Ddx18	ENSMUSG00000001674.11	ENSMUSP00000001724.5	127.558
	MGFSRGDAL	9	0.3925	Ubac2	ENSMUSG00000041765.6	ENSMUSP00000043245.5	30.9092
	MGPAMGPAL	9	0.0293	Hnrnpm	ENSMUSG00000059208.15	ENSMUSP00000120115.1	299.553
	MGPDRAWSL	9	0.0085	Hps5	ENSMUSG00000014418.16	ENSMUSP00000103281.1	27.5052
	MGPFRVSDL	9	0.0411	Ehhadh	ENSMUSG00000022853.7	ENSMUSP00000023559.5	0
	MGPGRTVVI	9	0.0091	Lgals8	ENSMUSG00000057554.13	ENSMUSP00000115094.1	87.5388
	MGPGRWSAI	9	0.0283	Mrps11	ENSMUSG00000030611.10	ENSMUSP00000032840.4	46.2396
	MGPIHYEDI	9	0.0431	Ccdc174	ENSMUSG00000034083.16	ENSMUSP00000049280.5	48.9639
	MGPLAGPAL	9	0.0307	Ltbp3	ENSMUSG00000024940.11	ENSMUSP00000080214.5	83.8536
	MGPQHAMQI	9	0.0075	Top3b	ENSMUSG00000022779.16	ENSMUSP00000156132.1	50.1839
	MGPSHIINI	9	0.0066	Polr3d	ENSMUSG00000000776.13	ENSMUSP00000000793.5	56.4001
	MGPSRNLLL	9	0.0054	Mta1	ENSMUSG00000021144.14	ENSMUSP00000105349.2	86.2666
	MGPVRLEIL	9	0.0084	Cnpy4	ENSMUSG00000036968.15	ENSMUSP00000106559.2	36.3037
	MGPYRQDLL	9	0.0077	Vcl	ENSMUSG00000021823.10	ENSMUSP00000022369.7	81.594
	MIVIVLGHH	9	80	Hbb-bt	ENSMUSG00000073940.3	ENSMUSP00000095794.3	0
	MSPLRISLI	9	0.0157	Dennd5a	ENSMUSG00000035901.14	ENSMUSP00000102333.1	63.0595
	MSPQKFWGL	9	0.0129	Crbn	ENSMUSG00000005362.14	ENSMUSP00000013882.7	42.0548
	NFPNRQYQL	9	0.6293	H13	ENSMUSG00000019188.16	ENSMUSP00000120068.1	56.2712
	NGAIRENYI	9	1.6093	Nudcd3	ENSMUSG00000053838.14	ENSMUSP00000064668.3	59.0608
	NGAKRGYLL	9	0.2329	Lmbrd2	ENSMUSG00000039704.7	ENSMUSP00000154020.1	21.5308
	NGATRKLAL	9	0.9861	Dnaja1	ENSMUSG00000028410.13	ENSMUSP00000030118.3	115.507
	NGPEIISKF	9	0.0084	Spata5	ENSMUSG00000027722.14	ENSMUSP00000103747.3	29.8326
	NGPEIMSKL	9	0.011	Vcp	ENSMUSG00000028452.7	ENSMUSP00000030164.7	211.89
	NGPHRALHI	9	0.0174	Zbp1	ENSMUSG00000027514.14	ENSMUSP00000029018.7	14.1868
	NGPIHWNEL	9	0.0138	Car13	ENSMUSG00000027555.8	ENSMUSP00000029071.8	35.5011
	NGPKTINQI	9	0.015	Eif4g2	ENSMUSG00000005610.17	ENSMUSP00000124551.1	246.226
	NGPPRNWNF	9	0.0105	Vamp1	ENSMUSG00000030337.16	ENSMUSP00000063466.8	5.96781
	NGPQKLIEI	9	0.0097	Zfp318	ENSMUSG00000015597.17	ENSMUSP00000109109.1	7.18947
	NGPQNIYNL	9	0.009	Gm21988	ENSMUSG00000040904.10	ENSMUSP00000135134.1	117.425
	NGPRITNAF	9	0.0137	Zbtb38	ENSMUSG00000040433.16	ENSMUSP00000121753.1	31.0881
	NLNSIIHRL	9	5.3119	Cux1	ENSMUSG00000029705.17	ENSMUSP00000004097.8	58.2533
	NMISVEHHF	9	3.6735	Zfp110	ENSMUSG00000058638.14	ENSMUSP00000004614.8	38.8749
	NPSRGPYHF	9	5.9523	Rpl13a	ENSMUSG00000074129.14	ENSMUSP00000115722.1	1467.8
	PGAKREPLL	9	1.4958	Vps9d1	ENSMUSG00000001062.18	ENSMUSP00000113575.1	20.8921
	PGPAYLDTL	9	0.0929	Utrn	ENSMUSG00000019820.11	ENSMUSP00000076093.4	26.5365
	PGPGRLLLL	9	0.0204	Fn1	ENSMUSG00000026193.15	ENSMUSP00000140471.1	774.686
	PGPIKIFPF	9	0.1172	Stk11ip	ENSMUSG00000026213.15	ENSMUSP00000027414.9	35.29
	PGPNRTLLL	9	0.0179	Cul9	ENSMUSG00000040327.16	ENSMUSP00000138418.1	0
	PGPQRFFSF	9	0.0125	Decr1	ENSMUSG00000028223.8	ENSMUSP00000029877.8	20.496
	PGSRVLTIL	9	4.7183	Plbd2	ENSMUSG00000029598.12	ENSMUSP00000031597.6	87.6368
	PGTLLLDDI	9	42.1667	Acsf2	ENSMUSG00000076435.3	ENSMUSP00000099453.3	23.1483
	PTIVSYTYI	9	6.7139	Olfr460	ENSMUSG00000045514.5	ENSMUSP00000151187.1	0.062863
	QFPKRENLL	9	0.7494	Dennd2d	ENSMUSG00000027901.12	ENSMUSP00000029508.4	19.6346
	QFTTRSELM	9	8.8874	Cdkn2aipnl	ENSMUSG00000020392.8	ENSMUSP00000099824.4	136.729
	QGAAVRYLL	9	0.5293	Gpank1	ENSMUSG00000092417.3	ENSMUSP00000135684.2	35.5911
	QGAFLREYL	9	0.5957	Trappc8	ENSMUSG00000033382.15	ENSMUSP00000153183.2	52.0259
	QGALLTHFL	9	0.33	Adar	ENSMUSG00000027951.16	ENSMUSP00000096525.2	59.7008
	QGAPRLYQL	9	0.0691	Prex1	ENSMUSG00000039621.13	ENSMUSP00000037180.5	0.014621
	QGAWRDSLL	9	0.4929	Lacc1	ENSMUSG00000044350.14	ENSMUSP00000059173.8	22.2855
	QGFFRSISL	9	0.1182	Mtor	ENSMUSG00000028991.15	ENSMUSP00000099510.3	27.0815
	QGFLVFHSF	9	0.1942	Tuba4a	ENSMUSG00000026202.13	ENSMUSP00000140657.1	34.0153
	QGFQLTHSL	9	0.1423	Tubb4b	ENSMUSG00000036752.4	ENSMUSP00000042342.4	574.567
	QGMVRFGLL	9	0.42	Tmed4	ENSMUSG00000004394.12	ENSMUSP00000004508.6	51.5088
	QGPAKEIML	9	0.0095	Soga1	ENSMUSG00000055485.6	ENSMUSP00000066556.6	0.408353
	QGPARTLTM	9	0.0084	Kat6b	ENSMUSG00000021767.19	ENSMUSP00000138511.1	11.1159
	QGPDKVVFL	9	0.0056	Rab42	ENSMUSG00000089687.2	ENSMUSP00000047735.6	0.343626
	QGPDRWESL	9	0.0082	Herc1	ENSMUSG00000038664.16	ENSMUSP00000044801.6	20.8026
	QGPGKMTSL	9	0.0087	Sec24b	ENSMUSG00000001052.15	ENSMUSP00000001079.8	89.2965
	QGPGLKEAF	9	0.0392	Flnb	ENSMUSG00000025278.9	ENSMUSP00000052020.8	125.904
	QGPHHVCEL	9	0.0159	Maz	ENSMUSG00000030678.7	ENSMUSP00000145619.1	116.728
	QGPILDNYI	9	0.066	Tgfb1i1	ENSMUSG00000030782.16	ENSMUSP00000130964.1	29.7287
	QGPILSVGL	9	0.0251	Slc39a7	ENSMUSG00000024327.16	ENSMUSP00000025186.8	183.204
	QGPKTIDQI	9	0.0132	Eif4g1	ENSMUSG00000045983.16	ENSMUSP00000047678.7	333.028
	QGPLHGMLI	9	0.009	Acaca	ENSMUSG00000020532.18	ENSMUSP00000099490.1	30.5798
	QGPLVLDKI	9	0.0299	Ndufaf1	ENSMUSG00000027305.9	ENSMUSP00000106425.1	25.2394
	QGPNKVFDL	9	0.0194	Nr2c1	ENSMUSG00000005897.14	ENSMUSP00000100927.2	19.5739
	QGPPHPHGI	9	0.0079	Wdr33	ENSMUSG00000024400.16	ENSMUSP00000025264.6	53.7074
	QGPPRLDLL	9	0.0052	B4galnt1	ENSMUSG00000006731.10	ENSMUSP00000006914.9	73.2617
	QGPRNWLLL	9	0.0061	Bcor	ENSMUSG00000040363.15	ENSMUSP00000111175.2	19.3496
	QGPSALLGL	9	0.0224	Coro7	ENSMUSG00000039637.15	ENSMUSP00000048489.6	17.4588
	QGPSITVEF	9	0.0074	Trrap	ENSMUSG00000045482.16	ENSMUSP00000098035.3	64.2044
	QGPSQWVSL	9	0.0081	Nr2c2ap	ENSMUSG00000071078.6	ENSMUSP00000092907.5	73.9102
	QGPSRHVYL	9	0.0041	Med14	ENSMUSG00000064127.13	ENSMUSP00000094239.4	30.5768
	QGPSRVAQF	9	0.0059	Rab3gap2	ENSMUSG00000039318.12	ENSMUSP00000141608.1	36.1106
	QGPTLQFTL	9	0.0069	Suz12	ENSMUSG00000017548.15	ENSMUSP00000126932.1	63.1398
	QGPVLIVTF	9	0.0072	Timm44	ENSMUSG00000002949.15	ENSMUSP00000003029.7	108.361
	QGPVSKLTF	9	0.0068	Tmem161b	ENSMUSG00000035762.11	ENSMUSP00000055208.7	16.9123
	QGPVSKVRF	9	0.0083	Acyp1	ENSMUSG00000008822.15	ENSMUSP00000008966.6	41.3733
	QGQLSRDIL	9	2.4036	Ern2	ENSMUSG00000030866.8	ENSMUSP00000145716.1	0
	QGVLRADLF	9	0.6135	Acy3	ENSMUSG00000024866.10	ENSMUSP00000158512.1	15.8828
	QLNVVIHQL	9	4.0336	Otud3	ENSMUSG00000041161.8	ENSMUSP00000095441.3	18.3783
	QLVMRGDLI	9	11.3968	Mybbp1a	ENSMUSG00000040463.16	ENSMUSP00000044827.5	207.594
	QSPKRLIYL	9	0.0069	Igkv1-135	ENSMUSG00000096336.2	ENSMUSP00000100104.1	0
	RAPERLIQL	9	0.0059	Lama2	ENSMUSG00000019899.17	ENSMUSP00000090304.5	0.026954
	RAPVIWDNI	9	0.056	Oga	ENSMUSG00000025220.8	ENSMUSP00000026243.3	138.17
	RAPVKYDHI	9	0.0087	Sav1	ENSMUSG00000021067.8	ENSMUSP00000021467.7	92.084
	RFIEKEDLL	9	1.7376	Lpgat1	ENSMUSG00000026623.16	ENSMUSP00000106479.1	53.5582
	RFTRNEFNL	9	5.9779	Rab11a	ENSMUSG00000004771.12	ENSMUSP00000129163.1	66.3986
	RGAYKIFVM	9	0.2223	Prpsap2	ENSMUSG00000020528.14	ENSMUSP00000126274.1	37.6293
	RGAYKIYVM	9	0.2138	Prpsap1	ENSMUSG00000015869.16	ENSMUSP00000101999.1	117.594
	RGFLRGYLF	9	0.0345	Lifr	ENSMUSG00000054263.12	ENSMUSP00000064551.5	0.008914
	RGFPRHCYL	9	0.0259	Dtx1	ENSMUSG00000029603.15	ENSMUSP00000031607.6	0.059183
	RGFQRWYSI	9	0.0592	Flcn	ENSMUSG00000032633.12	ENSMUSP00000099758.3	54.9474
	RGGSRFLAF	9	0.0684	Wdr4	ENSMUSG00000024037.13	ENSMUSP00000126061.1	31.923
	RGIFRVHQF	9	0.0325	Sars	ENSMUSG00000068739.13	ENSMUSP00000088041.5	499.379
	RGPDIKVQF	9	0.0051	Arhgap28	ENSMUSG00000024043.13	ENSMUSP00000024840.5	0.202407
	RGPDNSMGF	9	0.0076	Csde1	ENSMUSG00000068823.10	ENSMUSP00000029446.8	204.351
	RGPECVQYL	9	0.0087	Xpot	ENSMUSG00000034667.8	ENSMUSP00000043488.7	109.595
	RGPEYLTQM	9	0.0072	Ipo5	ENSMUSG00000030662.10	ENSMUSP00000032898.7	131.563
	RGPFELEAF	9	0.0098	Hsph1	ENSMUSG00000029657.15	ENSMUSP00000144654.1	212.874
	RGPFIIRQL	9	0.0052	Vac14	ENSMUSG00000010936.11	ENSMUSP00000034190.9	51.1745
	RGPFKEVQW	9	0.0075	Med17	ENSMUSG00000031935.9	ENSMUSP00000034411.8	19.009
	RGPFSQFRY	9	0.1988	Zfp366	ENSMUSG00000050919.9	ENSMUSP00000060040.8	0.029786
	RGPIKFNVW	9	0.0057	1700009N14Rik	ENSMUSG00000028287.4	ENSMUSP00000029955.4	0
	RGPKAFDTF	9	0.0042	Cradd	ENSMUSG00000045867.10	ENSMUSP00000152022.1	22.4533
	RGPLATVRL	9	0.0045	Bspry	ENSMUSG00000028392.15	ENSMUSP00000030088.5	0.208043
	RGPLKCVKL	9	0.0063	Prkar1b	ENSMUSG00000025855.13	ENSMUSP00000026973.7	15.1525
	RGPLQPFDL	9	0.0146	P3h2	ENSMUSG00000038168.5	ENSMUSP00000038056.5	0.088485
	RGPMLVNTL	9	0.0042	Tsc1	ENSMUSG00000026812.16	ENSMUSP00000115380.1	24.502
	RGPPHAFFL	9	0.0029	Tead2	ENSMUSG00000030796.17	ENSMUSP00000033060.6	80.2292
	RGPPKGILL	9	0.0021	Fignl1	ENSMUSG00000035455.12	ENSMUSP00000036932.4	27.2095
	RGPQEIHQL	9	0.0034	Ifi207	ENSMUSG00000073490.11	ENSMUSP00000048129.7	29.9352
	RGPRLSRLL	9	0.0044	Aldh2	ENSMUSG00000029455.14	ENSMUSP00000031411.8	363.945
	RGPSVSEQL	9	0.0056	Ccdc80	ENSMUSG00000022665.15	ENSMUSP00000097097.2	8.14435
	RGPSWREKL	9	0.0076	Upf3a	ENSMUSG00000038398.8	ENSMUSP00000037354.7	32.8539
	RGPTILDAL	9	0.0095	Leng9	ENSMUSG00000043432.7	ENSMUSP00000061079.6	2.70571
	RGPVLAVTM	9	0.0075	Strn4	ENSMUSG00000030374.15	ENSMUSP00000019220.8	105.439
	RGPVNSIQW	9	0.0061	Wdr25	ENSMUSG00000040877.16	ENSMUSP00000129855.1	7.3513
	RGPYVYREF	9	0.0061	Scarb1	ENSMUSG00000037936.15	ENSMUSP00000083242.6	110.042
	RGWRQLDRF	9	0.3162	Mrpl46	ENSMUSG00000030612.6	ENSMUSP00000032841.5	42.2672
	RHPLIRDML	9	0.2184	Hsp90b1	ENSMUSG00000020048.13	ENSMUSP00000020238.7	793.609
	RHPSREQLI	9	0.1363	Erbin	ENSMUSG00000021709.14	ENSMUSP00000022222.5	69.1406
	RHPVRYLSF	9	0.0445	Fbxw8	ENSMUSG00000032867.8	ENSMUSP00000047012.7	42.8862
	RKDPEITHL	9	0.8606	Cpm	ENSMUSG00000020183.11	ENSMUSP00000020399.5	0
	RLDPYLHSL	9	0.2931	Anapc2	ENSMUSG00000026965.12	ENSMUSP00000028341.4	86.2437
	RLPLRIFLI	9	0.103	Scd3	ENSMUSG00000025202.8	ENSMUSP00000026220.5	6.3566
	RMAQRFYNL	9	0.2601	Bysl	ENSMUSG00000023988.8	ENSMUSP00000024783.8	39.2721
	RMPILISKI	9	0.1575	Sntb2	ENSMUSG00000041308.6	ENSMUSP00000148684.1	16.6906
	RNPLHFHLI	9	0.0069	Large1	ENSMUSG00000004383.18	ENSMUSP00000004497.9	35.94
	RSPRKFYYI	9	0.0043	Hs6st1	ENSMUSG00000045216.7	ENSMUSP00000085499.3	34.5413
	RTAERRNLL	9	0.2152	Cstf1	ENSMUSG00000027498.14	ENSMUSP00000112076.1	45.6941
	RTPLRQGLL	9	0.0167	Pxdc1	ENSMUSG00000021411.16	ENSMUSP00000051246.7	11.1592
	RTPWRGILL	9	0.0099	Vps4b	ENSMUSG00000009907.17	ENSMUSP00000108356.1	52.0391
	RYMELYTHV	9	3.2805	Cul1	ENSMUSG00000029686.15	ENSMUSP00000121608.1	80.6271
	SAPSRIVNL	9	0.0067	Rdh11	ENSMUSG00000066441.14	ENSMUSP00000124066.1	30.8136
	SFLPSGSEI	9	6.1794	Ap4m1	ENSMUSG00000019518.11	ENSMUSP00000019662.4	25.5909
	SFLPTLREL	9	2.4873	Bgn	ENSMUSG00000031375.17	ENSMUSP00000033741.7	5.18324
	SFPYKIDDI	9	1.6919	Armcx1	ENSMUSG00000033460.14	ENSMUSP00000108826.1	0
	SFVFQEDRL	9	10.2053	Lyst	ENSMUSG00000019726.12	ENSMUSP00000106188.1	11.5188
	SGANKTDYL	9	0.1817	Jmjd1c	ENSMUSG00000037876.17	ENSMUSP00000134551.1	31.9712
	SGAYRRIII	9	0.3979	Pus7	ENSMUSG00000057541.14	ENSMUSP00000113801.1	39.681
	SGCWRTELL	9	0.3115	M6pr	ENSMUSG00000007458.14	ENSMUSP00000007602.8	133.939
	SGFIHEDHL	9	0.1411	Myl9	ENSMUSG00000067818.6	ENSMUSP00000085913.6	0
	SGGFRSLLI	9	0.3714	Pycr2	ENSMUSG00000026520.8	ENSMUSP00000027802.7	79.9254
	SGGIRSFQL	9	0.2514	Ccdc112	ENSMUSG00000071855.5	ENSMUSP00000072614.6	2.61358
	SGGQRVITI	9	0.1643	Gabpb2	ENSMUSG00000038766.16	ENSMUSP00000102827.1	42.643
	SGMIRYIAF	9	0.1248	Sacm1l	ENSMUSG00000025240.10	ENSMUSP00000026270.7	66.5766
	SGMQRLAQL	9	0.0816	Gadd45b	ENSMUSG00000015312.9	ENSMUSP00000015456.8	38.6574
	SGPAAHDLF	9	0.0066	Vps52	ENSMUSG00000024319.18	ENSMUSP00000025178.9	36.831
	SGPARLLAL	9	0.0064	Kcna2	ENSMUSG00000040724.5	ENSMUSP00000143798.1	0
	SGPDRTVQF	9	0.0039	Il12rb1	ENSMUSG00000000791.9	ENSMUSP00000000808.7	4.50152
	SGPEKLLAL	9	0.005	Fbxw7	ENSMUSG00000028086.15	ENSMUSP00000103306.1	10.0704
	SGPFREAGL	9	0.0148	Coq8a	ENSMUSG00000026489.13	ENSMUSP00000128290.1	2.12558
	SGPFRHVGL	9	0.006	Arhgap45	ENSMUSG00000035697.14	ENSMUSP00000097100.3	32.6545
	SGPFRQQHF	9	0.0052	Dock6	ENSMUSG00000032198.9	ENSMUSP00000149156.1	5.51445
	SGPFYLEGL	9	0.0165	Npr2	ENSMUSG00000028469.15	ENSMUSP00000030191.8	16.7972
	SGPIHVLLI	9	0.0051	E2f5	ENSMUSG00000027552.14	ENSMUSP00000029069.6	15.8111
	SGPIRAYIL	9	0.0065	Nme6	ENSMUSG00000032478.14	ENSMUSP00000142609.1	71.0967
	SGPITSIAF	9	0.0082	Prpf19	ENSMUSG00000024735.13	ENSMUSP00000025642.8	157.974
	SGPKSFLGL	9	0.0049	Cep164	ENSMUSG00000043987.18	ENSMUSP00000114053.1	17.6692
	SGPKVHFNL	9	0.0034	Sass6	ENSMUSG00000027959.14	ENSMUSP00000143233.1	16.6651
	SGPLHLFRL	9	0.0047	Gnptg	ENSMUSG00000035521.13	ENSMUSP00000110807.4	36.4645
	SGPLKGIEL	9	0.0061	Elac2	ENSMUSG00000020549.14	ENSMUSP00000071788.5	29.6833
	SGPMHGFGF	9	0.0087	Bckdk	ENSMUSG00000030802.14	ENSMUSP00000070345.7	42.3396
	SGPNRFILI	9	0.0029	Foxm1	ENSMUSG00000001517.14	ENSMUSP00000073041.6	122.813
	SGPNRGHYI	9	0.0066	Usp46	ENSMUSG00000054814.14	ENSMUSP00000114060.1	13.368
	SGPPVSELI	9	0.006	Hist1h1d	ENSMUSG00000052565.7	ENSMUSP00000044395.6	0.080585
	SGPQLFQTF	9	0.0028	Kctd3	ENSMUSG00000026608.13	ENSMUSP00000141861.1	31.1497
	SGPQRERFL	9	0.0082	1700123O20Rik	ENSMUSG00000040822.7	ENSMUSP00000047702.6	35.8557
	SGPRRLWDL	9	0.0096	Dnlz	ENSMUSG00000075467.4	ENSMUSP00000028295.8	35.7687
	SGPRRQLHF	9	0.004	Kif24	ENSMUSG00000028438.16	ENSMUSP00000103690.2	4.06078
	SGPSHEPRF	9	0.0064	Adar	ENSMUSG00000027951.16	ENSMUSP00000096525.2	59.7008
	SGPSKALKL	9	0.0039	Arcn1	ENSMUSG00000032096.16	ENSMUSP00000034607.9	77.2892
	SGPSKWNWL	9	0.0073	Ddx42	ENSMUSG00000020705.6	ENSMUSP00000021046.5	47.6853
	SGPTIQDYL	9	0.0075	Fam133b	ENSMUSG00000058503.11	ENSMUSP00000142744.1	36.4215
	SGPVHAPVF	9	0.0049	Strbp	ENSMUSG00000026915.16	ENSMUSP00000139145.1	72.5877
	SGPVIISNF	9	0.0056	Akap11	ENSMUSG00000022016.16	ENSMUSP00000116015.2	27.0566
	SGPWLSSSL	9	0.0078	2022-03-07	ENSMUSG00000026977.17	ENSMUSP00000099809.4	91.5083
	SGSKRYITI	9	0.0461	Trub1	ENSMUSG00000025086.13	ENSMUSP00000026073.6	26.9705
	SGTFRTVLI	9	0.1743	Mcm3	ENSMUSG00000041859.10	ENSMUSP00000059192.9	132.77
	SGVERQVLL	9	0.0656	Psmb6	ENSMUSG00000018286.6	ENSMUSP00000018430.6	256.686
	SNPIRYVNL	9	0.0095	Plcb1	ENSMUSG00000051177.16	ENSMUSP00000118756.2	12.0982
	SNPLRILNI	9	0.0109	Tmem39b	ENSMUSG00000053730.15	ENSMUSP00000099648.3	10.6257
	SRAPSQDSL	9	1.2687	Eif2d	ENSMUSG00000026427.16	ENSMUSP00000108065.2	56.8849
	SSPQRWEHL	9	0.0062	Prim1	ENSMUSG00000025395.14	ENSMUSP00000136556.1	75.057
	STPLRAACF	9	0.0721	Fem1b	ENSMUSG00000032244.9	ENSMUSP00000034775.8	33.9547
	STPQRLKLL	9	0.0143	Dad1	ENSMUSG00000022174.8	ENSMUSP00000022781.7	95.4363
	STPQRNFEI	9	0.02	Micu1	ENSMUSG00000020111.15	ENSMUSP00000126597.1	109.969
	SVLNVLHSL	9	1.7423	Eif3l	ENSMUSG00000033047.5	ENSMUSP00000038839.4	239.226
	SVPTRALLL	9	0.0214	Ap2a2	ENSMUSG00000002957.11	ENSMUSP00000003038.8	89.2864
	SYMEVPTYL	9	0.6591	Laptm5	ENSMUSG00000028581.17	ENSMUSP00000118415.1	0
	SYNRLKSLI	9	4.2923	Gm43738	ENSMUSG00000105204.1	ENSMUSP00000142694.1	0.622513
	SYWLVRTEL	9	4.3666	Htt	ENSMUSG00000029104.15	ENSMUSP00000078945.2	23.8637
	TAPLRLDTF	9	0.0148	Spi1	ENSMUSG00000002111.8	ENSMUSP00000128457.1	0.82044
	TFALRYLNF	9	3.5016	Pcna	ENSMUSG00000027342.14	ENSMUSP00000028817.6	401.518
	TFINLMTHI	9	7.7271	Atp6v1h	ENSMUSG00000033793.12	ENSMUSP00000141636.1	95.2101
	TFPGRLFGL	9	0.7984	Sun2	ENSMUSG00000042524.14	ENSMUSP00000098006.3	87.5129
	TFPVRVFHL	9	0.1879	Pnp	ENSMUSG00000115338.2	ENSMUSP00000154805.1	47.7978
	TFTEHLYRI	9	5.2281	Mcmbp	ENSMUSG00000048170.14	ENSMUSP00000062843.7	36.4735
	TGAHKAFAL	9	0.2983	Gnpda2	ENSMUSG00000029209.15	ENSMUSP00000121014.1	0.076001
	TGALKSFAL	9	0.2688	Rnpepl1	ENSMUSG00000026269.14	ENSMUSP00000027487.8	39.7324
	TGATHFNRL	9	0.095	Kif7	ENSMUSG00000050382.14	ENSMUSP00000139359.1	12.6298
	TGAVRIGQL	9	0.3438	Pdcd11	ENSMUSG00000025047.9	ENSMUSP00000072008.2	56.2503
	TGAYRLLQF	9	0.092	Ints5	ENSMUSG00000071652.8	ENSMUSP00000093968.5	6.35896
	TGFRHLYKI	9	0.1458	Dpp8	ENSMUSG00000032393.15	ENSMUSP00000034960.6	70.5757
	TGFSHIDLI	9	0.2036	Uba2	ENSMUSG00000052997.15	ENSMUSP00000099807.4	109.377
	TGFWRNYGF	9	0.3257	Chsy1	ENSMUSG00000032640.10	ENSMUSP00000047487.6	22.9955
	TGGNRVELL	9	0.3341	Sfswap	ENSMUSG00000029439.14	ENSMUSP00000062413.7	80.9413
	TGGYRTDNI	9	1.7083	Klhl23	ENSMUSG00000042155.3	ENSMUSP00000050219.3	0.076713
	TGPAHWELL	9	0.0056	Nit2	ENSMUSG00000022751.9	ENSMUSP00000023432.8	11.7926
	TGPAHWEVL	9	0.0072	Nit1	ENSMUSG00000013997.10	ENSMUSP00000106920.1	43.7209
	TGPANNNRW	9	0.011	Dennd5b	ENSMUSG00000030313.15	ENSMUSP00000107182.1	0.102042
	TGPDIHHFI	9	0.0056	Agps	ENSMUSG00000042410.16	ENSMUSP00000041967.7	39.8238
	TGPEKIAHI	9	0.0052	Khsrp	ENSMUSG00000007670.10	ENSMUSP00000007814.8	113.818
	TGPFKREEL	9	0.0086	Tmod1	ENSMUSG00000028328.13	ENSMUSP00000103402.2	0.010564
	TGPHRRLWM	9	0.0481	Bcas3	ENSMUSG00000059439.15	ENSMUSP00000103696.1	30.6145
	TGPISAHSL	9	0.0063	Depdc5	ENSMUSG00000037426.18	ENSMUSP00000052807.6	15.6
	TGPKQTEGF	9	0.0099	Adap1	ENSMUSG00000056413.16	ENSMUSP00000106489.1	0
	TGPLANVRF	9	0.0084	Nos1	ENSMUSG00000029361.18	ENSMUSP00000120421.1	0.021815
	TGPLKYSKW	9	0.0069	Uqcc1	ENSMUSG00000005882.18	ENSMUSP00000105260.1	44.0119
	TGPLLKFQI	9	0.0091	Selenot	ENSMUSG00000075700.9	ENSMUSP00000103557.1	157.515
	TGPLLMEGL	9	0.0296	Arhgef11	ENSMUSG00000041977.18	ENSMUSP00000039900.8	32.5842
	TGPLLRTSI	9	0.01	Senp6	ENSMUSG00000034252.14	ENSMUSP00000047220.8	66.6471
	TGPLQRNAL	9	0.0259	Cenpo	ENSMUSG00000020652.17	ENSMUSP00000119136.1	12.1225
	TGPLRNLEM	9	0.0137	Npb	ENSMUSG00000044034.11	ENSMUSP00000101800.1	0.551396
	TGPLRTDCL	9	0.0365	Fras1	ENSMUSG00000034687.8	ENSMUSP00000043250.4	0.172852
	TGPLVEDFL	9	0.0404	Uba1	ENSMUSG00000001924.15	ENSMUSP00000086626.4	177.943
	TGPMKEINL	9	0.0075	Fn1	ENSMUSG00000026193.15	ENSMUSP00000140471.1	774.686
	TGPNRYLLF	9	0.0036	Ndufa9	ENSMUSG00000000399.10	ENSMUSP00000144904.1	93.1753
	TGPPHEYKF	9	0.005	Ppwd1	ENSMUSG00000021713.9	ENSMUSP00000022226.4	24.0803
	TGPPVSELI	9	0.0074	Nr2f6	ENSMUSG00000002393.14	ENSMUSP00000002466.8	58.2135
	TGPPYGQGI	9	0.014	Arid1a	ENSMUSG00000007880.16	ENSMUSP00000101517.3	32.5493
	TGPRVISAF	9	0.0068	Smc3	ENSMUSG00000024974.10	ENSMUSP00000025930.9	101.179
	TGPSCLVQL	9	0.015	Fbxo21	ENSMUSG00000032898.9	ENSMUSP00000143873.1	22.1491
	TGPSNVDKL	9	0.0086	Chek1	ENSMUSG00000032113.16	ENSMUSP00000134388.1	18.6573
	TGPSREEEL	9	0.0096	2310033P09Rik	ENSMUSG00000020441.6	ENSMUSP00000020719.6	32.3064
	TGPSVYELI	9	0.0067	Gatd1	ENSMUSG00000051007.15	ENSMUSP00000101630.1	15.1784
	TGPVRLEDV	9	0.1519	Usp19	ENSMUSG00000006676.16	ENSMUSP00000006854.7	83.9358
	TGPVTDDAL	9	0.1476	Rasip1	ENSMUSG00000044562.12	ENSMUSP00000062429.7	0.338529
	TGPWAKDNF	9	0.0175	Ece1	ENSMUSG00000057530.14	ENSMUSP00000099576.3	19.1743
	TGPWRSLWI	9	0.0165	Gtf3c5	ENSMUSG00000026816.14	ENSMUSP00000109521.2	33.2863
	TGPYRAFRV	9	0.0268	Fam120a	ENSMUSG00000038014.7	ENSMUSP00000053877.6	203.367
	TGVHRLYQL	9	0.2364	Ahcyl1	ENSMUSG00000027893.14	ENSMUSP00000029490.8	197.315
	TGVSRGFAF	9	0.4285	Rbm5	ENSMUSG00000032580.12	ENSMUSP00000138379.1	56.876
	TGVTHYFSL	9	0.2332	Sdr42e1	ENSMUSG00000034308.13	ENSMUSP00000044457.7	0
	TLNDLIHNI	9	3.9909	Ckap2	ENSMUSG00000037725.8	ENSMUSP00000039518.7	79.4359
	TPKPNFFDF	9	4.6675	Acbd6	ENSMUSG00000033701.13	ENSMUSP00000079035.6	31.4646
	TQLIQTHVL	9	1.7408	Nol11	ENSMUSG00000018433.14	ENSMUSP00000102368.1	53.5476
	TQNGILHML	9	1.8535	Ssu72	ENSMUSG00000029038.9	ENSMUSP00000030905.2	73.5766
	TSPARGYEL	9	0.0086	Ctnnd1	ENSMUSG00000034101.14	ENSMUSP00000107325.1	68.6713
	TTPYRIFSF	9	0.0157	Arap1	ENSMUSG00000032812.18	ENSMUSP00000102624.2	29.1636
	TVPQRCLGF	9	0.2427	Epc1	ENSMUSG00000024240.13	ENSMUSP00000111536.2	17.4706
	TVPVRLSSL	9	0.0541	Trrap	ENSMUSG00000045482.16	ENSMUSP00000098035.3	64.2044
	TYGLTPHYI	9	2.9649	Rbm38	ENSMUSG00000027510.17	ENSMUSP00000133816.1	37.7863
	VFPFREELL	9	0.5109	Dhx16	ENSMUSG00000024422.14	ENSMUSP00000025292.8	55.06
	VFYQKKYGI	9	4.2276	Anxa1	ENSMUSG00000024659.15	ENSMUSP00000158305.1	324.766
	VGAEHLVTL	9	0.0219	Gm266	ENSMUSG00000010529.6	ENSMUSP00000010673.5	0
	VGAERNVLI	9	0.1138	Hspa8	ENSMUSG00000015656.17	ENSMUSP00000015800.9	2400.04
	VGAIKLTYI	9	0.1269	Plekha1	ENSMUSG00000040268.17	ENSMUSP00000112777.1	94.2171
	VGALMYHTI	9	0.0965	Ctbp1	ENSMUSG00000037373.12	ENSMUSP00000078682.6	166.953
	VGAMMYHTI	9	0.1084	Ctbp2	ENSMUSG00000030970.16	ENSMUSP00000130294.1	55.1504
	VGAPRAEAL	9	0.0855	Itga6	ENSMUSG00000027111.16	ENSMUSP00000107729.1	139.099
	VGARIYHTI	9	0.0324	Mgst1	ENSMUSG00000008540.11	ENSMUSP00000008684.4	2.41948
	VGARVLDAL	9	0.3862	Trappc5	ENSMUSG00000040236.4	ENSMUSP00000036541.3	35.17
	VGASKAVFL	9	0.079	Wsb1	ENSMUSG00000017677.11	ENSMUSP00000017821.5	115.954
	VGAVRFWLV	9	0.4515	Tril	ENSMUSG00000043496.7	ENSMUSP00000116056.2	0
	VGFKAVYRI	9	0.1391	Serinc3	ENSMUSG00000017707.9	ENSMUSP00000017851.3	175.818
	VGFKRDYYL	9	0.0474	Vps39	ENSMUSG00000027291.15	ENSMUSP00000028752.7	31.0536
	VGGKKEYLI	9	0.3609	Timp2	ENSMUSG00000017466.9	ENSMUSP00000017610.3	394.13
	VGGPRFHLL	9	0.0145	Rtkn	ENSMUSG00000034930.16	ENSMUSP00000116964.1	26.8593
	VGGTLKDFL	9	0.8351	Gucy1a1	ENSMUSG00000033910.13	ENSMUSP00000142138.1	0
	VGMEHVENL	9	0.0887	Rmi1	ENSMUSG00000035367.9	ENSMUSP00000153675.1	17.8093
	VGPAHLPSL	9	0.0042	Chd4	ENSMUSG00000063870.12	ENSMUSP00000120704.1	110.138
	VGPALLQSL	9	0.0058	Urb1	ENSMUSG00000039929.14	ENSMUSP00000114717.1	7.27604
	VGPAYALHF	9	0.0059	Epb41l4b	ENSMUSG00000028434.12	ENSMUSP00000092687.3	0.268841
	VGPDGKELI	9	0.0112	Ess2	ENSMUSG00000003527.9	ENSMUSP00000156085.1	27.9163
	VGPELHEKL	9	0.0036	Plec	ENSMUSG00000022565.15	ENSMUSP00000057158.7	152.621
	VGPELHHKL	9	0.002	Plec	ENSMUSG00000022565.15	ENSMUSP00000057158.7	152.621
	VGPFIGGAL	9	0.0365	Aqp1	ENSMUSG00000004655.5	ENSMUSP00000004774.3	23.2149
	VGPFLLTHL	9	0.0062	Dhrs13	ENSMUSG00000020834.17	ENSMUSP00000021187.5	24.7489
	VGPFQEAAF	9	0.0149	Pin4	ENSMUSG00000079480.3	ENSMUSP00000109257.3	53.8987
	VGPFQTHTF	9	0.0037	Prg4	ENSMUSG00000006014.16	ENSMUSP00000006171.9	0
	VGPGHGIQL	9	0.0051	Neu3	ENSMUSG00000035239.6	ENSMUSP00000045222.6	2.96704
	VGPGIFSGL	9	0.0078	Lingo4	ENSMUSG00000044505.5	ENSMUSP00000058050.3	0
	VGPHLRFEI	9	0.0087	Kmt2b	ENSMUSG00000006307.16	ENSMUSP00000006470.7	29.1618
	VGPHLRFYL	9	0.0069	Hmcn2	ENSMUSG00000055632.18	ENSMUSP00000109160.2	3.8317
	VGPHMSVNI	9	0.0071	Bicral	ENSMUSG00000036568.7	ENSMUSP00000044833.5	21.4223
	VGPIAVGSF	9	0.0086	Wls	ENSMUSG00000028173.10	ENSMUSP00000067898.5	121.025
	VGPIEATTF	9	0.0062	Ebi3	ENSMUSG00000003206.7	ENSMUSP00000003274.6	0.09799
	VGPIRKVLL	9	0.004	Gopc	ENSMUSG00000019861.15	ENSMUSP00000101115.2	17.0694
	VGPLRLVQL	9	0.0037	Tigd5	ENSMUSG00000103906.1	ENSMUSP00000141473.1	1.11634
	VGPNAEPRF	9	0.0092	Relch	ENSMUSG00000026319.13	ENSMUSP00000039178.6	24.4522
	VGPNHAAFL	9	0.0054	Ubr5	ENSMUSG00000037487.7	ENSMUSP00000105965.3	100.482
	VGPPAGSPF	9	0.0088	Smarcd2	ENSMUSG00000078619.10	ENSMUSP00000102456.1	38.4829
	VGPPHFKTI	9	0.0023	Cyfip2	ENSMUSG00000020340.16	ENSMUSP00000127586.2	0.344625
	VGPPHFQVI	9	0.0022	Cyfip1	ENSMUSG00000030447.15	ENSMUSP00000032629.9	53.0572
	VGPPRGALV	9	0.0072	Khdrbs1	ENSMUSG00000028790.13	ENSMUSP00000115402.1	91.8327
	VGPPVLQEI	9	0.0058	Tmem35b	ENSMUSG00000070737.10	ENSMUSP00000101703.2	3.33043
	VGPQRLQVL	9	0.0041	Fgfr3	ENSMUSG00000054252.18	ENSMUSP00000144379.1	0.067506
	VGPQRVLSL	9	0.0028	Togaram1	ENSMUSG00000035614.11	ENSMUSP00000070382.7	19.2603
	VGPRMGFFL	9	0.0068	Aar2	ENSMUSG00000027628.10	ENSMUSP00000105198.1	21.5142
	VGPSLRMIF	9	0.0076	Ckap5	ENSMUSG00000040549.16	ENSMUSP00000106970.3	72.7137
	VGPSRDGTI	9	0.01	Tsg101	ENSMUSG00000014402.15	ENSMUSP00000014546.8	130.168
	VGPTILNKI	9	0.0064	Flcn	ENSMUSG00000032633.12	ENSMUSP00000099758.3	54.9474
	VGPTLKATF	9	0.0047	Atad2	ENSMUSG00000022360.8	ENSMUSP00000043691.3	129.834
	VGPTQRLLL	9	0.0054	Yipf3	ENSMUSG00000071074.9	ENSMUSP00000092897.3	125.856
	VGPVAFHGF	9	0.0057	Ccl25	ENSMUSG00000023235.14	ENSMUSP00000140747.1	10.733
	VGPVLQQTL	9	0.0038	Nin	ENSMUSG00000021068.16	ENSMUSP00000082422.3	10.7314
	VGPVLSIRI	9	0.0069	Pabpc4l	ENSMUSG00000090919.6	ENSMUSP00000126224.1	0
	VGPVSSSRF	9	0.0059	Elp4	ENSMUSG00000027167.11	ENSMUSP00000116575.1	11.9849
	VGPVTVVRL	9	0.0049	Rhobtb1	ENSMUSG00000019944.14	ENSMUSP00000132068.1	7.71748
	VGPVVGLNL	9	0.0068	Atg10	ENSMUSG00000021619.6	ENSMUSP00000022119.4	6.81511
	VGPWIQTKM	9	0.0097	Actn4	ENSMUSG00000054808.15	ENSMUSP00000066068.7	269.946
	VGPYTYREL	9	0.0067	Scarb2	ENSMUSG00000029426.8	ENSMUSP00000031377.7	53.3209
	VGSERLFSL	9	0.0871	Calhm5	ENSMUSG00000049872.8	ENSMUSP00000064462.6	0.41904
	VGSWRVSSL	9	0.1815	Nfkbid	ENSMUSG00000036931.15	ENSMUSP00000103811.2	4.42121
	VGSYQRDSF	9	0.5326	Psmb1	ENSMUSG00000014769.10	ENSMUSP00000014913.8	189.924
	VGTQRVYGL	9	0.2724	Ptpn6	ENSMUSG00000004266.15	ENSMUSP00000108103.3	13.8782
	VGTSRNFIL	9	0.27	Eml4	ENSMUSG00000032624.16	ENSMUSP00000094528.4	20.0937
	VGVDRAYPL	9	0.4458	Zc2hc1c	ENSMUSG00000045064.4	ENSMUSP00000051664.4	1.03195
	VGVTRYLAI	9	0.2833	Gpr27	ENSMUSG00000072875.2	ENSMUSP00000098680.1	0
	VGVWKKYSL	9	0.2337	Abl2	ENSMUSG00000026596.13	ENSMUSP00000126181.2	33.0042
	VHPLRVLFL	9	0.0456	Map4k1	ENSMUSG00000037337.11	ENSMUSP00000146807.1	4.88076
	VLAIRSFQI	9	2.7311	Ttc33	ENSMUSG00000022151.16	ENSMUSP00000114033.1	46.0602
	VLASRLFQL	9	0.7063	Tbc1d9	ENSMUSG00000031709.15	ENSMUSP00000034145.4	0
	VPFHLHINL	9	1.2508	Eif3c	ENSMUSG00000030738.11	ENSMUSP00000032992.4	335.845
	VPLPTYHNL	9	0.5339	Rbm39	ENSMUSG00000027620.16	ENSMUSP00000105216.2	386.566
	VPNESFFNF	9	1.6057	Nap1l4	ENSMUSG00000059119.9	ENSMUSP00000072510.5	79.9689
	VPQESRFNL	9	3.2345	Med23	ENSMUSG00000019984.16	ENSMUSP00000090316.6	23.2436
	VVYPWTQRY	9	2.04	Hbb-bt	ENSMUSG00000073940.3	ENSMUSP00000095794.3	0
	VYSRTFTWL	9	2.3867	Myo1c	ENSMUSG00000017774.19	ENSMUSP00000099563.3	154.464
	WFAERVDLI	9	8.1621	Ehd2	ENSMUSG00000074364.6	ENSMUSP00000096397.3	80.8198
	WFVLKGDQL	9	12.9505	Arhgap24	ENSMUSG00000057315.14	ENSMUSP00000092138.2	0.026039
	WGAFRHFQL	9	0.3975	Fasn	ENSMUSG00000025153.9	ENSMUSP00000052872.7	63.4939
	WGAHRLYSL	9	0.54	Tsc2	ENSMUSG00000002496.10	ENSMUSP00000153869.1	42.8461
	WGPARMVGL	9	0.0446	Mepce	ENSMUSG00000029726.16	ENSMUSP00000031740.9	49.9294
	WGPEREAII	9	0.0963	Itgb4	ENSMUSG00000020758.15	ENSMUSP00000021107.7	7.56641
	WGPFRNTAL	9	0.0452	Dzank1	ENSMUSG00000037259.15	ENSMUSP00000133177.1	0.527938
	WGPGRFDYW	9	0.0134	Paqr4	ENSMUSG00000023909.4	ENSMUSP00000024702.3	18.3722
	WGPHRQVYL	9	0.009	Hyal3	ENSMUSG00000036091.8	ENSMUSP00000119499.1	0.326812
	WGPHRYGCL	9	0.1464	Rcc2	ENSMUSG00000040945.13	ENSMUSP00000071163.2	208.881
	WGPLARDTL	9	0.0431	Acss1	ENSMUSG00000027452.11	ENSMUSP00000028944.3	0
	WGPPIGSHL	9	0.0094	Wdfy3	ENSMUSG00000043940.15	ENSMUSP00000052607.7	24.0792
	WGPPRIQPF	9	0.0094	Bcat2	ENSMUSG00000030826.19	ENSMUSP00000033098.7	48.8983
	WGPPRIVEI	9	0.0077	Patj	ENSMUSG00000061859.17	ENSMUSP00000158719.1	0.127902
	YAPSKRWHI	9	0.0226	Ap1g1	ENSMUSG00000031731.16	ENSMUSP00000090844.6	32.6538
	YGAIHKDQL	9	0.1626	Zfp518a	ENSMUSG00000049164.7	ENSMUSP00000055956.6	5.71519
	YGAIRNDYI	9	0.4175	Zfp518b	ENSMUSG00000046572.10	ENSMUSP00000137381.1	18.63
	YGAKRYSYL	9	0.0463	Atp5k	ENSMUSG00000050856.16	ENSMUSP00000051222.9	181.042
	YGARIQALL	9	0.0956	Cat	ENSMUSG00000027187.10	ENSMUSP00000028610.3	49.1547
	YGPATQVRW	9	0.0084	Hcfc2	ENSMUSG00000020246.13	ENSMUSP00000020478.7	18.3951
	YGPDFTQHL	9	0.0054	Tnfaip8l2	ENSMUSG00000013707.3	ENSMUSP00000013851.3	1.04774
	YGPEHLLTF	9	0.0035	Vps33b	ENSMUSG00000030534.13	ENSMUSP00000032749.5	15.5468
	YGPEKIQGM	9	0.012	Tns1	ENSMUSG00000055322.15	ENSMUSP00000127715.1	21.2137
	YGPELHVAL	9	0.0056	Snx14	ENSMUSG00000032422.17	ENSMUSP00000130116.1	30.2863
	YGPESLIEF	9	0.0068	Lrwd1	ENSMUSG00000029703.10	ENSMUSP00000006301.4	46.543
	YGPEVWEDI	9	0.112	Gucy1b1	ENSMUSG00000028005.13	ENSMUSP00000029635.8	0
	YGPGRLFTL	9	0.0048	Cog4	ENSMUSG00000031753.16	ENSMUSP00000128518.1	39.5171
	YGPIADVSI	9	0.031	Tra2b	ENSMUSG00000022858.16	ENSMUSP00000124846.1	77.0945
	YGPIRQIRV	9	0.0144	Sf3b6	ENSMUSG00000037361.8	ENSMUSP00000043662.7	103.593
	YGPKRWSVI	9	0.0077	Myb	ENSMUSG00000019982.15	ENSMUSP00000139699.1	0
	YGPLKTLLL	9	0.0044	Rasa2	ENSMUSG00000032413.12	ENSMUSP00000034984.6	13.1061
	YGPLRSVWV	9	0.0556	Srsf3	ENSMUSG00000071172.13	ENSMUSP00000117045.1	90.758
	YGPLRTVWI	9	0.01	Srsf7	ENSMUSG00000024097.11	ENSMUSP00000070983.9	114.805
	YGPMKGGSF	9	0.0096	Hnrnpa3	ENSMUSG00000059005.13	ENSMUSP00000107595.1	413.007
	YGPMKSGNF	9	0.0085	Hnrnpa2b1	ENSMUSG00000004980.16	ENSMUSP00000067491.6	937.638
	YGPRRVEIM	9	0.0092	Usp14	ENSMUSG00000047879.17	ENSMUSP00000089728.6	63.0636
	YGPVRSVAI	9	0.0082	Neurl4	ENSMUSG00000047284.14	ENSMUSP00000135277.1	27.1
	YGPVVKVVF	9	0.0078	Spen	ENSMUSG00000040761.16	ENSMUSP00000077925.3	26.8398
	YGPYKPFQL	9	0.0041	Cog7	ENSMUSG00000034951.10	ENSMUSP00000146193.1	18.3234
	YGTLLFMYL	9	0.6017	Olfr368	ENSMUSG00000049018.8	ENSMUSP00000149348.1	0
	YPVSARYWF	9	7.1348	Atp6ap1	ENSMUSG00000019087.13	ENSMUSP00000019231.5	261.779
	YYDLVRTEI	9	2.4969	Sos2	ENSMUSG00000034801.13	ENSMUSP00000044866.7	18.1975
	YYFPVKNVI	9	1.8051	Sf3b3	ENSMUSG00000033732.10	ENSMUSP00000045073.5	155.797
	YYLNDLERI	9	9.2081	Gnai2	ENSMUSG00000032562.13	ENSMUSP00000142326.1	258.306
	YYSPLRDLL	9	1.1849	Rasa3	ENSMUSG00000031453.16	ENSMUSP00000112998.2	65.4022
	AAGPDRFVLL	10	0.0165	Zc3hav1	ENSMUSG00000029826.14	ENSMUSP00000110550.1	114.606
	AGPRRDGDRW	10	0.282	Gigyf1	ENSMUSG00000029714.11	ENSMUSP00000143670.1	70.7412
	AGPSRTVGLF	10	0.0283	Gpd2	ENSMUSG00000026827.12	ENSMUSP00000130992.1	52.5948
	AIGPLRLSTL	10	0.0612	Smg1	ENSMUSG00000030655.15	ENSMUSP00000032891.8	36.6378
	APGPAHSDFL	10	0.2549	Clcf1	ENSMUSG00000040663.9	ENSMUSP00000045562.6	22.5866
	APGPNRTLLL	10	0.0535	Cul9	ENSMUSG00000040327.16	ENSMUSP00000138418.1	0
	APGPSASFRL	10	0.2154	Gtf3c4	ENSMUSG00000035666.14	ENSMUSP00000042265.5	19.1369
	APGPVHTQEI	10	0.232	Arhgef1	ENSMUSG00000040940.18	ENSMUSP00000113771.1	109.707
	DGGPVKIGQL	10	0.6277	Zbp1	ENSMUSG00000027514.14	ENSMUSP00000029018.7	14.1868
	DGPKRGQSRF	10	0.3601	Msrb1	ENSMUSG00000075705.12	ENSMUSP00000110917.1	24.4344
	DPGPQRFFSF	10	0.3563	Decr1	ENSMUSG00000028223.8	ENSMUSP00000029877.8	20.496
	DSGPRRLWDL	10	2.2679	Dnlz	ENSMUSG00000075467.4	ENSMUSP00000028295.8	35.7687
	EVGGEALGRL	10	36.5	Hbb-bt	ENSMUSG00000073940.3	ENSMUSP00000095794.3	0
	FTPQFPPQSL	10	0.1924	Tox3	ENSMUSG00000043668.13	ENSMUSP00000105250.3	0
	GAGPEIRDAI	10	3.4746	Fam49a	ENSMUSG00000020589.17	ENSMUSP00000065613.6	0
	GAGPWRSGAL	10	1.5551	Tmem260	ENSMUSG00000036339.18	ENSMUSP00000154360.1	9.63712
	GGGPLHKFLL	10	0.3873	Zap70	ENSMUSG00000026117.10	ENSMUSP00000027291.4	0
	GGPFRFKFHF	10	0.2006	Dnajc3	ENSMUSG00000022136.8	ENSMUSP00000022734.7	34.8646
	GGPHLGLRLF	10	0.3317	Dgkd	ENSMUSG00000070738.10	ENSMUSP00000027517.7	48.3039
	GGPNRGDTLL	10	0.3248	Col6a4	ENSMUSG00000032572.9	ENSMUSP00000112472.1	0
	GGPQRFDDFL	10	0.2609	Rnpepl1	ENSMUSG00000026269.14	ENSMUSP00000027487.8	39.7324
	GGPYLGLRLF	10	0.3999	Dgkh	ENSMUSG00000034731.11	ENSMUSP00000154036.2	0.0159
	GLQFPVGRVH	10	58	Hist2h2ab	ENSMUSG00000063689.4	ENSMUSP00000072858.4	0
	GPGPGRLLLL	10	0.2425	Fn1	ENSMUSG00000026193.15	ENSMUSP00000140471.1	774.686
	GPIRDVLHHI	10	17.0706	Trappc1	ENSMUSG00000049299.14	ENSMUSP00000099662.1	90.2001
	GVGPIRKVLL	10	0.2252	Gopc	ENSMUSG00000019861.15	ENSMUSP00000101115.2	17.0694
	IGPEHFTCMG	10	3.2902	Top3b	ENSMUSG00000022779.16	ENSMUSP00000156132.1	50.1839
	IGPIKNEQQL	10	0.0345	Mre11a	ENSMUSG00000031928.15	ENSMUSP00000034405.4	27.2766
	IGPKRAVDLI	10	0.0459	Fen1	ENSMUSG00000024742.15	ENSMUSP00000117246.1	56.3178
	IGPLIDRQIF	10	0.2155	Tenm4	ENSMUSG00000048078.16	ENSMUSP00000102780.1	32.7595
	IGPTHDDVTF	10	0.0433	Flad1	ENSMUSG00000042642.13	ENSMUSP00000051366.4	27.8238
	IPMPPPPMGL	10	0.6256	Sf3b2	ENSMUSG00000024853.10	ENSMUSP00000025774.9	232.41
	KGPDKDIEFI	10	0.0845	Timp2	ENSMUSG00000017466.9	ENSMUSP00000017610.3	394.13
	KGPLLEEQAL	10	0.2493	Fam98b	ENSMUSG00000027349.5	ENSMUSP00000028825.4	50.0713
	KPANVQPYYL	10	6.0164	Cyfip2	ENSMUSG00000020340.16	ENSMUSP00000127586.2	0.344625
	KPQEILTFDF	10	11.247	Prmt7	ENSMUSG00000060098.11	ENSMUSP00000071521.5	46.5887
	LAGPLRIVAL	10	0.2437	Fam3a	ENSMUSG00000031399.15	ENSMUSP00000109779.3	20.7314
	LGPFRTGSNL	10	0.2255	Fnip2	ENSMUSG00000061175.11	ENSMUSP00000115275.1	31.5557
	LGPLKSAQEL	10	0.095	Nomo1	ENSMUSG00000030835.6	ENSMUSP00000033121.5	181.121
	LGPSKDGHEI	10	0.2827	Med12	ENSMUSG00000079487.11	ENSMUSP00000112852.1	62.5645
	LGPVLVKQEL	10	0.2726	Pfdn6	ENSMUSG00000024309.15	ENSMUSP00000025163.7	134.63
	LGSPPDLELL	10	0.3547	Lyst	ENSMUSG00000019726.12	ENSMUSP00000106188.1	11.5188
	LLTRDSGAIL	10	22.2273	Aire	ENSMUSG00000000731.15	ENSMUSP00000120150.1	0.153181
	LPGPSLTDKL	10	0.4048	Polr1a	ENSMUSG00000049553.11	ENSMUSP00000060858.8	48.4773
	LVVYPWTQRY	10	33.0833	Hbb-bt	ENSMUSG00000073940.3	ENSMUSP00000095794.3	0
	MGPDRAWSLL	10	0.0483	Hps5	ENSMUSG00000014418.16	ENSMUSP00000103281.1	27.5052
	MGPKKVGMLW	10	0.0793	Eif4g1	ENSMUSG00000045983.16	ENSMUSP00000047678.7	333.028
	MGPPRSGTGI	10	0.1724	Jmjd6	ENSMUSG00000056962.11	ENSMUSP00000047570.3	62.5187
	MGPVRLEILL	10	0.0696	Cnpy4	ENSMUSG00000036968.15	ENSMUSP00000106559.2	36.3037
	NMIVIVLGHH	10	82.5	Hbb-bt	ENSMUSG00000073940.3	ENSMUSP00000095794.3	0
	NPGPDKYFTL	10	0.0651	Gnpda1	ENSMUSG00000052102.15	ENSMUSP00000157847.1	104.343
	PAGLVAGLSL	10	32.5333	Tmem14a	ENSMUSG00000025933.15	ENSMUSP00000027065.5	1.3428
	PGPSRIADYL	10	0.4555	Trib1	ENSMUSG00000032501.9	ENSMUSP00000068834.6	12.865
	PSGPFRHVGL	10	0.5042	Arhgap45	ENSMUSG00000035697.14	ENSMUSP00000097100.3	32.6545
	QGGPDRFYFL	10	0.0766	Dnmt1	ENSMUSG00000004099.16	ENSMUSP00000136669.2	91.9147
	QGPSRVAQFL	10	0.0532	Rab3gap2	ENSMUSG00000039318.12	ENSMUSP00000141608.1	36.1106
	QIGPYRKNLL	10	0.295	Klhl36	ENSMUSG00000031828.9	ENSMUSP00000034287.8	2.6653
	QRGPVRGISI	10	0.3523	Rps17	ENSMUSG00000061787.15	ENSMUSP00000079628.4	1772.53
	RALTQPLGLL	10	4.1955	Myadm	ENSMUSG00000068566.12	ENSMUSP00000144984.1	280.483
	RGPAREAMRL	10	0.0241	Zcchc18	ENSMUSG00000031428.11	ENSMUSP00000108690.1	0
	RGPGRVALQF	10	0.0102	Ctc1	ENSMUSG00000020898.18	ENSMUSP00000021278.7	60.5696
	RGPIKLGMAK	10	9.6532	Dync1i2	ENSMUSG00000027012.15	ENSMUSP00000107770.1	134.12
	RGPKVGSLGL	10	0.0365	Golga3	ENSMUSG00000029502.14	ENSMUSP00000108131.1	29.8352
	RGPPKGILLF	10	0.0074	Fignl1	ENSMUSG00000035455.12	ENSMUSP00000036932.4	27.2095
	RGPQRSVDVI	10	0.0413	Phtf2	ENSMUSG00000039987.15	ENSMUSP00000114087.1	7.77086
	RGPSSIYHQW	10	0.0126	Gemin5	ENSMUSG00000037275.14	ENSMUSP00000131842.1	30.6702
	RGPTRDFHIL	10	0.0105	Vps33a	ENSMUSG00000029434.12	ENSMUSP00000031388.8	45.0143
	RGPTVSNVRL	10	0.0245	Rpf2	ENSMUSG00000038510.12	ENSMUSP00000035456.5	43.5508
	RGPVSLDQRL	10	0.0326	Atg7	ENSMUSG00000030314.16	ENSMUSP00000032457.9	44.7178
	RHPVRGSLFI	10	1.3895	Casp1	ENSMUSG00000025888.6	ENSMUSP00000027015.5	16.8861
	RIPNRGIDLL	10	0.5861	Snhg4	ENSMUSG00000117694.1	ENSMUSP00000157844.1	13.4855
	RQKWGVAIRF	10	10.9371	Zfp422	ENSMUSG00000059878.12	ENSMUSP00000078685.5	0
	SGGPVRVYSL	10	0.0503	Coch	ENSMUSG00000020953.17	ENSMUSP00000128127.2	0
	SGPERAALFI	10	0.0504	Mrpl44	ENSMUSG00000026248.9	ENSMUSP00000027464.8	33.1834
	SGPNRLKIRI	10	0.0693	Pgm1	ENSMUSG00000025791.18	ENSMUSP00000061227.9	34.2553
	SGPSRYVLGM	10	0.0498	Thoc3	ENSMUSG00000025872.5	ENSMUSP00000026990.5	39.3589
	SGPTHAPWLL	10	0.0178	Gga2	ENSMUSG00000030872.14	ENSMUSP00000115581.1	30.2128
	SPGPRVTFNI	10	0.2237	4932438A13Rik	ENSMUSG00000037270.18	ENSMUSP00000060199.8	16.7972
	SSGPERILSI	10	0.0351	Hnrnpk	ENSMUSG00000021546.18	ENSMUSP00000112104.2	654.758
	SSGPFRTITV	10	0.1492	Dnmt1	ENSMUSG00000004099.16	ENSMUSP00000136669.2	91.9147
	TGPDCRFVNF	10	0.0251	Mia3	ENSMUSG00000056050.13	ENSMUSP00000141268.2	126.041
	TGPTKGVIYL	10	0.0181	Mctp1	ENSMUSG00000021596.16	ENSMUSP00000118958.1	3.80152
	VGASRIRNLF	10	0.7408	Yme1l1	ENSMUSG00000026775.9	ENSMUSP00000028117.3	70.9649
	VGPARVRDLF	10	0.0335	Afg3l2	ENSMUSG00000024527.10	ENSMUSP00000025408.8	59.0711
	VGPARVRDMF	10	0.0475	Afg3l1	ENSMUSG00000031967.15	ENSMUSP00000001520.7	44.648
	VGPDHNRSFI	10	0.0882	Dhx9	ENSMUSG00000042699.11	ENSMUSP00000139825.1	119.542
	VGPDRVRVAL	10	0.0262	Col6a3	ENSMUSG00000048126.16	ENSMUSP00000140858.1	0.289452
	VGPELHDRLL	10	0.0187	Plec	ENSMUSG00000022565.15	ENSMUSP00000057158.7	152.621
	VGPERDLAEL	10	0.0269	Tcf7	ENSMUSG00000000782.16	ENSMUSP00000104699.2	0
	VGPIRKVLLL	10	0.0103	Gopc	ENSMUSG00000019861.15	ENSMUSP00000101115.2	17.0694
	VGPLLGSGGF	10	0.479	Pim1	ENSMUSG00000024014.8	ENSMUSP00000024811.7	47.2417
	VGPNIKGHPF	10	0.0668	Hsd3b7	ENSMUSG00000042289.11	ENSMUSP00000036245.5	54.0574
	VGPQRVLSLL	10	0.0096	Togaram1	ENSMUSG00000035614.11	ENSMUSP00000070382.7	19.2603
	VGPSVYLERL	10	0.0232	Ckap5	ENSMUSG00000040549.16	ENSMUSP00000106970.3	72.7137
	VGPVRVDPGL	10	0.1274	Fam89b	ENSMUSG00000024939.6	ENSMUSP00000112257.2	17.1384
	VSGPLHLFRL	10	0.0685	Gnptg	ENSMUSG00000035521.13	ENSMUSP00000110807.4	36.4645
	VTFPGRLFGL	10	1.122	Sun2	ENSMUSG00000042524.14	ENSMUSP00000098006.3	87.5129
	WGPARAEEEL	10	0.629	Pan2	ENSMUSG00000005682.9	ENSMUSP00000005825.6	24.72
	YGPERGEEDF	10	0.0752	Neil1	ENSMUSG00000032298.13	ENSMUSP00000139917.1	10.7863
	YGPGRLFTLI	10	0.0324	Cog4	ENSMUSG00000031753.16	ENSMUSP00000128518.1	39.5171
	YGPRAEEYEF	10	0.1334	Arhgdia	ENSMUSG00000025132.13	ENSMUSP00000101803.3	595.351
	YGPVGLRDFI	10	0.471	Elac1	ENSMUSG00000036941.2	ENSMUSP00000041793.2	6.95714
	YPHEVQFFDL	10	16.7745	Ric8a	ENSMUSG00000025485.13	ENSMUSP00000026558.6	50.5577
	AGPSRTVGLFL	11	0.0494	Gpd2	ENSMUSG00000026827.12	ENSMUSP00000130992.1	52.5948
	APFPDHTTDLL	11	5.6219	Kansl1	ENSMUSG00000018412.16	ENSMUSP00000102590.1	32.4913
	DAPGPNRTLLL	11	0.3161	Cul9	ENSMUSG00000040327.16	ENSMUSP00000138418.1	0
	DLGGPARDFAL	11	3.4303	Dhx16	ENSMUSG00000024422.14	ENSMUSP00000025292.8	55.06
	DLYGPVRSVAI	11	3.567	Neurl4	ENSMUSG00000047284.14	ENSMUSP00000135277.1	27.1
	EAIGPVHQNRF	11	0.8057	Ppp1r18	ENSMUSG00000034595.17	ENSMUSP00000115753.1	102.29
	GGPQRIPAHRF	11	0.1256	Btbd1	ENSMUSG00000025103.8	ENSMUSP00000026093.7	28.619
	GGPSRGPLDGF	11	0.2636	Emilin1	ENSMUSG00000029163.9	ENSMUSP00000031055.5	11.4068
	GIGPKRAVDLI	11	2.7703	Fen1	ENSMUSG00000024742.15	ENSMUSP00000117246.1	56.3178
	GLSGPQRSALL	11	0.228	2700081O15Rik	ENSMUSG00000053080.10	ENSMUSP00000123773.1	0
	GNMIVIVLGHH	11	78.3333	Hbb-bt	ENSMUSG00000073940.3	ENSMUSP00000095794.3	0
	HGPERDFPLYL	11	0.0343	Mdc1	ENSMUSG00000061607.15	ENSMUSP00000080949.6	39.5094
	IGPIKNEQQLF	11	0.0426	Mre11a	ENSMUSG00000031928.15	ENSMUSP00000034405.4	27.2766
	IPQELNNITKL	11	11.2794	Rbm27	ENSMUSG00000024491.16	ENSMUSP00000089540.5	22.5826
	KAAGPDRFVLL	11	0.0106	Zc3hav1	ENSMUSG00000029826.14	ENSMUSP00000110550.1	114.606
	KGAGPEIRDAI	11	1.1341	Fam49a	ENSMUSG00000020589.17	ENSMUSP00000065613.6	0
	LPQAQQPQWNL	11	29.2	Smap1	ENSMUSG00000026155.13	ENSMUSP00000027339.7	75.7482
	MGLERMGANSL	11	8	Hnrnpm	ENSMUSG00000059208.15	ENSMUSP00000120115.1	299.553
	MIVIVLGHHLG	11	72.5	Hbb-bt	ENSMUSG00000073940.3	ENSMUSP00000095794.3	0
	MPSGPFRHVGL	11	0.576	Arhgap45	ENSMUSG00000035697.14	ENSMUSP00000097100.3	32.6545
	NMIVIVLGHHL	11	19.3538	Hbb-bt	ENSMUSG00000073940.3	ENSMUSP00000095794.3	0
	PGPYHTYPHLI	11	1.7251	Rnf44	ENSMUSG00000034928.16	ENSMUSP00000136732.1	99.5937
	PIPGPQRAFTL	11	0.5812	Hira	ENSMUSG00000022702.16	ENSMUSP00000004222.7	38.336
	QGPARDVIAQL	11	0.0963	Tbc1d2b	ENSMUSG00000037410.13	ENSMUSP00000045413.7	14.3533
	QGPFRRLEDAL	11	0.4425	Tmem214	ENSMUSG00000038828.13	ENSMUSP00000144615.1	40.6199
	QGPLKDAPNLI	11	0.2425	Ctbp1	ENSMUSG00000037373.12	ENSMUSP00000078682.6	166.953
	RGPEHSNIQHF	11	0.0091	Mllt3	ENSMUSG00000028496.17	ENSMUSP00000077232.5	18.3863
	RGPFRGNFEEL	11	0.0192	Rnf111	ENSMUSG00000032217.13	ENSMUSP00000149445.1	14.5809
	RGPSRADPNCI	11	0.4966	Vps4b	ENSMUSG00000009907.17	ENSMUSP00000108356.1	52.0391
	RGPVRGISIKL	11	0.0165	Rps17	ENSMUSG00000061787.15	ENSMUSP00000079628.4	1772.53
	RLAGPLRIVAL	11	0.0669	Fam3a	ENSMUSG00000031399.15	ENSMUSP00000109779.3	20.7314
	SGPYGGGGQYF	11	0.1323	Hnrnpa1	ENSMUSG00000046434.16	ENSMUSP00000042658.9	493.87
	SLSISEVLQLL	11	17.8353	Plch2	ENSMUSG00000029055.17	ENSMUSP00000101256.2	0.167888
	SPGGPTKLIEI	11	0.14	Mga	ENSMUSG00000033943.15	ENSMUSP00000043795.6	28.0157
	SPGPSRIADYL	11	7.3091	Trib1	ENSMUSG00000032501.9	ENSMUSP00000068834.6	12.865
	SPRFPHRGILI	11	2.7623	Hexb	ENSMUSG00000021665.9	ENSMUSP00000022169.7	80.0783
	SQGGPDRFYFL	11	0.04	Dnmt1	ENSMUSG00000004099.16	ENSMUSP00000136669.2	91.9147
	SYSVYVYKVLK	11	45.2	Hist2h2bb	ENSMUSG00000105827.1	ENSMUSP00000135427.1	1.01354
	TGPLRSGPDFL	11	0.1821	Syde1	ENSMUSG00000032714.6	ENSMUSP00000043085.6	55.0881
	TGPSAADQSAL	11	0.3216	B3galnt2	ENSMUSG00000039242.10	ENSMUSP00000097336.3	38.1337
	TVDGPSGKLWR	11	27.7826	Gapdh	ENSMUSG00000057666.18	ENSMUSP00000113942.2	990.19
	VGPDRAASEWL	11	0.0512	Dmac2l	ENSMUSG00000054894.6	ENSMUSP00000152430.1	11.5383
	VGPGRSVDRAL	11	0.0827	Birc6	ENSMUSG00000024073.16	ENSMUSP00000136329.1	32.7097
	VGPHRDLVGEL	11	0.0918	Fuca1	ENSMUSG00000028673.10	ENSMUSP00000030434.4	35.1682
	VGPIRDVLHHI	11	0.0672	Trappc1	ENSMUSG00000049299.14	ENSMUSP00000099662.1	90.2001
	VGPRRGDFTRL	11	0.0182	Camsap3	ENSMUSG00000044433.16	ENSMUSP00000058958.7	0.145801
	VMMGPYRQDLL	11	0.1576	Vcl	ENSMUSG00000021823.10	ENSMUSP00000022369.7	81.594
	VPHKIPDSLLL	11	6.43	Asxl1	ENSMUSG00000042548.14	ENSMUSP00000154224.1	31.6938
	WGPLKDNEQTI	11	0.6903	Map3k5	ENSMUSG00000071369.11	ENSMUSP00000093485.3	12.9423
	WQQGQFWGQKP	11	78.3333	Hnrnpu	ENSMUSG00000039630.10	ENSMUSP00000047571.7	305.267
	YGPMKGGSFGG	11	6.9483	Hnrnpa3	ENSMUSG00000059005.13	ENSMUSP00000107595.1	413.007
	YPMRIDESIHL	11	8.4922	Eif3l	ENSMUSG00000033047.5	ENSMUSP00000038839.4	239.226
	YQIGPYRKNLL	11	0.2579	Klhl36	ENSMUSG00000031828.9	ENSMUSP00000034287.8	2.6653
	AEPKTVYWDRDM	12	49.6667	B2m	ENSMUSG00000060802.8	ENSMUSP00000099534.4	1693.25
	AMPSGPFRHVGL	12	0.778	Arhgap45	ENSMUSG00000035697.14	ENSMUSP00000097100.3	32.6545
	APGPQRFSPAGL	12	29.8	Cep350	ENSMUSG00000033671.18	ENSMUSP00000120085.1	11.549
	AQSGFPLRVESI	12	8.1406	Reps1	ENSMUSG00000019854.17	ENSMUSP00000119358.1	50.842
	DAAPGPSASFRL	12	3.4599	Gtf3c4	ENSMUSG00000035666.14	ENSMUSP00000042265.5	19.1369
	DDESDPFEVLKA	12	66	Serbp1	ENSMUSG00000036371.6	ENSMUSP00000039110.4	322.834
	DKLIGPKVRITL	12	1.5931	Dnajc13	ENSMUSG00000032560.14	ENSMUSP00000035170.6	55.7966
	DPPSGPVKGYRI	12	6.4179	Col14a1	ENSMUSG00000022371.16	ENSMUSP00000023053.5	7.37622
	DYQIGPYRKNLL	12	3.6141	Klhl36	ENSMUSG00000031828.9	ENSMUSP00000034287.8	2.6653
	ESYSVYVYKVLK	12	53.0769	Hist2h2bb	ENSMUSG00000105827.1	ENSMUSP00000135427.1	1.01354
	FPANFPNRQYQL	12	4.7045	H13	ENSMUSG00000019188.16	ENSMUSP00000120068.1	56.2712
	FPKEFPYRMNHI	12	13.1429	Ccnc	ENSMUSG00000028252.20	ENSMUSP00000069076.4	22.8336
	GGPARAYPVGGL	12	4.7491	Sec61a1	ENSMUSG00000030082.14	ENSMUSP00000032168.5	186.367
	GKFSFPYKIDDI	12	45.2	Armcx1	ENSMUSG00000033460.14	ENSMUSP00000108826.1	0
	GPNPFPQKEDTL	12	10.0331	Ubr2	ENSMUSG00000023977.15	ENSMUSP00000108963.2	67.2703
	GTSGGPVRVYSL	12	1.5953	Coch	ENSMUSG00000020953.17	ENSMUSP00000128127.2	0
	IGAERSLVLDRL	12	5.6678	Ikzf1	ENSMUSG00000018654.17	ENSMUSP00000067372.5	0.035354
	IGPVRDGSPDAL	12	0.9939	Nid1	ENSMUSG00000005397.8	ENSMUSP00000005532.7	7.99096
	IPDEINDRVRFL	12	8.8333	Pdcd10	ENSMUSG00000027835.11	ENSMUSP00000125752.1	73.2576
	KGPERPLLQDRL	12	0.0477	Setx	ENSMUSG00000043535.13	ENSMUSP00000051492.2	44.6318
	LASVSTVLTSKY	12	55.5	Hba-a1	ENSMUSG00000069919.7	ENSMUSP00000090897.3	0.186489
	LGNMIVIVLGHH	12	82.5	Hbb-bt	ENSMUSG00000073940.3	ENSMUSP00000095794.3	0
	LPGPYHTYPHLI	12	28.9545	Rnf44	ENSMUSG00000034928.16	ENSMUSP00000136732.1	99.5937
	MGPAIERMGLSM	12	4.0107	Hnrnpm	ENSMUSG00000059208.15	ENSMUSP00000120115.1	299.553
	MIVIVLGHHLGK	12	90	Hbb-bt	ENSMUSG00000073940.3	ENSMUSP00000095794.3	0
	NMIVIVLGHHLG	12	73.75	Hbb-bt	ENSMUSG00000073940.3	ENSMUSP00000095794.3	0
	NPNAGPCRYNLI	12	10.5066	Usp15	ENSMUSG00000020124.10	ENSMUSP00000151244.1	33.2229
	NVMMGPYRQDLL	12	3.4625	Vcl	ENSMUSG00000021823.10	ENSMUSP00000022369.7	81.594
	PESSGPARGIAI	12	15.3448	Kcna3	ENSMUSG00000047959.4	ENSMUSP00000050680.3	0
	PESSGPARIIAI	12	9.0406	Kcna2	ENSMUSG00000040724.5	ENSMUSP00000143798.1	0
	PNAGSRMTETVL	12	49.3333	Hsd17b4	ENSMUSG00000024507.6	ENSMUSP00000025385.6	55.3371
	PSNYGPMKSGNF	12	12.396	Hnrnpa2b1	ENSMUSG00000004980.16	ENSMUSP00000067491.6	937.638
	RAFKAWAVARLS	12	40.2857	Alb	ENSMUSG00000029368.10	ENSMUSP00000031314.8	0
	RDLDAPDDVDFF	12	3.4391	Srrt	ENSMUSG00000037364.12	ENSMUSP00000043123.7	207.39
	RGIGPKRAVDLI	12	8.9932	Fen1	ENSMUSG00000024742.15	ENSMUSP00000117246.1	56.3178
	RGPRRGPDEDRF	12	0.2204	Eif3a	ENSMUSG00000024991.8	ENSMUSP00000025955.6	386.452
	RGPWRNAAEDRI	12	1.2783	Eif3a	ENSMUSG00000024991.8	ENSMUSP00000025955.6	386.452
	RIQRGPVRGISI	12	0.3851	Rps17	ENSMUSG00000061787.15	ENSMUSP00000079628.4	1772.53
	SSPGPSRIADYL	12	0.3768	Trib1	ENSMUSG00000032501.9	ENSMUSP00000068834.6	12.865
	TGPDNSSVDCRL	12	0.4992	Leng8	ENSMUSG00000035545.13	ENSMUSP00000112428.1	114.78
	TGPFRGSQEERF	12	0.6644	Rbm6	ENSMUSG00000032582.14	ENSMUSP00000138400.1	52.6162
	TVTAMDVVYALK	12	71.25	Hist2h4	ENSMUSG00000091405.2	ENSMUSP00000129930.1	0.375399
	VGPDRAASEWLL	12	0.1242	Dmac2l	ENSMUSG00000054894.6	ENSMUSP00000152430.1	11.5383
	VGPPRQGKSTLL	12	0.0212	Lrrk1	ENSMUSG00000015133.17	ENSMUSP00000015277.7	29.481
	VHLTDAEKAAVS	12	80	Hbb-bt	ENSMUSG00000073940.3	ENSMUSP00000095794.3	0
	VNWKIFESWMKQ	12	55.5	Cd74	ENSMUSG00000024610.15	ENSMUSP00000095171.2	14.4337
	VPHWINSNTLGF	12	32.3333	Ets2	ENSMUSG00000022895.16	ENSMUSP00000023612.8	80.7995
	YGPMKSGNFGGS	12	24.8235	Hnrnpa2b1	ENSMUSG00000004980.16	ENSMUSP00000067491.6	937.638

## Sheet: H-2Kd peptidome
	Sequence	Length	%rank (NetMHCpan4.1)	Gene	Ensembl gene ID	Ensembl protein ID	Gene expression (TPM) in CT26
	EDYQFRTV	8	17.6505	Mndal	ENSMUSG00000090272.9	ENSMUSP00000140539.1	271.459
	FHPSKAYI	8	1.0561	Strn3	ENSMUSG00000020954.16	ENSMUSP00000013130.8	55.4111
	FVDTRTLL	8	3.5918	Col1a2	ENSMUSG00000029661.16	ENSMUSP00000125275.1	584.781
	GLQFPVGR	8	58.4483	Hist2h2ab	ENSMUSG00000063689.4	ENSMUSP00000072858.4	0
	GYLAIVEH	8	4.7832	Nfkbia	ENSMUSG00000021025.8	ENSMUSP00000021413.7	31.6004
	KSDGMDPY	8	50.375	Ppbp	ENSMUSG00000029372.7	ENSMUSP00000031319.6	1.4863
	KYCQVIRI	8	0.5056	Rpl3	ENSMUSG00000060036.14	ENSMUSP00000080354.7	1107.39
	KYFIQREI	8	0.1232	Mdp1	ENSMUSG00000002329.7	ENSMUSP00000002400.6	47.1894
	KYIAIVST	8	2.0938	Gdi2	ENSMUSG00000021218.10	ENSMUSP00000152454.1	126.106
	KYIEIRKE	8	6.4557	Prkdc	ENSMUSG00000022672.8	ENSMUSP00000023352.7	11.3363
	KYLLDRLH	8	13.4606	Usp35	ENSMUSG00000035713.15	ENSMUSP00000137927.1	7.92077
	KYLQQVNH	8	6.2476	Srebf2	ENSMUSG00000022463.8	ENSMUSP00000023100.6	110.226
	KYNQILRI	8	0.2454	Eno1	ENSMUSG00000063524.13	ENSMUSP00000079727.6	1149.92
	LASVSTVL	8	16.0263	Hba-a1	ENSMUSG00000069919.7	ENSMUSP00000090897.3	0.186489
	LQSLKTRI	8	12.0875	Ikbkb	ENSMUSG00000031537.15	ENSMUSP00000033939.6	52.6163
	LVEGRTHI	8	13.2438	C4b	ENSMUSG00000073418.4	ENSMUSP00000069418.8	0.618285
	QNIQSCKE	8	77.5	Themis2	ENSMUSG00000037731.5	ENSMUSP00000036945.5	0
	QYLPIKEA	8	2.7683	Tiprl	ENSMUSG00000040843.10	ENSMUSP00000037514.5	39.7819
	SYCPVITI	8	0.0664	Dhx57	ENSMUSG00000035051.15	ENSMUSP00000041069.7	16.8611
	SYLKQLPH	8	6.1539	Snrnp200	ENSMUSG00000003660.10	ENSMUSP00000099509.3	103.886
	YASINTHL	8	0.1913	Csnk1d	ENSMUSG00000025162.18	ENSMUSP00000158953.1	94.4182
	YCASKHGI	8	4.3018	Hpgd	ENSMUSG00000031613.9	ENSMUSP00000034026.8	0
	YCGARTEL	8	2.4458	Trafd1	ENSMUSG00000042726.14	ENSMUSP00000143426.1	27.5041
	YCHSKHQL	8	2.8439	Ranbp9	ENSMUSG00000038546.9	ENSMUSP00000130636.1	80.5017
	YCIIISKL	8	3.9529	Cxcr4	ENSMUSG00000045382.6	ENSMUSP00000053489.6	0
	YDKIKTGL	8	1.2905	Hsd17b12	ENSMUSG00000027195.10	ENSMUSP00000028619.4	180.319
	YDPVISKL	8	0.6996	Mcrs1	ENSMUSG00000037570.16	ENSMUSP00000043901.9	60.0968
	YEPGKSSI	8	1.1266	Sorbs2	ENSMUSG00000031626.18	ENSMUSP00000070720.7	0.041042
	YERLKTEL	8	1.1901	Pcyox1	ENSMUSG00000029998.14	ENSMUSP00000032065.8	56.2475
	YFDSFGDL	8	2.5812	Hbb-bt	ENSMUSG00000073940.3	ENSMUSP00000095794.3	0
	YFPEITHI	8	0.1571	Jak1	ENSMUSG00000028530.14	ENSMUSP00000099842.3	55.4636
	YFPSRVSI	8	0.1177	Mob4	ENSMUSG00000025979.13	ENSMUSP00000124790.1	55.7713
	YFPSVTGI	8	0.2633	Slc12a5	ENSMUSG00000017740.17	ENSMUSP00000144623.1	0.819073
	YFQTHDQI	8	0.3385	Upf1	ENSMUSG00000058301.8	ENSMUSP00000148927.1	47.5848
	YGDLKNAI	8	2.4078	Srsf5	ENSMUSG00000021134.17	ENSMUSP00000131323.1	268.96
	YGGGNYGP	8	63.8095	Hnrnpa2b1	ENSMUSG00000004980.16	ENSMUSP00000067491.6	937.638
	YGKAKSIV	8	12.5938	Eif3c	ENSMUSG00000030738.11	ENSMUSP00000032992.4	335.845
	YGTIKPAF	8	10.4142	Shank2	ENSMUSG00000037541.21	ENSMUSP00000101522.1	0.009944
	YHPALNAI	8	0.5812	Birc6	ENSMUSG00000024073.16	ENSMUSP00000136329.1	32.7097
	YHQALSRV	8	1.8489	Plin2	ENSMUSG00000028494.12	ENSMUSP00000000466.6	271.203
	YIATKTEM	8	1.0175	Trim14	ENSMUSG00000039853.18	ENSMUSP00000038719.6	12.8004
	YIESKESL	8	0.3797	Gimap8	ENSMUSG00000064262.7	ENSMUSP00000145286.1	0.048071
	YIHSKNFI	8	0.7619	Csnk1d	ENSMUSG00000025162.18	ENSMUSP00000158953.1	94.4182
	YIKVITGL	8	0.8924	Togaram1	ENSMUSG00000035614.11	ENSMUSP00000070382.7	19.2603
	YINGKTGL	8	1.0269	Usp34	ENSMUSG00000056342.16	ENSMUSP00000137430.1	31.4254
	YIPGTTSL	8	0.1031	Slc38a1	ENSMUSG00000023169.15	ENSMUSP00000085801.5	2.67992
	YIPSGHSL	8	0.1305	Tns1	ENSMUSG00000055322.15	ENSMUSP00000127715.1	21.2137
	YIPSKTDL	8	0.7188	Nhp2	ENSMUSG00000001056.3	ENSMUSP00000120014.1	228.83
	YIPVKTDL	8	0.846	Poglut1	ENSMUSG00000034064.14	ENSMUSP00000038166.6	34.0393
	YISGIQTI	8	0.1075	Sf3b3	ENSMUSG00000033732.10	ENSMUSP00000045073.5	155.797
	YISVIRQI	8	0.6029	Bank1	ENSMUSG00000037922.13	ENSMUSP00000035484.8	9.43895
	YKAGMTHI	8	1.0319	Rpl3	ENSMUSG00000060036.14	ENSMUSP00000080354.7	1107.39
	YKASVTRL	8	1.3679	Ptk2b	ENSMUSG00000059456.13	ENSMUSP00000022622.7	2.7955
	YKESFNTI	8	0.7331	Grhl1	ENSMUSG00000020656.16	ENSMUSP00000082689.5	1.95753
	YKETRTLL	8	1.3302	Zscan29	ENSMUSG00000050619.14	ENSMUSP00000106289.2	10.18
	YKFGKTVV	8	6.7422	Saraf	ENSMUSG00000031532.6	ENSMUSP00000033933.5	92.3664
	YKNSISKI	8	1.8125	Utp6	ENSMUSG00000035575.11	ENSMUSP00000103876.1	39.6403
	YKQLLTYI	8	0.6632	Cops2	ENSMUSG00000027206.13	ENSMUSP00000106090.1	137.004
	YLADKSYI	8	0.8844	Eef1b2	ENSMUSG00000025967.16	ENSMUSP00000116492.1	973.942
	YLASKNLI	8	0.891	Arfgef1	ENSMUSG00000067851.11	ENSMUSP00000085986.4	45.2093
	YLEGRNLI	8	0.7289	Srgap2	ENSMUSG00000026425.15	ENSMUSP00000095195.2	45.8533
	YLGSRQYV	8	0.9212	Jak1	ENSMUSG00000028530.14	ENSMUSP00000099842.3	55.4636
	YLIGRQKI	8	1.1241	Lrp1	ENSMUSG00000040249.15	ENSMUSP00000044004.8	110.231
	YLKILTGL	8	1.502	Hace1	ENSMUSG00000038822.15	ENSMUSP00000039206.6	15.616
	YLKQLPHF	8	4.2242	Snrnp200	ENSMUSG00000003660.10	ENSMUSP00000099509.3	103.886
	YLLTQEQL	8	1.0283	Rexo1	ENSMUSG00000047417.18	ENSMUSP00000049705.8	28.2306
	YLNSVQYI	8	0.3312	Ralgps2	ENSMUSG00000026594.14	ENSMUSP00000132533.1	0.150135
	YLPAINGI	8	0.927	Sar1a	ENSMUSG00000020088.10	ENSMUSP00000151339.1	130.84
	YLPCLQNI	8	1.7279	Slc12a6	ENSMUSG00000027130.15	ENSMUSP00000106619.2	18.4367
	YLPMAQSV	8	0.5178	Dazap2	ENSMUSG00000000346.9	ENSMUSP00000000356.8	288.49
	YLPSQITI	8	0.2351	Znfx1	ENSMUSG00000039501.14	ENSMUSP00000049404.7	15.9097
	YLPTHTSL	8	0.141	Mylip	ENSMUSG00000038175.10	ENSMUSP00000047403.9	10.2704
	YLQNLNHI	8	0.3812	Dync2h1	ENSMUSG00000047193.16	ENSMUSP00000046733.6	5.84574
	YLQPAGDL	8	4.9876	Plek	ENSMUSG00000020120.15	ENSMUSP00000099945.3	0
	YLQTITNI	8	0.3349	St8sia6	ENSMUSG00000003418.11	ENSMUSP00000003509.8	0.043637
	YLQTLTTI	8	0.1915	Stom	ENSMUSG00000026880.11	ENSMUSP00000028241.6	67.1004
	YLVSKESI	8	0.6851	Dmxl1	ENSMUSG00000037416.13	ENSMUSP00000137871.1	18.4836
	YLVSPTEI	8	0.3425	Stxbp5	ENSMUSG00000019790.17	ENSMUSP00000044535.7	19.3009
	YMEDVTQI	8	0.4096	Ppm1d	ENSMUSG00000020525.17	ENSMUSP00000020835.9	12.5699
	YMELYTHV	8	0.5653	Cul1	ENSMUSG00000029686.15	ENSMUSP00000121608.1	80.6271
	YMPTVSHL	8	0.0685	Bscl2	ENSMUSG00000071657.12	ENSMUSP00000127685.1	6.93231
	YNAIRTGL	8	1.4336	Sec24c	ENSMUSG00000039367.11	ENSMUSP00000045955.8	68.6746
	YNRLKSLI	8	1.3861	Gm43738	ENSMUSG00000105204.1	ENSMUSP00000142694.1	0.622513
	YNVSKTAL	8	0.9566	Dhrs4	ENSMUSG00000022210.7	ENSMUSP00000022821.6	35.3134
	YQALRTSI	8	0.3174	Cltc	ENSMUSG00000047126.17	ENSMUSP00000099475.4	136.344
	YQDTIGRL	8	2.1359	Vim	ENSMUSG00000026728.9	ENSMUSP00000028062.2	2006.95
	YQEIITEL	8	0.2884	Cenpe	ENSMUSG00000045328.11	ENSMUSP00000057938.7	30.5506
	YQNMKHAI	8	0.7552	Snapc1	ENSMUSG00000021113.5	ENSMUSP00000021532.4	11.6149
	YRAMVTSL	8	1.0576	Tpr	ENSMUSG00000006005.18	ENSMUSP00000117616.2	114.517
	YRPGTVAL	8	1.05	H3f3a	ENSMUSG00000060743.12	ENSMUSP00000124509.1	203.475
	YSDMKRAL	8	2.0708	Srsf6	ENSMUSG00000016921.14	ENSMUSP00000119065.1	144.264
	YSFGRTTI	8	0.7706	Tmem63a	ENSMUSG00000026519.16	ENSMUSP00000027800.8	26.0532
	YSLTISNL	8	1.3762	Igkv14-130	ENSMUSG00000096461.5	ENSMUSP00000143018.1	0
	YSRSMTKL	8	1.9152	Fcho2	ENSMUSG00000041685.16	ENSMUSP00000096883.5	45.7281
	YSRVYQSL	8	1.5869	Rapgef1	ENSMUSG00000039844.20	ENSMUSP00000092703.4	93.2341
	YSSSRSDL	8	3.6212	Rbmxl1	ENSMUSG00000037070.10	ENSMUSP00000048153.7	146.518
	YSSVLDQH	8	36.1786	Zfp62	ENSMUSG00000046311.13	ENSMUSP00000104821.1	35.8324
	YSTVRAHL	8	1.077	Kmo	ENSMUSG00000039783.15	ENSMUSP00000122943.1	0
	YTEKPLYQ	8	50.375	Vrk1	ENSMUSG00000021115.15	ENSMUSP00000071922.5	20.6046
	YTTTRSSL	8	1.1294	Clptm1l	ENSMUSG00000021610.8	ENSMUSP00000022102.7	152.775
	YTVMRTHL	8	1.1	Irak2	ENSMUSG00000060477.14	ENSMUSP00000055073.7	17.5897
	YVANLTEL	8	0.4637	Smarca4	ENSMUSG00000032187.16	ENSMUSP00000034707.8	60.7642
	YVANLTNL	8	0.6629	Smarca2	ENSMUSG00000024921.17	ENSMUSP00000135017.1	35.1081
	YVGSHREL	8	1.3115	Ep400	ENSMUSG00000029505.17	ENSMUSP00000049038.8	49.6091
	YVHTKNFI	8	1.4225	Csnk1a1	ENSMUSG00000024576.14	ENSMUSP00000128871.1	141.171
	YVLTVTEI	8	0.5481	Nudt4	ENSMUSG00000020029.6	ENSMUSP00000020217.5	95.2434
	YVNGKTFL	8	0.8278	Psma2	ENSMUSG00000015671.11	ENSMUSP00000129767.2	67.0684
	YVPGFAHI	8	0.3969	Cuedc2	ENSMUSG00000036748.16	ENSMUSP00000158425.1	189.786
	YVQGMSFI	8	1.0184	Tbc1d14	ENSMUSG00000029192.17	ENSMUSP00000121816.1	25.6277
	YVSERTEL	8	1.0378	Fam126a	ENSMUSG00000028995.14	ENSMUSP00000030849.6	19.1872
	YYNGHTKV	8	0.2454	Lck	ENSMUSG00000000409.14	ENSMUSP00000125777.1	9.82947
	YYPDRTYI	8	0.0773	Rasgef1b	ENSMUSG00000089809.9	ENSMUSP00000031276.8	0.635045
	YYPVRHHL	8	0.06	Trrap	ENSMUSG00000045482.16	ENSMUSP00000098035.3	64.2044
	AFFSSRTLI	9	0.024	Zfp62	ENSMUSG00000046311.13	ENSMUSP00000104821.1	35.8324
	AFHPSKAYI	9	0.0327	Strn3	ENSMUSG00000020954.16	ENSMUSP00000013130.8	55.4111
	AFHPSKCYI	9	0.0632	Strn	ENSMUSG00000024077.15	ENSMUSP00000120830.2	15.1181
	AFHSSRTSL	9	0.0372	Macf1	ENSMUSG00000028649.20	ENSMUSP00000119600.1	104.48
	AFIDCCNHI	9	0.2087	C3	ENSMUSG00000024164.15	ENSMUSP00000024988.8	0.776339
	AFIDCKTLI	9	0.153	Zfp84	ENSMUSG00000046185.10	ENSMUSP00000032802.4	9.45491
	AFIPTINAI	9	0.014	Fosl2	ENSMUSG00000029135.10	ENSMUSP00000031017.9	47.6687
	AFIQSSHLI	9	0.0347	Zfp3	ENSMUSG00000043602.5	ENSMUSP00000054020.5	4.04685
	AFLASESLI	9	0.1864	Rpl10a	ENSMUSG00000037805.15	ENSMUSP00000048469.8	1358.47
	AFLASKNCI	9	0.3171	Kit	ENSMUSG00000005672.12	ENSMUSP00000116465.2	0.018226
	AFLSSLTDV	9	0.5143	Vps51	ENSMUSG00000024797.14	ENSMUSP00000025711.5	34.896
	AFNTAFTTL	9	0.0289	Amigo2	ENSMUSG00000048218.6	ENSMUSP00000155019.1	54.9659
	AFQKTLSDL	9	0.2298	Akr1b3	ENSMUSG00000001642.18	ENSMUSP00000100045.4	170.235
	AFSKAHTYL	9	0.0447	Utrn	ENSMUSG00000019820.11	ENSMUSP00000076093.4	26.5365
	AFSQAISAI	9	0.0808	Med27	ENSMUSG00000026799.15	ENSMUSP00000028139.4	36.6229
	AGPDRFVLL	9	2.4282	Zc3hav1	ENSMUSG00000029826.14	ENSMUSP00000110550.1	114.606
	ALAPLLSSL	9	0.5008	Ankrd52	ENSMUSG00000014498.9	ENSMUSP00000014642.3	56.0067
	AMAPRTLLL	9	0.7934	H2-D1	ENSMUSG00000073411.12	ENSMUSP00000134570.1	1190.5
	AWCPTRTGL	9	0.3895	Mios	ENSMUSG00000042447.13	ENSMUSP00000039301.7	26.8966
	AYAGVISAL	9	0.005	Emsy	ENSMUSG00000035401.9	ENSMUSP00000145858.1	28.967
	AYAPAAATV	9	0.0059	Zfr	ENSMUSG00000022201.16	ENSMUSP00000118911.1	95.4853
	AYAPAIHQI	9	0.0022	Arid2	ENSMUSG00000033237.19	ENSMUSP00000093969.4	32.1892
	AYAPSGCAI	9	0.0073	Gnb5	ENSMUSG00000032192.9	ENSMUSP00000149938.1	32.7947
	AYAPSGNFV	9	0.0092	Gnb2	ENSMUSG00000029713.15	ENSMUSP00000031726.8	577.907
	AYAPSGNYV	9	0.0056	Gnb4	ENSMUSG00000027669.14	ENSMUSP00000121127.1	1.05438
	AYCKLINQV	9	0.0233	Fryl	ENSMUSG00000070733.13	ENSMUSP00000143824.1	16.4969
	AYDGVRGSL	9	0.0489	Tbl3	ENSMUSG00000040688.16	ENSMUSP00000120911.1	26.6625
	AYEEVRNQL	9	0.0083	Trip11	ENSMUSG00000021188.14	ENSMUSP00000021605.7	12.6421
	AYFHLLNQI	9	0.0068	Pls1	ENSMUSG00000049493.13	ENSMUSP00000091317.2	0
	AYFQMYEKL	9	0.0083	Zfp763	ENSMUSG00000067430.7	ENSMUSP00000084936.4	5.70614
	AYFSGMSKM	9	0.017	Alas1	ENSMUSG00000032786.16	ENSMUSP00000108143.2	25.4506
	AYGALRAMV	9	0.1481	Psme2b	ENSMUSG00000078153.3	ENSMUSP00000100564.1	11.2648
	AYGCGRTEL	9	0.0512	Vps16	ENSMUSG00000027411.17	ENSMUSP00000028900.9	55.7711
	AYGKAKSIV	9	0.1229	Eif3c	ENSMUSG00000030738.11	ENSMUSP00000032992.4	335.845
	AYGSLFNSI	9	0.0048	Kyat3	ENSMUSG00000040213.13	ENSMUSP00000101825.1	0
	AYHGGHLTI	9	0.0036	Mrps16	ENSMUSG00000049960.4	ENSMUSP00000055619.3	61.5949
	AYHHVLHSL	9	0.0058	Dock11	ENSMUSG00000031093.14	ENSMUSP00000033419.5	32.3064
	AYHPMEWAI	9	0.0083	Kif1bp	ENSMUSG00000036955.16	ENSMUSP00000134770.1	34.3074
	AYHQALSRV	9	0.0141	Plin2	ENSMUSG00000028494.12	ENSMUSP00000000466.6	271.203
	AYHTQTTPL	9	0.0061	Ak2	ENSMUSG00000028792.14	ENSMUSP00000030583.6	96.8122
	AYHVSAQNL	9	0.008	Ap3m2	ENSMUSG00000031539.6	ENSMUSP00000128446.1	8.15963
	AYIAQKTLL	9	0.0055	Myom1	ENSMUSG00000024049.15	ENSMUSP00000156962.1	2.10577
	AYIATKTEM	9	0.0071	Trim14	ENSMUSG00000039853.18	ENSMUSP00000038719.6	12.8004
	AYITGKEDI	9	0.0096	Ly75	ENSMUSG00000026980.15	ENSMUSP00000108152.1	10.7802
	AYIVTKGQL	9	0.0141	Lmcd1	ENSMUSG00000057604.9	ENSMUSP00000032376.5	0
	AYKANRDLI	9	0.0508	Ctnna1	ENSMUSG00000037815.7	ENSMUSP00000049007.6	251.993
	AYKAVLNYL	9	0.0131	Tex30	ENSMUSG00000026049.11	ENSMUSP00000027215.5	49.9619
	AYKEVKNRL	9	0.038	Atp5f1	ENSMUSG00000000563.17	ENSMUSP00000113022.1	348.101
	AYKFGKTVV	9	0.1304	Saraf	ENSMUSG00000031532.6	ENSMUSP00000033933.5	92.3664
	AYKKLMTVL	9	0.0217	Dock2	ENSMUSG00000020143.15	ENSMUSP00000090884.5	0
	AYKWIRTSL	9	0.037	Fam114a2	ENSMUSG00000020523.14	ENSMUSP00000020831.6	49.2763
	AYLAALTQL	9	0.004	Lipe	ENSMUSG00000003123.15	ENSMUSP00000003207.4	4.4909
	AYLDTLNTL	9	0.0031	Utrn	ENSMUSG00000019820.11	ENSMUSP00000076093.4	26.5365
	AYLESINCV	9	0.0396	Ptk2b	ENSMUSG00000059456.13	ENSMUSP00000022622.7	2.7955
	AYLESKRFI	9	0.0077	Tnk2	ENSMUSG00000022791.19	ENSMUSP00000110779.2	102.74
	AYLESKRFV	9	0.0303	Ptk2	ENSMUSG00000022607.18	ENSMUSP00000154242.1	78.0123
	AYLGMATGI	9	0.0049	Slc39a6	ENSMUSG00000024270.11	ENSMUSP00000064667.3	66.9044
	AYLHAQHYI	9	0.0046	Tyk2	ENSMUSG00000032175.11	ENSMUSP00000001036.10	22.7341
	AYLHSHNMI	9	0.0092	Taok2	ENSMUSG00000059981.12	ENSMUSP00000071246.4	30.275
	AYLHSHTMI	9	0.0052	Taok1	ENSMUSG00000017291.13	ENSMUSP00000017435.4	20.0891
	AYLKNKDSL	9	0.0093	Dis3l	ENSMUSG00000032396.17	ENSMUSP00000129772.2	30.9568
	AYLLNLNHL	9	0.0074	Tram1	ENSMUSG00000025935.10	ENSMUSP00000027068.4	37.1582
	AYLLSSTKL	9	0.0046	Polrmt	ENSMUSG00000020329.12	ENSMUSP00000020580.6	20.6016
	AYLNMFEHI	9	0.0049	Cyp4f18	ENSMUSG00000003484.4	ENSMUSP00000003574.4	0
	AYLPQTSRL	9	0.0044	Tbc1d31	ENSMUSG00000022364.14	ENSMUSP00000022992.6	66.084
	AYLPQYTHM	9	0.0095	Rbms1	ENSMUSG00000026970.16	ENSMUSP00000028347.6	158.506
	AYLQAANAL	9	0.0058	Col6a3	ENSMUSG00000048126.16	ENSMUSP00000057131.9	0.289452
	AYLQLFTKL	9	0.0057	Prex1	ENSMUSG00000039621.13	ENSMUSP00000037180.5	0.014621
	AYLSSRDSL	9	0.0051	Cdkn3	ENSMUSG00000037628.10	ENSMUSP00000070575.4	28.7856
	AYLTDLTKL	9	0.0087	Tubgcp6	ENSMUSG00000051786.15	ENSMUSP00000104977.2	24.3839
	AYMKSSRYI	9	0.0027	Gstm1	ENSMUSG00000058135.12	ENSMUSP00000004140.4	122.165
	AYMSIVTEM	9	0.0051	Znfx1	ENSMUSG00000039501.14	ENSMUSP00000049404.7	15.9097
	AYNCAISLI	9	0.034	Prkdc	ENSMUSG00000022672.8	ENSMUSP00000023352.7	11.3363
	AYNILIGEL	9	0.0363	Ggnbp2	ENSMUSG00000020530.14	ENSMUSP00000127584.1	76.0494
	AYNNLKGNL	9	0.0481	Atp6v1c1	ENSMUSG00000022295.8	ENSMUSP00000022904.6	160.348
	AYNPLAGGL	9	0.0362	Akr7a5	ENSMUSG00000028743.7	ENSMUSP00000073459.6	27.5035
	AYNPMARDL	9	0.0227	Mtor	ENSMUSG00000028991.15	ENSMUSP00000099510.3	27.0815
	AYNPNRTLF	9	0.0552	Amz1	ENSMUSG00000050022.16	ENSMUSP00000053110.4	2.44026
	AYNPVTSEL	9	0.0022	Cdon	ENSMUSG00000038119.15	ENSMUSP00000113977.1	5.7139
	AYNRILDAL	9	0.0101	Fnip1	ENSMUSG00000035992.15	ENSMUSP00000049026.7	41.8533
	AYQEAWGAL	9	0.0447	Adat1	ENSMUSG00000031949.17	ENSMUSP00000034427.5	13.224
	AYQNNKELL	9	0.0136	Usp25	ENSMUSG00000022867.11	ENSMUSP00000159060.1	20.9875
	AYQRVFHSL	9	0.0054	Pomk	ENSMUSG00000037251.5	ENSMUSP00000053802.3	16.9788
	AYQSIQSYL	9	0.0023	Edem1	ENSMUSG00000030104.9	ENSMUSP00000144901.1	46.3039
	AYQWCREYL	9	0.0774	Gm44502	ENSMUSG00000116461.1	ENSMUSP00000154958.1	4.39182
	AYREALSDL	9	0.0592	Pik3cb	ENSMUSG00000032462.14	ENSMUSP00000035037.7	42.5522
	AYRKAASVI	9	0.052	Polb	ENSMUSG00000031536.6	ENSMUSP00000033938.5	60.0908
	AYRQGQANL	9	0.0429	Mzb1	ENSMUSG00000024353.5	ENSMUSP00000025211.4	0
	AYRQLRETL	9	0.0135	Spc24	ENSMUSG00000074476.6	ENSMUSP00000096541.4	28.7244
	AYSFGRTTI	9	0.0047	Tmem63b	ENSMUSG00000036026.15	ENSMUSP00000109151.2	43.6888
	AYSGIKNQL	9	0.0102	Strn3	ENSMUSG00000020954.16	ENSMUSP00000013130.8	55.4111
	AYSGVKNSL	9	0.0124	Atp2b1	ENSMUSG00000019943.10	ENSMUSP00000151791.1	112.351
	AYSIVIRQI	9	0.0362	Ubr5	ENSMUSG00000037487.7	ENSMUSP00000105965.3	100.482
	AYSKLGNYV	9	0.0069	Sgta	ENSMUSG00000004937.6	ENSMUSP00000005067.5	111.27
	AYSKSYTLV	9	0.0138	Dscaml1	ENSMUSG00000032087.10	ENSMUSP00000034592.8	0
	AYSNCKEKL	9	0.1459	Slc25a36	ENSMUSG00000032449.13	ENSMUSP00000082302.4	39.1835
	AYSPGQSSL	9	0.0043	Foxc1	ENSMUSG00000050295.4	ENSMUSP00000052196.2	6.36147
	AYSPVGHAI	9	0.0036	Adgb	ENSMUSG00000050994.20	ENSMUSP00000136386.1	0
	AYSRAVTSI	9	0.0021	Zfp275	ENSMUSG00000031365.13	ENSMUSP00000033731.3	25.2966
	AYSRLLSGL	9	0.0123	Mms22l	ENSMUSG00000045751.16	ENSMUSP00000103857.2	27.9214
	AYSRLYQSL	9	0.0077	Unc13d	ENSMUSG00000057948.12	ENSMUSP00000102058.1	0.846406
	AYSRSMTKL	9	0.0088	Fcho2	ENSMUSG00000041685.16	ENSMUSP00000096883.5	45.7281
	AYSTLLSHI	9	0.0023	H6pd	ENSMUSG00000028980.14	ENSMUSP00000081134.6	18.026
	AYSTVRAHL	9	0.0069	Kmo	ENSMUSG00000039783.15	ENSMUSP00000122943.1	0
	AYSVIVGAL	9	0.0551	Ttc13	ENSMUSG00000037300.19	ENSMUSP00000114043.2	106.48
	AYVAMNERL	9	0.0098	2310011J03Rik	ENSMUSG00000020133.8	ENSMUSP00000020341.8	36.7208
	AYVETQDQL	9	0.0088	Tpr	ENSMUSG00000006005.18	ENSMUSP00000117616.2	114.517
	AYVGAMSAL	9	0.0108	Ms4a7	ENSMUSG00000024672.11	ENSMUSP00000025574.4	0
	AYVPGFAHI	9	0.0027	Cuedc2	ENSMUSG00000036748.16	ENSMUSP00000158425.1	189.786
	AYVQMLQHL	9	0.0035	Fgd5	ENSMUSG00000034037.14	ENSMUSP00000086748.2	0.209942
	AYWAGGLHL	9	0.0119	Samm50	ENSMUSG00000022437.7	ENSMUSP00000023071.6	61.8476
	AYWPGLQSL	9	0.0051	Edem2	ENSMUSG00000038312.10	ENSMUSP00000041202.4	82.9559
	DFMPSRNAL	9	0.3244	Etv3	ENSMUSG00000003382.18	ENSMUSP00000112915.1	17.597
	DGPVRGIDF	9	26	Copa	ENSMUSG00000026553.17	ENSMUSP00000118179.1	126.254
	DGPVRHERI	9	9.7883	Ankle2	ENSMUSG00000029501.14	ENSMUSP00000143044.1	34.1187
	DIYANIPDL	9	6.4087	Palmd	ENSMUSG00000033377.14	ENSMUSP00000044693.7	0
	DYCGARTEL	9	0.3196	Trafd1	ENSMUSG00000042726.14	ENSMUSP00000143426.1	27.5041
	DYFATLREL	9	0.106	Zfyve26	ENSMUSG00000066440.5	ENSMUSP00000021547.6	18.3976
	DYIITPHAL	9	0.074	Wdr70	ENSMUSG00000039828.7	ENSMUSP00000037340.6	71.3596
	DYLADKSYI	9	0.1032	Eef1b2	ENSMUSG00000025967.16	ENSMUSP00000116492.1	973.942
	DYLGSRQYV	9	0.1253	Jak1	ENSMUSG00000028530.14	ENSMUSP00000099842.3	55.4636
	DYLPDRELV	9	0.3549	Ssh2	ENSMUSG00000037926.15	ENSMUSP00000042625.5	9.23141
	DYLQTITNI	9	0.0386	St8sia6	ENSMUSG00000003418.11	ENSMUSP00000003509.8	0.043637
	DYMNSLNNL	9	0.0772	Lactb2	ENSMUSG00000025937.6	ENSMUSP00000027071.5	27.3233
	DYNRIGSSL	9	0.055	Snx6	ENSMUSG00000005656.9	ENSMUSP00000005798.8	71.6605
	DYQALRTSI	9	0.0491	Cltc	ENSMUSG00000047126.17	ENSMUSP00000099475.4	136.344
	DYQAVRNEV	9	0.3968	Atp2b4	ENSMUSG00000026463.17	ENSMUSP00000119242.1	0.033958
	DYQPGITFI	9	0.0325	Ago2	ENSMUSG00000036698.11	ENSMUSP00000042207.9	33.507
	DYQPGITYI	9	0.0132	Ago3	ENSMUSG00000028842.15	ENSMUSP00000116204.1	7.75729
	DYQRLLQTI	9	0.0438	Zzz3	ENSMUSG00000039068.16	ENSMUSP00000101706.2	54.2557
	DYRPGITYI	9	0.0477	Ago4	ENSMUSG00000042500.11	ENSMUSP00000081312.4	0.08261
	DYSLTISNL	9	0.1821	Igkv14-130	ENSMUSG00000096461.5	ENSMUSP00000143018.1	0
	DYSLTISSL	9	0.1092	Gm17472	ENSMUSG00000091008.1	ENSMUSP00000131191.1	0
	DYVPSAGTI	9	0.0846	Map1a	ENSMUSG00000027254.13	ENSMUSP00000092223.3	13.5693
	DYVPSKSKI	9	0.0558	Sbno2	ENSMUSG00000035673.10	ENSMUSP00000151590.1	50.4564
	DYWRSKNEI	9	0.1151	Nkapd1	ENSMUSG00000059820.14	ENSMUSP00000123319.1	15.7492
	DYYPDRTYI	9	0.0323	Rasgef1b	ENSMUSG00000089809.9	ENSMUSP00000031276.8	0.635045
	EYAKMKSDI	9	0.1031	Nuf2	ENSMUSG00000026683.14	ENSMUSP00000106999.1	47.483
	EYIHSKNFI	9	0.0492	Csnk1d	ENSMUSG00000025162.18	ENSMUSP00000158953.1	94.4182
	EYIKVITGL	9	0.0445	Togaram1	ENSMUSG00000035614.11	ENSMUSP00000070382.7	19.2603
	EYLPSQITI	9	0.0086	Znfx1	ENSMUSG00000039501.14	ENSMUSP00000049404.7	15.9097
	EYLQNLNHI	9	0.0123	Dync2h1	ENSMUSG00000047193.16	ENSMUSP00000046733.6	5.84574
	EYMKVQTEI	9	0.0072	Map3k7	ENSMUSG00000028284.13	ENSMUSP00000040307.4	30.1648
	EYNELLTAI	9	0.02	Ext2	ENSMUSG00000027198.16	ENSMUSP00000138956.1	103.904
	EYQEIITEL	9	0.0155	Cenpe	ENSMUSG00000045328.11	ENSMUSP00000057938.7	30.5506
	EYVANLTEL	9	0.0301	Smarca4	ENSMUSG00000032187.16	ENSMUSP00000034707.8	60.7642
	EYVANLTNL	9	0.0377	Smarca2	ENSMUSG00000024921.17	ENSMUSP00000135017.1	35.1081
	FFLEDRTKI	9	0.1206	Asdurf	ENSMUSG00000117809.1	ENSMUSP00000158316.1	1.79759
	FFSTIRTEL	9	0.0679	Hsd11b1	ENSMUSG00000016194.14	ENSMUSP00000016338.8	0.817217
	FPMAHPPNL	9	1.023	Sf3b2	ENSMUSG00000024853.10	ENSMUSP00000025774.9	232.41
	FYEKNKTLV	9	0.0421	Ulk1	ENSMUSG00000029512.11	ENSMUSP00000031490.6	22.3088
	FYEKVQSDL	9	0.0633	Slc38a1	ENSMUSG00000023169.15	ENSMUSP00000085801.5	2.67992
	FYEQVVQAI	9	0.0226	Pelo	ENSMUSG00000042275.9	ENSMUSP00000104849.3	30.5377
	FYFALRDTL	9	0.0055	Smc4	ENSMUSG00000034349.14	ENSMUSP00000047872.8	160.851
	FYFPQTTSI	9	0.0019	Reln	ENSMUSG00000042453.14	ENSMUSP00000124052.1	0.004082
	FYFQQKGQL	9	0.0245	Chkb	ENSMUSG00000022617.15	ENSMUSP00000023289.6	115.466
	FYGDVQTHI	9	0.008	Sbf1	ENSMUSG00000036529.17	ENSMUSP00000120725.1	80.9938
	FYGNTVTGL	9	0.045	Tcta	ENSMUSG00000039461.12	ENSMUSP00000045063.7	7.77118
	FYGRCGEQL	9	0.144	Kazald1	ENSMUSG00000025213.11	ENSMUSP00000107579.1	8.4197
	FYHHTISGI	9	0.0148	Cog6	ENSMUSG00000027742.13	ENSMUSP00000048603.4	24.4937
	FYIGLGSRI	9	0.0052	Abhd17c	ENSMUSG00000038459.10	ENSMUSP00000112988.1	47.1048
	FYIPQRPYM	9	0.0276	Abcd2	ENSMUSG00000055782.9	ENSMUSP00000068940.6	0.240027
	FYITPNTSL	9	0.0031	Ylpm1	ENSMUSG00000021244.15	ENSMUSP00000021670.8	54.8532
	FYITSRTQF	9	0.035	Src	ENSMUSG00000027646.15	ENSMUSP00000105159.1	49.1208
	FYKNGRLAV	9	0.1559	Tmem126b	ENSMUSG00000030614.8	ENSMUSP00000032843.7	18.2859
	FYLENLEQI	9	0.0067	Noc3l	ENSMUSG00000024999.7	ENSMUSP00000025963.7	39.984
	FYLETQQQI	9	0.0046	Brap	ENSMUSG00000029458.14	ENSMUSP00000031414.8	45.2143
	FYLGSFDNI	9	0.0096	Kdsr	ENSMUSG00000009905.5	ENSMUSP00000010049.4	27.8229
	FYLNSKSAL	9	0.0053	Btaf1	ENSMUSG00000040565.8	ENSMUSP00000097093.3	30.2542
	FYLPAKKNV	9	0.041	Morf4l1	ENSMUSG00000062270.14	ENSMUSP00000082346.5	176.487
	FYLRSRSEI	9	0.0031	Manba	ENSMUSG00000028164.15	ENSMUSP00000029814.9	10.574
	FYMHVGSLL	9	0.0099	Ranbp2	ENSMUSG00000003226.7	ENSMUSP00000003310.5	38.3825
	FYNEAWSTL	9	0.0054	Galnt12	ENSMUSG00000039774.12	ENSMUSP00000045721.5	11.3859
	FYNKIKSGY	9	1.0358	Pdgfra	ENSMUSG00000029231.15	ENSMUSP00000000476.8	11.0029
	FYNPAVSRI	9	0.0045	Atp2c1	ENSMUSG00000032570.17	ENSMUSP00000135802.1	34.4508
	FYQDTISAL	9	0.0057	Kif22	ENSMUSG00000030677.8	ENSMUSP00000032915.6	47.8053
	FYQKADHTL	9	0.0077	Brox	ENSMUSG00000046836.13	ENSMUSP00000061345.5	61.7924
	FYQNNKDFI	9	0.0224	Eif3m	ENSMUSG00000027170.12	ENSMUSP00000028592.5	210.372
	FYQPMPLKA	9	0.2578	Tmed5	ENSMUSG00000063406.11	ENSMUSP00000113922.1	43.8683
	FYQQQAGGL	9	0.0792	Rbm5	ENSMUSG00000032580.12	ENSMUSP00000138379.1	56.876
	FYRQVSTSL	9	0.0093	Bcor	ENSMUSG00000040363.15	ENSMUSP00000111175.2	19.3496
	FYSAGKNYL	9	0.0117	Thoc1	ENSMUSG00000024287.8	ENSMUSP00000025137.7	41.4139
	FYSPSHNGL	9	0.0098	Pakap	ENSMUSG00000089945.13	ENSMUSP00000117466.1	0.124828
	FYSQDLTHL	9	0.0103	Phlpp1	ENSMUSG00000044340.7	ENSMUSP00000056530.6	4.22067
	FYSTTPHHL	9	0.0052	Casp4	ENSMUSG00000033538.13	ENSMUSP00000027012.7	24.2022
	FYSVPRTIL	9	0.0324	Usp24	ENSMUSG00000028514.15	ENSMUSP00000133095.1	29.3576
	FYTKAESLI	9	0.0398	Smc1a	ENSMUSG00000041133.11	ENSMUSP00000044645.5	75.7029
	FYTLTPKEL	9	0.0516	Stk17b	ENSMUSG00000026094.14	ENSMUSP00000027263.7	31.5555
	FYTPIPNGL	9	0.0155	Lgals9	ENSMUSG00000001123.15	ENSMUSP00000103903.3	104.829
	FYVESRSMF	9	0.0836	Vps35l	ENSMUSG00000030982.19	ENSMUSP00000051263.6	35.3462
	FYVGLGTRI	9	0.0061	Abhd17a	ENSMUSG00000003346.14	ENSMUSP00000003436.5	60.5919
	FYVNTFQSI	9	0.0046	Bin1	ENSMUSG00000024381.16	ENSMUSP00000157259.1	83.3207
	FYVPNVSRL	9	0.0047	Ptpn14	ENSMUSG00000026604.17	ENSMUSP00000095051.2	28.4389
	FYVPSVSQL	9	0.0029	Ptpn21	ENSMUSG00000021009.15	ENSMUSP00000126975.1	43.2208
	GFAPTIHQI	9	0.038	Plod3	ENSMUSG00000004846.10	ENSMUSP00000004968.4	138.246
	GFCPSLNHI	9	0.1393	Txndc11	ENSMUSG00000022498.16	ENSMUSP00000041113.7	27.2609
	GFGSVYSGI	9	1.1838	Pim1	ENSMUSG00000024014.8	ENSMUSP00000024811.7	47.2417
	GFHGCLDYI	9	0.6576	Pde12	ENSMUSG00000043702.9	ENSMUSP00000059666.9	10.1816
	GFHPSGSVL	9	0.0732	Eml2	ENSMUSG00000040811.15	ENSMUSP00000112491.1	19.7447
	GFLGSNTDL	9	0.5123	1810030O07Rik	ENSMUSG00000044148.6	ENSMUSP00000059095.6	36.9299
	GFLKSISNV	9	0.3154	Taf2	ENSMUSG00000037343.8	ENSMUSP00000043733.7	54.0305
	GFLPGLRTV	9	0.148	Nipsnap2	ENSMUSG00000029432.12	ENSMUSP00000083211.3	45.3331
	GFLVSGSGI	9	0.3653	Nup210	ENSMUSG00000030091.17	ENSMUSP00000032179.7	8.47269
	GFNPALQLI	9	0.1361	Tor1aip2	ENSMUSG00000050565.16	ENSMUSP00000107383.2	109.611
	GFNSSISNI	9	0.1011	Pnpla7	ENSMUSG00000036833.16	ENSMUSP00000044078.7	19.1751
	GFQNGLNYI	9	0.1363	Irs2	ENSMUSG00000038894.7	ENSMUSP00000038514.6	44.2193
	GFQQMAQGL	9	0.2812	Mcm7	ENSMUSG00000029730.16	ENSMUSP00000000505.9	234.58
	GFQRVRTHL	9	0.0771	Nup205	ENSMUSG00000038759.15	ENSMUSP00000144126.1	78.6844
	GFQSLKTLI	9	0.071	Tfap4	ENSMUSG00000005718.8	ENSMUSP00000005862.7	28.4642
	GFRECLTEV	9	1.5336	Heyl	ENSMUSG00000032744.4	ENSMUSP00000040576.4	0.108541
	GFSCVKNEL	9	0.6906	Pomp	ENSMUSG00000029649.10	ENSMUSP00000031654.6	137.282
	GFVSGITGI	9	0.1953	Vps13a	ENSMUSG00000046230.11	ENSMUSP00000068716.6	24.1479
	GFYTSRSTL	9	0.0452	Man2b2	ENSMUSG00000029119.9	ENSMUSP00000031002.3	103.977
	GVMPTVGQL	9	1.5593	Kmt2d	ENSMUSG00000048154.17	ENSMUSP00000135941.2	20.9996
	GYAPSLSKL	9	0.0049	Plod1	ENSMUSG00000019055.15	ENSMUSP00000019199.7	92.5286
	GYATLHHVI	9	0.0049	Edem1	ENSMUSG00000030104.9	ENSMUSP00000086565.3	46.3039
	GYCASKHAL	9	0.0597	Dhrs7	ENSMUSG00000021094.10	ENSMUSP00000152198.1	80.7363
	GYCISASTL	9	0.0242	Mbtps2	ENSMUSG00000046873.18	ENSMUSP00000059471.8	48.3647
	GYCPAFEEI	9	0.0325	Napepld	ENSMUSG00000044968.16	ENSMUSP00000110872.1	3.78091
	GYCPQQTKI	9	0.0371	Ednra	ENSMUSG00000031616.7	ENSMUSP00000034029.7	0
	GYCPSASSL	9	0.0111	Tmem215	ENSMUSG00000046593.3	ENSMUSP00000052129.2	0
	GYCPTGEWL	9	0.0889	Tle1	ENSMUSG00000008305.18	ENSMUSP00000073839.7	38.3703
	GYCQGLNRL	9	0.0699	Tbc1d2	ENSMUSG00000039813.14	ENSMUSP00000081670.5	25.1404
	GYCQGLSFV	9	0.0833	Tbc1d1	ENSMUSG00000029174.18	ENSMUSP00000044577.6	26.886
	GYCQGMSQI	9	0.0313	Usp6nl	ENSMUSG00000039046.15	ENSMUSP00000110587.1	19.384
	GYCQGQSFL	9	0.0422	Rabgap1l	ENSMUSG00000026721.16	ENSMUSP00000028049.7	40.8332
	GYEAMYSLL	9	0.0404	Mrc1	ENSMUSG00000026712.3	ENSMUSP00000028045.2	0.092386
	GYEETKTYL	9	0.0066	Zscan29	ENSMUSG00000050619.14	ENSMUSP00000106289.2	10.18
	GYFAAPTQL	9	0.0039	Phlpp2	ENSMUSG00000031732.12	ENSMUSP00000136166.1	10.342
	GYFEVTHDI	9	0.0134	Cat	ENSMUSG00000027187.10	ENSMUSP00000028610.3	49.1547
	GYFGAVGAL	9	0.0649	Pank2	ENSMUSG00000037514.17	ENSMUSP00000119606.1	39.4398
	GYFGSTQGL	9	0.0135	Exoc3	ENSMUSG00000034152.6	ENSMUSP00000039416.5	29.1498
	GYFNTYKLL	9	0.0554	Cpne3	ENSMUSG00000028228.5	ENSMUSP00000029885.4	24.6856
	GYFPNKKQL	9	0.0095	Rad50	ENSMUSG00000020380.16	ENSMUSP00000020649.7	28.2416
	GYFRSQTGL	9	0.008	Sspo	ENSMUSG00000029797.13	ENSMUSP00000148570.1	5.90789
	GYFSSRPAL	9	0.0088	Man2b1	ENSMUSG00000005142.10	ENSMUSP00000034121.9	35.696
	GYGEVISSL	9	0.0083	Sall2	ENSMUSG00000049532.11	ENSMUSP00000154331.1	0
	GYGPIISSL	9	0.0053	Nudt21	ENSMUSG00000031754.10	ENSMUSP00000034204.9	36.582
	GYGQGAGTL	9	0.0581	Csrp1	ENSMUSG00000026421.14	ENSMUSP00000095169.2	96.0825
	GYGSMFTKI	9	0.0079	Gabbr1	ENSMUSG00000024462.17	ENSMUSP00000025338.9	44.9471
	GYGTQKSSL	9	0.0532	Triobp	ENSMUSG00000033088.19	ENSMUSP00000105311.2	69.4078
	GYHSMKNYI	9	0.0053	Gnpda2	ENSMUSG00000029209.15	ENSMUSP00000112484.1	0.076001
	GYIAGRANI	9	0.0079	Gpr155	ENSMUSG00000041762.16	ENSMUSP00000075788.5	3.68547
	GYIASLHEL	9	0.0045	Als2	ENSMUSG00000026024.14	ENSMUSP00000027178.6	30.2349
	GYIESIQHI	9	0.0018	Mgme1	ENSMUSG00000027424.11	ENSMUSP00000105655.1	27.0735
	GYIGGKKEL	9	0.038	Sptlc3	ENSMUSG00000039092.9	ENSMUSP00000105710.1	0
	GYIGSHTVL	9	0.0047	Gale	ENSMUSG00000028671.16	ENSMUSP00000099600.3	23.4004
	GYIKLINFI	9	0.009	Prmt3	ENSMUSG00000030505.17	ENSMUSP00000032715.6	66.7708
	GYILSIHRI	9	0.0065	Lipa	ENSMUSG00000024781.16	ENSMUSP00000136967.1	27.9897
	GYIPSGHSL	9	0.0024	Tns1	ENSMUSG00000055322.15	ENSMUSP00000127715.1	21.2137
	GYIQQINNL	9	0.0091	Trim37	ENSMUSG00000018548.15	ENSMUSP00000049057.6	30.8822
	GYISVIRQI	9	0.0075	Bank1	ENSMUSG00000037922.13	ENSMUSP00000035484.8	9.43895
	GYIVTGGGL	9	0.0853	Parp14	ENSMUSG00000034422.14	ENSMUSP00000037657.8	8.66911
	GYKAGMTHI	9	0.0105	Rpl3	ENSMUSG00000060036.14	ENSMUSP00000080354.7	1107.39
	GYKESFSSI	9	0.0064	Dapk1	ENSMUSG00000021559.14	ENSMUSP00000153607.1	0.01464
	GYKETRTLL	9	0.0171	Zscan29	ENSMUSG00000050619.14	ENSMUSP00000106289.2	10.18
	GYKQTLKMI	9	0.1686	Rpl30	ENSMUSG00000058600.13	ENSMUSP00000154172.1	705.127
	GYLAIVEHL	9	0.0074	Nfkbia	ENSMUSG00000021025.8	ENSMUSP00000021413.7	31.6004
	GYLANMGAL	9	0.0585	Pfkp	ENSMUSG00000021196.14	ENSMUSP00000117030.1	23.9535
	GYLATVTGI	9	0.0076	Pfkl	ENSMUSG00000020277.10	ENSMUSP00000020522.8	62.2623
	GYLELLDHV	9	0.0249	Tln1	ENSMUSG00000028465.16	ENSMUSP00000030187.7	143.769
	GYLFSQGHL	9	0.0476	Adar	ENSMUSG00000027951.16	ENSMUSP00000096525.2	59.7008
	GYLGCIQTL	9	0.0322	Sncaip	ENSMUSG00000024534.15	ENSMUSP00000111069.2	0
	GYLGNLSMV	9	0.034	Nup107	ENSMUSG00000052798.13	ENSMUSP00000151757.1	48.8171
	GYLGQVTTI	9	0.0027	Uba2	ENSMUSG00000052997.15	ENSMUSP00000099807.4	109.377
	GYLGSHQRI	9	0.0063	Zfp946	ENSMUSG00000071266.13	ENSMUSP00000113244.1	24.1553
	GYLITNREI	9	0.0185	Pole	ENSMUSG00000007080.14	ENSMUSP00000007296.5	44.4885
	GYLKDSTLI	9	0.0112	Clec9a	ENSMUSG00000046080.17	ENSMUSP00000056625.8	0
	GYLKGYTLV	9	0.0224	Rbm8a2	ENSMUSG00000078184.1	ENSMUSP00000100599.1	0.045061
	GYLKLWDTV	9	0.0414	Tep1	ENSMUSG00000006281.8	ENSMUSP00000006444.7	24.7062
	GYLLDKETL	9	0.0441	Zer1	ENSMUSG00000039686.14	ENSMUSP00000046441.8	24.3052
	GYLPGNEKL	9	0.0099	Psme2b	ENSMUSG00000078153.3	ENSMUSP00000100564.1	11.2648
	GYLPLAHVL	9	0.006	Acsl3	ENSMUSG00000032883.15	ENSMUSP00000045291.8	34.5537
	GYLPNKQVL	9	0.0084	Gch1	ENSMUSG00000037580.10	ENSMUSP00000087405.6	70.2988
	GYLPSATKV	9	0.0054	Qser1	ENSMUSG00000074994.5	ENSMUSP00000114062.1	21.4492
	GYLPTPGSM	9	0.0325	Bcl9l	ENSMUSG00000063382.6	ENSMUSP00000151342.1	27.2519
	GYLPVQTVL	9	0.0057	Utrn	ENSMUSG00000019820.11	ENSMUSP00000076093.4	26.5365
	GYLQPAGDL	9	0.1281	Plek	ENSMUSG00000020120.15	ENSMUSP00000099945.3	0
	GYLSSERLI	9	0.0357	Ezr	ENSMUSG00000052397.8	ENSMUSP00000063734.6	302.239
	GYLSSRVLL	9	0.0084	Mief2	ENSMUSG00000018599.5	ENSMUSP00000018743.4	7.47696
	GYLVTQDEL	9	0.0457	Polr2e	ENSMUSG00000004667.18	ENSMUSP00000004786.9	280.382
	GYMNSQQSL	9	0.0048	Maml2	ENSMUSG00000031925.17	ENSMUSP00000124083.2	8.59028
	GYMPSASMT	9	0.5503	Ndrg4	ENSMUSG00000036564.17	ENSMUSP00000079495.7	0
	GYMTPGLTV	9	0.0083	Tcof1	ENSMUSG00000024613.16	ENSMUSP00000135639.1	77.3139
	GYNKAKAYI	9	0.0086	Ptprg	ENSMUSG00000021745.14	ENSMUSP00000022264.6	12.4916
	GYNKQNTTL	9	0.0067	Pi4ka	ENSMUSG00000041720.14	ENSMUSP00000036162.5	31.3093
	GYNSVQHLI	9	0.0089	Tti1	ENSMUSG00000027650.12	ENSMUSP00000029179.4	32.5195
	GYQRLLELI	9	0.0147	Virma	ENSMUSG00000040720.15	ENSMUSP00000063188.7	28.3791
	GYQSTRSKL	9	0.007	Nat2	ENSMUSG00000051147.10	ENSMUSP00000091181.5	8.17827
	GYQTAFSQL	9	0.0056	Cse1l	ENSMUSG00000002718.14	ENSMUSP00000002790.7	88.5461
	GYQVLRSVL	9	0.0143	Nol6	ENSMUSG00000028430.14	ENSMUSP00000030138.8	55.3345
	GYRSCLQLI	9	0.2126	Sbf2	ENSMUSG00000038371.15	ENSMUSP00000132072.1	33.1786
	GYSGLLTGV	9	0.1091	Tex264	ENSMUSG00000040813.16	ENSMUSP00000133194.2	89.3723
	GYSHILTNI	9	0.0102	Pter	ENSMUSG00000026730.12	ENSMUSP00000118645.2	52.9722
	GYSSVVQAL	9	0.0095	Slc39a11	ENSMUSG00000041654.15	ENSMUSP00000071469.3	41.4897
	GYTITPNTL	9	0.015	Pcsk7	ENSMUSG00000035382.9	ENSMUSP00000047508.6	21.8852
	GYTPQRALI	9	0.0412	Depdc5	ENSMUSG00000037426.18	ENSMUSP00000052807.6	15.6
	GYTSGLSLL	9	0.0162	Slc38a2	ENSMUSG00000022462.7	ENSMUSP00000023099.6	435.062
	GYVDNKEFV	9	0.0525	H2-D1	ENSMUSG00000073411.12	ENSMUSP00000134570.1	1190.5
	GYVETPRGL	9	0.0396	Rpl3	ENSMUSG00000060036.14	ENSMUSP00000080354.7	1107.39
	GYVNSSSQI	9	0.0055	Wdr44	ENSMUSG00000036769.14	ENSMUSP00000044616.6	9.19806
	GYVPIRTPA	9	0.4031	Sf3b1	ENSMUSG00000025982.13	ENSMUSP00000027127.7	124.525
	GYVPSQADV	9	0.1044	Eef1b2	ENSMUSG00000025967.16	ENSMUSP00000116492.1	973.942
	GYVQGINDL	9	0.0383	Tbc1d22a	ENSMUSG00000051864.10	ENSMUSP00000065721.8	30.3109
	GYVQGMSDL	9	0.0497	Tbc1d17	ENSMUSG00000038520.15	ENSMUSP00000048260.8	32.2195
	GYVQGMSFI	9	0.0089	Tbc1d14	ENSMUSG00000029192.17	ENSMUSP00000121816.1	25.6277
	GYVQSKEMI	9	0.0094	Psmd3	ENSMUSG00000017221.14	ENSMUSP00000017365.8	132.879
	GYVVGRAAL	9	0.0357	Fbxo5	ENSMUSG00000019773.7	ENSMUSP00000019907.7	47.1518
	GYWNTYTEL	9	0.0189	N4bp2l1	ENSMUSG00000041132.11	ENSMUSP00000016279.7	1.78933
	GYYAMVGQV	9	0.1098	Gpat4	ENSMUSG00000031545.6	ENSMUSP00000127325.1	63.528
	GYYKNNMKV	9	0.0372	Blk	ENSMUSG00000014453.4	ENSMUSP00000014597.3	0
	GYYNGHTKV	9	0.0116	Lck	ENSMUSG00000000409.14	ENSMUSP00000125777.1	9.82947
	GYYNNSTKV	9	0.0118	Lyn	ENSMUSG00000042228.14	ENSMUSP00000038838.6	6.87486
	GYYQANERV	9	0.0502	Emc8	ENSMUSG00000031819.13	ENSMUSP00000034277.6	32.8389
	GYYTMKSNL	9	0.0068	Cd40lg	ENSMUSG00000031132.1	ENSMUSP00000033466.1	0
	HFFNVKSNL	9	0.1518	Sec24d	ENSMUSG00000039234.11	ENSMUSP00000035823.7	50.4828
	HFIKTRSLI	9	0.0588	Tsnax	ENSMUSG00000056820.7	ENSMUSP00000075290.6	0
	HFLPMLQTV	9	0.0428	Myl6	ENSMUSG00000090841.2	ENSMUSP00000128803.1	876.395
	HFLPVKTIL	9	0.0834	Hexb	ENSMUSG00000021665.9	ENSMUSP00000022169.7	80.0783
	HFSTVKTHL	9	0.0588	Tsn	ENSMUSG00000026374.14	ENSMUSP00000027623.7	29.4885
	HFVEGQTVV	9	0.344	Pdcd11	ENSMUSG00000025047.9	ENSMUSP00000072008.2	56.2503
	HFYNVKSSL	9	0.0792	Sec24c	ENSMUSG00000039367.11	ENSMUSP00000045955.8	68.6746
	HFYSSISSL	9	0.033	Nfe2l2	ENSMUSG00000015839.6	ENSMUSP00000099733.4	141.269
	HFYSSKSEI	9	0.0334	Msh6	ENSMUSG00000005370.4	ENSMUSP00000005503.3	53.8779
	HYCDSPTTV	9	0.0165	Gm15056	ENSMUSG00000082976.10	ENSMUSP00000131853.2	0
	HYCITLSAA	9	1.6553	Ly6e	ENSMUSG00000022587.14	ENSMUSP00000140145.1	2807.88
	HYCTLRAEL	9	0.0407	Nelfb	ENSMUSG00000013465.19	ENSMUSP00000057731.9	63.0884
	HYDVVVGVL	9	0.1261	B3galnt2	ENSMUSG00000039242.10	ENSMUSP00000097336.3	38.1337
	HYEITKQDI	9	0.1384	Sos1	ENSMUSG00000024241.7	ENSMUSP00000067786.5	18.8791
	HYFEDKENI	9	0.0104	Plk2	ENSMUSG00000021701.8	ENSMUSP00000022212.7	190.717
	HYFNTPFQL	9	0.0077	Pptc7	ENSMUSG00000038582.15	ENSMUSP00000051838.8	32.5745
	HYGESITNI	9	0.0056	Ddhd1	ENSMUSG00000037697.19	ENSMUSP00000107459.2	21.2468
	HYGTIRTLL	9	0.0134	Edrf1	ENSMUSG00000039990.16	ENSMUSP00000059166.6	11.7196
	HYHALASFV	9	0.0221	Sesn3	ENSMUSG00000032009.8	ENSMUSP00000146784.1	0
	HYHQLLEKV	9	0.0192	Mars	ENSMUSG00000040354.14	ENSMUSP00000037446.5	145.775
	HYIGCNGFL	9	0.1546	Ifi203	ENSMUSG00000039997.16	ENSMUSP00000042071.8	271.05
	HYIGTKSMA	9	0.7158	Rfx7	ENSMUSG00000037674.15	ENSMUSP00000127192.1	16.7034
	HYIKNHEFI	9	0.005	Prkcd	ENSMUSG00000021948.17	ENSMUSP00000107829.3	58.8944
	HYIPVKTDL	9	0.0054	Poglut1	ENSMUSG00000034064.14	ENSMUSP00000038166.6	34.0393
	HYKDMLSEL	9	0.0072	Dock10	ENSMUSG00000038608.15	ENSMUSP00000077099.5	0.048184
	HYLASKTWT	9	1.102	Fbxo10	ENSMUSG00000048232.12	ENSMUSP00000058233.6	10.1785
	HYLDMNTVL	9	0.0047	Rnf213	ENSMUSG00000070327.14	ENSMUSP00000091429.5	32.4008
	HYLDQLNHI	9	0.0049	Mapk3	ENSMUSG00000063065.13	ENSMUSP00000101969.1	229.237
	HYLDTTTLI	9	0.0034	Crk	ENSMUSG00000017776.15	ENSMUSP00000017920.7	84.4175
	HYLEAGSRL	9	0.0052	Tpgs1	ENSMUSG00000020308.6	ENSMUSP00000020552.5	52.2441
	HYLGTVTAV	9	0.0079	Ctc1	ENSMUSG00000020898.18	ENSMUSP00000021278.7	60.5696
	HYLPDLHHM	9	0.0211	Lama5	ENSMUSG00000015647.9	ENSMUSP00000015791.5	191.152
	HYLPSYYHL	9	0.0062	Dcps	ENSMUSG00000032040.15	ENSMUSP00000034539.5	62.9605
	HYLSAMASI	9	0.0047	Bcl2l11	ENSMUSG00000027381.16	ENSMUSP00000105970.2	22.2715
	HYMSSLSYL	9	0.0018	Prkdc	ENSMUSG00000022672.8	ENSMUSP00000023352.7	11.3363
	HYNVAKQSI	9	0.0078	Nsg1	ENSMUSG00000029126.7	ENSMUSP00000031009.4	0
	HYQAAFNNL	9	0.0135	Smg1	ENSMUSG00000030655.15	ENSMUSP00000032891.8	36.6378
	HYQAVRKAL	9	0.0482	Utrn	ENSMUSG00000019820.11	ENSMUSP00000076093.4	26.5365
	HYQESGSVI	9	0.0057	Ddx46	ENSMUSG00000021500.17	ENSMUSP00000133245.1	59.9923
	HYQIIKNRL	9	0.0301	Poglut1	ENSMUSG00000034064.14	ENSMUSP00000038166.6	34.0393
	HYQNMKHAI	9	0.0055	Snapc1	ENSMUSG00000021113.5	ENSMUSP00000021532.4	11.6149
	HYQPSVNNI	9	0.0027	Chst15	ENSMUSG00000030930.14	ENSMUSP00000076682.3	3.10632
	HYQQALTSA	9	0.2884	Mbnl2	ENSMUSG00000022139.17	ENSMUSP00000085763.6	66.726
	HYQQLLQSL	9	0.0042	Plec	ENSMUSG00000022565.15	ENSMUSP00000057158.7	152.621
	HYQQVFNGL	9	0.0161	Atr	ENSMUSG00000032409.15	ENSMUSP00000034980.8	25.5699
	HYQSIGSTL	9	0.0015	Ralgapa2	ENSMUSG00000037110.20	ENSMUSP00000105613.2	7.15082
	HYSISYSDI	9	0.0813	Trio	ENSMUSG00000022263.10	ENSMUSP00000087714.5	43.3656
	HYVAGLVGI	9	0.0193	Fdft1	ENSMUSG00000021273.11	ENSMUSP00000158805.1	34.5171
	HYVITARAL	9	0.0479	Pes1	ENSMUSG00000020430.12	ENSMUSP00000105612.1	87.2275
	HYVTELTEL	9	0.0087	Gbp8	ENSMUSG00000034438.16	ENSMUSP00000031235.6	6.28861
	HYVWNRTEL	9	0.0079	Alpl	ENSMUSG00000028766.10	ENSMUSP00000030551.4	0
	HYWPVHNEL	9	0.0088	Smad4	ENSMUSG00000024515.13	ENSMUSP00000025393.7	57.7953
	HYYETPTGI	9	0.0038	Trappc1	ENSMUSG00000049299.14	ENSMUSP00000099662.1	90.2001
	HYYSVRDTL	9	0.0033	Dct	ENSMUSG00000022129.4	ENSMUSP00000022725.2	0
	HYYVSRDTL	9	0.0051	Tyr	ENSMUSG00000004651.6	ENSMUSP00000004770.5	0
	IFDRVLTEL	9	0.181	Rxrg	ENSMUSG00000015843.10	ENSMUSP00000015987.3	0
	IFFPAATGI	9	0.1001	Slc12a1	ENSMUSG00000027202.12	ENSMUSP00000106120.2	0.226361
	IFLPGLAHI	9	0.0544	Dhx29	ENSMUSG00000042426.6	ENSMUSP00000035244.5	33.5089
	IFTSVRSEL	9	0.1663	Kdm7a	ENSMUSG00000042599.8	ENSMUSP00000002305.8	6.80314
	IGAEVYHNL	9	2.757	Eno1	ENSMUSG00000063524.13	ENSMUSP00000079727.6	1149.92
	IGAGLEFGK	9	32.5641	Cyp39a1	ENSMUSG00000023963.10	ENSMUSP00000130073.1	8.52042
	IGMTKADLI	9	4.4425	Hsp90aa1	ENSMUSG00000021270.13	ENSMUSP00000091921.4	575.956
	IIIGMRTQL	9	1.3141	Ythdc2	ENSMUSG00000034653.11	ENSMUSP00000048340.7	12.1925
	ILATCRTAL	9	2.7867	Herc1	ENSMUSG00000038664.16	ENSMUSP00000044801.6	20.8026
	ILSDDYSKI	9	5.6602	Nol10	ENSMUSG00000061458.9	ENSMUSP00000035930.10	28.1122
	IYAPIREAL	9	0.0063	Hsdl1	ENSMUSG00000034189.5	ENSMUSP00000044371.4	28.4853
	IYASSKDAI	9	0.0091	Dstn	ENSMUSG00000015932.8	ENSMUSP00000099461.3	179.509
	IYCPPETAV	9	0.1031	Rdx	ENSMUSG00000032050.18	ENSMUSP00000128249.1	95.195
	IYDICRRNL	9	0.2547	Tuba4a	ENSMUSG00000026202.13	ENSMUSP00000140657.1	34.0153
	IYDKCITEL	9	0.051	Cnot1	ENSMUSG00000036550.16	ENSMUSP00000096073.4	74.6303
	IYDKIKTGL	9	0.0126	Hsd17b12	ENSMUSG00000027195.10	ENSMUSP00000028619.4	180.319
	IYEAMRQVL	9	0.0173	Appl2	ENSMUSG00000020263.14	ENSMUSP00000020500.7	24.8278
	IYEETRGVL	9	0.0763	Hist2h4	ENSMUSG00000091405.2	ENSMUSP00000129930.1	0.375399
	IYEGQITAL	9	0.0332	Abca9	ENSMUSG00000041797.7	ENSMUSP00000036338.3	0.031925
	IYELIQTEL	9	0.0172	Arhgef2	ENSMUSG00000028059.16	ENSMUSP00000135168.2	215.572
	IYELMQTEL	9	0.0167	Akap13	ENSMUSG00000066406.15	ENSMUSP00000147237.1	6.98378
	IYESVRNKL	9	0.0242	Wdpcp	ENSMUSG00000020319.9	ENSMUSP00000020568.3	3.76478
	IYFPSVTGI	9	0.0031	Slc12a5	ENSMUSG00000017740.17	ENSMUSP00000144623.1	0.819073
	IYGDVISNI	9	0.0231	Eif2b5	ENSMUSG00000003235.13	ENSMUSP00000003320.6	57.6834
	IYGGLNSHL	9	0.0185	Fryl	ENSMUSG00000070733.13	ENSMUSP00000098687.5	16.4969
	IYGPIASTI	9	0.004	Cpa3	ENSMUSG00000001865.2	ENSMUSP00000001921.1	0
	IYGQTLTWL	9	0.0653	Tmc6	ENSMUSG00000025572.17	ENSMUSP00000026659.3	18.4557
	IYHGLATLL	9	0.0083	Afdn	ENSMUSG00000068036.15	ENSMUSP00000128891.2	165.686
	IYHIVMSVL	9	0.1047	Laptm5	ENSMUSG00000028581.17	ENSMUSP00000118415.1	0
	IYKALQTAL	9	0.0136	Tradd	ENSMUSG00000031887.13	ENSMUSP00000034359.3	37.925
	IYKCVNTTL	9	0.0159	Cap1	ENSMUSG00000028656.14	ENSMUSP00000068260.5	188.095
	IYKDSSTFL	9	0.008	Mettl14	ENSMUSG00000028114.16	ENSMUSP00000087848.8	39.7976
	IYKGVIQAI	9	0.0234	Rtn4	ENSMUSG00000020458.16	ENSMUSP00000099907.3	148.254
	IYKNARSLL	9	0.0844	Heatr5b	ENSMUSG00000039414.10	ENSMUSP00000094882.2	27.883
	IYKNSISKI	9	0.0165	Utp6	ENSMUSG00000035575.11	ENSMUSP00000103876.1	39.6403
	IYLASKNLI	9	0.0098	Arfgef1	ENSMUSG00000067851.11	ENSMUSP00000085986.4	45.2093
	IYLSSARMV	9	0.0538	Map3k1	ENSMUSG00000021754.17	ENSMUSP00000104890.2	8.62874
	IYMNLASHI	9	0.0031	Gatad2b	ENSMUSG00000042390.9	ENSMUSP00000142514.1	36.0311
	IYNHMYSGV	9	0.2003	Fbxo11	ENSMUSG00000005371.15	ENSMUSP00000121206.2	54.7408
	IYNQVKQII	9	0.0154	Dlg1	ENSMUSG00000022770.17	ENSMUSP00000110859.1	79.0786
	IYNRINNDL	9	0.0582	Atg2a	ENSMUSG00000024773.15	ENSMUSP00000046412.6	30.7003
	IYQKARQTL	9	0.0069	Rap1gap2	ENSMUSG00000038807.19	ENSMUSP00000099580.1	0.829962
	IYQKVNERI	9	0.0139	Vdac3	ENSMUSG00000008892.12	ENSMUSP00000136273.1	313.757
	IYQKVRHRL	9	0.0307	Strip1	ENSMUSG00000014601.13	ENSMUSP00000068587.5	51.4914
	IYQQSRAYV	9	0.011	2310011J03Rik	ENSMUSG00000020133.8	ENSMUSP00000020341.8	36.7208
	IYRPTINKL	9	0.0344	Wdr91	ENSMUSG00000058486.11	ENSMUSP00000079974.5	23.29
	IYSEVATLI	9	0.0088	Pcm1	ENSMUSG00000031592.10	ENSMUSP00000039709.7	62.0712
	IYSQLQQEI	9	0.0064	Stat6	ENSMUSG00000002147.18	ENSMUSP00000089708.5	106.25
	IYSTCVSKL	9	0.0598	Kif21b	ENSMUSG00000041642.18	ENSMUSP00000074661.4	0.418922
	IYSTSKAFI	9	0.0161	N4bp2l2	ENSMUSG00000029655.17	ENSMUSP00000113895.1	32.5844
	IYVEQKQYI	9	0.0053	Ctr9	ENSMUSG00000005609.16	ENSMUSP00000005749.5	42.3112
	IYVNMKTDF	9	0.2795	Pop7	ENSMUSG00000029715.5	ENSMUSP00000106664.1	61.4258
	IYVSERTEL	9	0.0099	Fam126a	ENSMUSG00000028995.14	ENSMUSP00000030849.6	19.1872
	IYVSSIEQI	9	0.0036	Gabrq	ENSMUSG00000031344.11	ENSMUSP00000110200.1	0
	KCAPLATEV	9	4.5654	Akap12	ENSMUSG00000038587.9	ENSMUSP00000035829.5	0.518292
	KFACNGTVI	9	0.1977	Eif1b	ENSMUSG00000006941.5	ENSMUSP00000149825.1	49.5413
	KFAEGITKI	9	0.0413	Mtrex	ENSMUSG00000016018.4	ENSMUSP00000022281.3	58.0088
	KFAPTVSDL	9	0.0864	Snx29	ENSMUSG00000071669.14	ENSMUSP00000138025.1	2.00096
	KFDKVLTAL	9	0.1083	Sh2d3c	ENSMUSG00000059013.12	ENSMUSP00000073866.4	1.62395
	KFDSCLSDL	9	1.3039	Cog4	ENSMUSG00000031753.16	ENSMUSP00000128518.1	39.5171
	KFDTVKSVL	9	0.1418	Cop1	ENSMUSG00000040782.12	ENSMUSP00000076160.5	40.5808
	KFFQTPEGL	9	0.0892	Klf3	ENSMUSG00000029178.14	ENSMUSP00000129363.1	88.8308
	KFHPNGSTL	9	0.0082	Snrnp40	ENSMUSG00000074088.6	ENSMUSP00000101616.3	57.4653
	KFHRTWTEI	9	0.0788	Flt3	ENSMUSG00000042817.15	ENSMUSP00000039041.8	0
	KFIATLQYI	9	0.0282	Prep	ENSMUSG00000019849.11	ENSMUSP00000097444.2	26.9197
	KFIMSYNHI	9	0.0703	Csf2rb	ENSMUSG00000071713.6	ENSMUSP00000154836.1	0.029241
	KFITDCTGL	9	0.3015	Ufl1	ENSMUSG00000040359.14	ENSMUSP00000100059.3	16.9296
	KFKASRDSI	9	0.2543	Smc3	ENSMUSG00000024974.10	ENSMUSP00000025930.9	101.179
	KFKGMKSYI	9	0.1316	Snx18	ENSMUSG00000042364.11	ENSMUSP00000104864.3	23.2547
	KFLAAGTHL	9	0.0353	Rpsa	ENSMUSG00000032518.6	ENSMUSP00000035105.5	2939.45
	KFLASVSTV	9	0.0586	Hba-a1	ENSMUSG00000069919.7	ENSMUSP00000090897.3	0.186489
	KFLPSLVTL	9	0.0249	BC048403	ENSMUSG00000053684.8	ENSMUSP00000070834.7	19.1997
	KFLPSSQEL	9	0.0249	Tmem131	ENSMUSG00000026116.11	ENSMUSP00000027290.5	37.9015
	KFNPSLSVV	9	0.1451	Zdhhc13	ENSMUSG00000030471.17	ENSMUSP00000112498.1	34.6297
	KFNQILTAL	9	0.0578	Bcar3	ENSMUSG00000028121.8	ENSMUSP00000029766.4	59.3836
	KFQGMISEL	9	0.038	Col18a1	ENSMUSG00000001435.15	ENSMUSP00000080358.6	25.7871
	KFQMAYSNL	9	0.3106	Srp14	ENSMUSG00000009549.14	ENSMUSP00000009693.8	133.632
	KFREDRSLL	9	0.5408	Arap1	ENSMUSG00000032812.18	ENSMUSP00000102624.2	29.1636
	KFSAMLDGI	9	0.4696	4932438A13Rik	ENSMUSG00000037270.18	ENSMUSP00000060199.8	16.7972
	KFSETATAI	9	0.069	Trrap	ENSMUSG00000045482.16	ENSMUSP00000098035.3	64.2044
	KFSSSLNTL	9	0.0641	Fbf1	ENSMUSG00000020776.18	ENSMUSP00000099320.1	39.354
	KFTETLTNI	9	0.074	Gm4070	ENSMUSG00000078606.8	ENSMUSP00000102377.2	19.7933
	KFTNSLTTV	9	0.16	Fam114a1	ENSMUSG00000029185.14	ENSMUSP00000031080.8	22.9861
	KFVAALSVL	9	0.1807	Atp13a2	ENSMUSG00000036622.15	ENSMUSP00000126461.1	18.5335
	KFVDGVSTV	9	0.0694	Smc2	ENSMUSG00000028312.19	ENSMUSP00000099979.3	50.9326
	KFVQSGSHL	9	0.0237	Plod3	ENSMUSG00000004846.10	ENSMUSP00000004968.4	138.246
	KFVQSKWLI	9	0.2027	Nsmce1	ENSMUSG00000030750.13	ENSMUSP00000033006.7	61.4635
	KFVSTRSLI	9	0.068	Atp5g2	ENSMUSG00000062683.11	ENSMUSP00000140414.1	448.973
	KFVTDIDEL	9	0.3498	Cdk6	ENSMUSG00000040274.11	ENSMUSP00000126024.1	32.5303
	KGPEALQEF	9	2.4783	Qrich1	ENSMUSG00000006673.14	ENSMUSP00000141716.1	79.1654
	KIAELNSVI	9	1.4364	Jakmip1	ENSMUSG00000063646.18	ENSMUSP00000122584.1	0.020042
	KIAKMVTSL	9	0.5867	Asxl1	ENSMUSG00000042548.14	ENSMUSP00000154224.1	31.6938
	KICKMNVHI	9	2.3443	Prkch	ENSMUSG00000021108.18	ENSMUSP00000021527.8	0.287849
	KIFPSKNYI	9	0.4749	Macf1	ENSMUSG00000028649.20	ENSMUSP00000095507.4	104.48
	KLAALASDI	9	3.823	Nup133	ENSMUSG00000039509.8	ENSMUSP00000048084.7	22.2537
	KLAELKTHI	9	0.4435	Acadl	ENSMUSG00000026003.5	ENSMUSP00000027153.5	125.584
	KLAPNLTEL	9	0.3801	Plxna3	ENSMUSG00000031398.13	ENSMUSP00000004326.3	16.0526
	KLCPNNQEI	9	1.3655	Tanc1	ENSMUSG00000035168.16	ENSMUSP00000108187.1	30.5235
	KLFSTETSL	9	0.7014	Zfp574	ENSMUSG00000045252.11	ENSMUSP00000136547.1	18.8576
	KLGPAGTTI	9	0.5721	Edrf1	ENSMUSG00000039990.16	ENSMUSP00000059166.6	11.7196
	KLLALYNHI	9	1.2916	Rasgrp1	ENSMUSG00000027347.18	ENSMUSP00000099593.4	0
	KLLETKNEL	9	1.0123	Wdr12	ENSMUSG00000026019.15	ENSMUSP00000027173.8	24.6395
	KLLNCRTKI	9	2.4338	Tbc1d4	ENSMUSG00000033083.16	ENSMUSP00000125509.1	8.51789
	KLLNTRHNV	9	2.8403	Sdf2	ENSMUSG00000002064.10	ENSMUSP00000002133.8	50.2707
	KLLPSVTEL	9	0.3273	Taf1	ENSMUSG00000031314.18	ENSMUSP00000112772.1	42.9436
	KLLQTMSDL	9	2.6485	Ripor2	ENSMUSG00000036006.20	ENSMUSP00000106012.1	0.797142
	KLSPLREKL	9	0.9825	Smg7	ENSMUSG00000042772.15	ENSMUSP00000073144.6	36.7209
	KLTIMHSHI	9	1.6131	Trim25	ENSMUSG00000000275.16	ENSMUSP00000098192.2	65.0613
	KLVALETGI	9	3.4869	Phldb1	ENSMUSG00000048537.16	ENSMUSP00000122661.1	32.3352
	KLVEGRTHI	9	0.5065	C4b	ENSMUSG00000073418.4	ENSMUSP00000069418.8	0.618285
	KLVNTVSTL	9	0.6859	Taf4b	ENSMUSG00000054321.7	ENSMUSP00000157354.1	12.3626
	KLVPLKETI	9	0.4947	Atp5b	ENSMUSG00000025393.12	ENSMUSP00000026459.5	1176.35
	KLVTTVTEI	9	0.8121	Cap1	ENSMUSG00000028656.14	ENSMUSP00000068260.5	188.095
	KLVYTPLTD	9	57.2414	Dync2h1	ENSMUSG00000047193.16	ENSMUSP00000046733.6	5.84574
	KMAECYTML	9	1.1988	Anapc7	ENSMUSG00000029466.11	ENSMUSP00000113928.1	44.0471
	KMAQLRTEL	9	0.2651	Smg6	ENSMUSG00000038290.15	ENSMUSP00000043555.6	15.9786
	KMLELRTEI	9	0.2681	Mcur1	ENSMUSG00000021371.5	ENSMUSP00000021800.4	10.4286
	KMNKLGTKI	9	0.3839	Cavin2	ENSMUSG00000045954.7	ENSMUSP00000055694.6	258.533
	KMTQLFTKV	9	1.2317	Hif1a	ENSMUSG00000021109.13	ENSMUSP00000106088.1	79.8423
	KMVETLSNL	9	0.5048	Lig1	ENSMUSG00000056394.17	ENSMUSP00000136972.1	72.9802
	KMVNLKEKI	9	0.8897	Kdm1a	ENSMUSG00000036940.15	ENSMUSP00000111977.2	61.1157
	KQLEDGRTL	9	0.5293	Gm8797	ENSMUSG00000103034.1	ENSMUSP00000141419.1	15.941
	KSMEVFQEP	9	13.4384	4932415D10Rik	ENSMUSG00000044581.8	ENSMUSP00000151425.1	0
	KYAAKSIAL	9	0.0414	Iqca	ENSMUSG00000026301.16	ENSMUSP00000108717.2	0.762272
	KYAECMEML	9	0.088	Trak1	ENSMUSG00000032536.12	ENSMUSP00000147604.1	31.483
	KYAELRDTI	9	0.0024	Myo6	ENSMUSG00000033577.18	ENSMUSP00000036181.8	11.615
	KYAHMINGF	9	0.2636	Adss	ENSMUSG00000015961.8	ENSMUSP00000016105.8	283.7
	KYAMMFAEL	9	0.0132	Huwe1	ENSMUSG00000025261.17	ENSMUSP00000026292.8	104.353
	KYAPSGFYI	9	0.0042	Wdr1	ENSMUSG00000005103.12	ENSMUSP00000005234.9	211.79
	KYATGENTV	9	0.0267	Osbpl9	ENSMUSG00000028559.17	ENSMUSP00000081396.6	68.4654
	KYATMKRML	9	0.0396	Fcf1	ENSMUSG00000021243.14	ENSMUSP00000021669.8	121.75
	KYAVAIGSL	9	0.0224	Slc7a1	ENSMUSG00000041313.14	ENSMUSP00000046714.8	94.0983
	KYCDNATSL	9	0.0078	Cybb	ENSMUSG00000015340.10	ENSMUSP00000015484.3	0
	KYCISVRTL	9	0.0502	Iqsec1	ENSMUSG00000034312.15	ENSMUSP00000118802.1	51.557
	KYCKDGTYI	9	0.016	Slc30a5	ENSMUSG00000021629.10	ENSMUSP00000065764.4	45.6114
	KYCQVIRII	9	0.1096	Rpl3	ENSMUSG00000060036.14	ENSMUSP00000080354.7	1107.39
	KYDEAASYI	9	0.0112	Gnai2	ENSMUSG00000032562.13	ENSMUSP00000142326.1	258.306
	KYDHMRAAI	9	0.0181	Ap1g2	ENSMUSG00000040701.16	ENSMUSP00000043996.8	24.2118
	KYDHMRSAL	9	0.0123	Ap1g1	ENSMUSG00000031731.16	ENSMUSP00000090844.6	32.6538
	KYDILLTAV	9	0.0428	Metap2	ENSMUSG00000036112.15	ENSMUSP00000048285.7	243.774
	KYDLVIRDL	9	0.1282	Cd84	ENSMUSG00000038147.13	ENSMUSP00000120881.1	0
	KYDPINSML	9	0.0103	Ghitm	ENSMUSG00000041028.16	ENSMUSP00000129712.2	403.292
	KYDRMKTCL	9	0.0519	Ankrd11	ENSMUSG00000035569.17	ENSMUSP00000095939.5	109.181
	KYEALKTYA	9	0.5271	Tmem126b	ENSMUSG00000030614.8	ENSMUSP00000032843.7	18.2859
	KYEALREEV	9	0.0566	Synrg	ENSMUSG00000034940.15	ENSMUSP00000059000.8	16.3504
	KYEDMKHQI	9	0.0063	Naip2	ENSMUSG00000078945.10	ENSMUSP00000070827.5	20.5955
	KYEEVLHNL	9	0.0103	Caprin2	ENSMUSG00000030309.16	ENSMUSP00000107195.2	6.62587
	KYEPIFQDI	9	0.0155	Rbl2	ENSMUSG00000031666.15	ENSMUSP00000034091.7	18.721
	KYESDRTEL	9	0.0324	Pdia5	ENSMUSG00000022844.8	ENSMUSP00000023550.7	11.3826
	KYFDSELEL	9	0.0107	Mtf2	ENSMUSG00000029267.17	ENSMUSP00000080278.4	29.137
	KYFDTNSEI	9	0.0038	Mier1	ENSMUSG00000028522.16	ENSMUSP00000102471.1	16.8108
	KYFESKEDL	9	0.0131	Gbp2b	ENSMUSG00000040264.10	ENSMUSP00000029936.4	27.4988
	KYFEVPSVL	9	0.0033	Actr10	ENSMUSG00000021076.6	ENSMUSP00000021479.5	34.8568
	KYFGGVTAL	9	0.0025	B4galt4	ENSMUSG00000022793.17	ENSMUSP00000023482.6	0.297764
	KYFKGLMHV	9	0.0068	Gnpda2	ENSMUSG00000029209.15	ENSMUSP00000121014.1	0.076001
	KYFKMGDHV	9	0.0058	Supt5	ENSMUSG00000003435.9	ENSMUSP00000003527.8	129.623
	KYFNSSGIL	9	0.0372	Ifi202b	ENSMUSG00000026535.9	ENSMUSP00000000266.7	257.328
	KYFPDNWVI	9	0.0245	Washc5	ENSMUSG00000022350.7	ENSMUSP00000022976.4	164.437
	KYFPSRVSI	9	0.0019	Mob4	ENSMUSG00000025979.13	ENSMUSP00000124790.1	55.7713
	KYFSQKRQL	9	0.0352	Zbtb24	ENSMUSG00000019826.11	ENSMUSP00000079592.8	17.4346
	KYFSSQSKL	9	0.0036	Cped1	ENSMUSG00000062980.15	ENSMUSP00000111041.2	0
	KYFSTTSSL	9	0.0018	Zfp52	ENSMUSG00000051341.6	ENSMUSP00000156662.1	4.42659
	KYFTNRLDV	9	0.0537	Slc29a1	ENSMUSG00000023942.15	ENSMUSP00000129242.1	130.899
	KYFTTLSDL	9	0.008	Mtf1	ENSMUSG00000028890.13	ENSMUSP00000101799.1	9.33516
	KYGAANLVI	9	0.1145	Rab19	ENSMUSG00000029923.4	ENSMUSP00000031986.4	0
	KYGDILHVI	9	0.0114	Dlg2	ENSMUSG00000052572.19	ENSMUSP00000155862.2	0
	KYGDLHTFL	9	0.0091	Mertk	ENSMUSG00000014361.5	ENSMUSP00000014505.4	0.89656
	KYGDMRRQI	9	0.0399	Dock1	ENSMUSG00000058325.6	ENSMUSP00000081531.4	23.2725
	KYGNLSNYL	9	0.0157	Flt1	ENSMUSG00000029648.13	ENSMUSP00000031653.5	0.106941
	KYGPVVSLL	9	0.0079	Uhmk1	ENSMUSG00000026667.14	ENSMUSP00000115622.1	38.2372
	KYGQLGLGI	9	0.0437	Herc4	ENSMUSG00000020064.9	ENSMUSP00000020258.8	29.3631
	KYGRALRYI	9	0.0595	Edrf1	ENSMUSG00000039990.16	ENSMUSP00000059166.6	11.7196
	KYGSNYNAI	9	0.0194	Smyd4	ENSMUSG00000018809.2	ENSMUSP00000047505.2	8.41465
	KYGVVLDEI	9	0.0835	Cope	ENSMUSG00000055681.14	ENSMUSP00000071078.7	92.7834
	KYHEGIEKV	9	0.0118	Nuf2	ENSMUSG00000026683.14	ENSMUSP00000106999.1	47.483
	KYHIVSTLL	9	0.0073	Terb1	ENSMUSG00000052616.10	ENSMUSP00000067324.1	0
	KYHLLLQEI	9	0.0056	Vav3	ENSMUSG00000033721.16	ENSMUSP00000036270.7	0.050312
	KYHSQYHTV	9	0.0078	Pi4ka	ENSMUSG00000041720.14	ENSMUSP00000036162.5	31.3093
	KYIASSHHL	9	0.0028	Lamp5	ENSMUSG00000027270.14	ENSMUSP00000061180.6	0
	KYICTTSAI	9	0.0075	Acly	ENSMUSG00000020917.17	ENSMUSP00000103012.1	93.5652
	KYIEGVSDF	9	0.0736	Ipp	ENSMUSG00000028696.12	ENSMUSP00000102088.1	24.0455
	KYIEIRKEA	9	0.4554	Prkdc	ENSMUSG00000022672.8	ENSMUSP00000023352.7	11.3363
	KYIENLDNL	9	0.0085	Zfyve16	ENSMUSG00000021706.14	ENSMUSP00000022217.8	15.2658
	KYIENRDVA	9	0.5394	Btbd10	ENSMUSG00000038187.14	ENSMUSP00000113496.1	33.7669
	KYIETLNVP	9	0.8282	Dhx9	ENSMUSG00000042699.11	ENSMUSP00000139825.1	119.542
	KYIGGGVCI	9	0.0129	Lama2	ENSMUSG00000019899.17	ENSMUSP00000090304.5	0.026954
	KYIHSADII	9	0.0222	Mapk14	ENSMUSG00000053436.15	ENSMUSP00000004990.6	64.3068
	KYIHSANVL	9	0.0086	Mapk3	ENSMUSG00000063065.13	ENSMUSP00000101969.1	229.237
	KYINNRNVP	9	1.0209	Laptm4a	ENSMUSG00000020585.4	ENSMUSP00000020909.3	289.276
	KYIPAARHL	9	0.0051	Zw10	ENSMUSG00000032264.9	ENSMUSP00000034803.8	28.7682
	KYIPNRGPL	9	0.018	Rpl10-ps3	ENSMUSG00000058443.5	ENSMUSP00000125806.2	71.9918
	KYIPSETDL	9	0.0086	Ccser2	ENSMUSG00000058690.14	ENSMUSP00000068550.6	28.8858
	KYIQNLQGL	9	0.0065	Trip12	ENSMUSG00000026219.14	ENSMUSP00000027421.6	92.9694
	KYITTLEDL	9	0.0174	Txndc16	ENSMUSG00000021830.14	ENSMUSP00000120287.1	18.8232
	KYKAMESKL	9	0.0349	Kif3c	ENSMUSG00000020668.10	ENSMUSP00000151286.1	12.989
	KYKASENAI	9	0.0518	Ap2m1	ENSMUSG00000022841.15	ENSMUSP00000087477.6	225.68
	KYKASIAAL	9	0.022	Myh9	ENSMUSG00000022443.17	ENSMUSP00000016771.6	247.324
	KYKDAAHLL	9	0.0294	Klc2	ENSMUSG00000024862.16	ENSMUSP00000109357.1	36.2209
	KYKDAANLL	9	0.0424	Klc1	ENSMUSG00000021288.19	ENSMUSP00000159193.1	178.216
	KYKDCVNGL	9	0.1299	Zfp945	ENSMUSG00000059142.16	ENSMUSP00000124123.3	10.3875
	KYKDIYTEL	9	0.0085	Mprip	ENSMUSG00000005417.17	ENSMUSP00000071914.6	109.663
	KYKDMGTVV	9	0.0108	Gspt1	ENSMUSG00000062203.15	ENSMUSP00000130583.1	73.1896
	KYKDSETRL	9	0.0375	Creld1	ENSMUSG00000030284.11	ENSMUSP00000032422.5	2.02253
	KYKEAAHLL	9	0.0162	Klc4	ENSMUSG00000003546.10	ENSMUSP00000156564.1	17.3596
	KYKEGKYII	9	0.0745	Ypel4	ENSMUSG00000034059.14	ENSMUSP00000158708.1	0.646254
	KYKELGEKL	9	0.0093	Pdia3	ENSMUSG00000027248.13	ENSMUSP00000028683.7	444.439
	KYKPAVNQI	9	0.0071	Akr1b3	ENSMUSG00000001642.18	ENSMUSP00000100045.4	170.235
	KYKPNSSSL	9	0.0046	Hipk1	ENSMUSG00000008730.17	ENSMUSP00000113998.1	64.2405
	KYLADMNYV	9	0.0413	Ephb2	ENSMUSG00000028664.14	ENSMUSP00000101471.2	6.94285
	KYLALRIAL	9	0.021	Ring1	ENSMUSG00000024325.8	ENSMUSP00000025183.8	36.7926
	KYLASAERA	9	0.8282	Tlx2	ENSMUSG00000068327.5	ENSMUSP00000133420.1	0
	KYLATASTM	9	0.0072	Mbp	ENSMUSG00000041607.17	ENSMUSP00000089393.4	0.284066
	KYLATLERL	9	0.0104	Tyk2	ENSMUSG00000032175.11	ENSMUSP00000001036.10	22.7341
	KYLATLETL	9	0.0042	Jak1	ENSMUSG00000028530.14	ENSMUSP00000099842.3	55.4636
	KYLATSQVL	9	0.0064	Ighm	ENSMUSG00000076617.9	ENSMUSP00000136807.2	0.056255
	KYLAVRLAL	9	0.0267	Rnf2	ENSMUSG00000026484.13	ENSMUSP00000139676.1	33.7138
	KYLDSKFSL	9	0.0097	Fam166b	ENSMUSG00000042788.12	ENSMUSP00000133752.1	0
	KYLEDRGEV	9	0.0925	Grk2	ENSMUSG00000024858.14	ENSMUSP00000025791.5	83.3281
	KYLENPNAL	9	0.005	Kank2	ENSMUSG00000032194.9	ENSMUSP00000034717.5	52.4485
	KYLGLMENL	9	0.022	Myo1c	ENSMUSG00000017774.19	ENSMUSP00000099563.3	154.464
	KYLGQLHYL	9	0.0086	Ptpn23	ENSMUSG00000036057.11	ENSMUSP00000039580.7	76.5373
	KYLGQLTSI	9	0.0029	Ccm2	ENSMUSG00000000378.15	ENSMUSP00000000388.8	70.8271
	KYLINLETL	9	0.0112	Jak2	ENSMUSG00000024789.13	ENSMUSP00000025705.6	40.0645
	KYLITKRQE	9	9.1166	Slc25a28	ENSMUSG00000040414.8	ENSMUSP00000036913.7	63.7054
	KYLKCVEDL	9	0.2073	Slfn5	ENSMUSG00000054404.13	ENSMUSP00000103793.2	0.212328
	KYLKGRTII	9	0.0076	Ibtk	ENSMUSG00000035941.15	ENSMUSP00000041145.8	30.4744
	KYLKNLLMV	9	0.0414	Atp8a1	ENSMUSG00000037685.15	ENSMUSP00000118379.2	0.085
	KYLKQNKEK	9	6.6914	Rad50	ENSMUSG00000020380.16	ENSMUSP00000020649.7	28.2416
	KYLNQNEGL	9	0.0731	Zfc3h1	ENSMUSG00000034163.10	ENSMUSP00000044069.8	41.106
	KYLNSVQYI	9	0.0025	Ralgps2	ENSMUSG00000026594.14	ENSMUSP00000132533.1	0.150135
	KYLPAQGNL	9	0.0219	Cenpj	ENSMUSG00000064128.8	ENSMUSP00000065949.7	8.58963
	KYLPDQNAL	9	0.0146	Diaph2	ENSMUSG00000034480.18	ENSMUSP00000131879.2	15.9113
	KYLPLLDRA	9	0.4853	Fbxl3	ENSMUSG00000022124.15	ENSMUSP00000022720.8	48.8042
	KYLQGKRGI	9	0.0399	Sf3b2	ENSMUSG00000024853.10	ENSMUSP00000025774.9	232.41
	KYLQILTSM	9	0.0096	Tmem104	ENSMUSG00000045980.13	ENSMUSP00000097807.2	8.11781
	KYLQLKEKL	9	0.0087	Selenow	ENSMUSG00000041571.9	ENSMUSP00000038943.7	252.568
	KYLQNDLYI	9	0.0128	Mkln1	ENSMUSG00000025609.15	ENSMUSP00000026699.8	17.5897
	KYLQQNRHI	9	0.0126	Syk	ENSMUSG00000021457.14	ENSMUSP00000113852.1	4.70325
	KYLQSKEDL	9	0.0446	Syne2	ENSMUSG00000063450.14	ENSMUSP00000047697.9	27.5692
	KYLSDNVHL	9	0.0137	Cdc37	ENSMUSG00000019471.10	ENSMUSP00000019615.9	63.3755
	KYLSGLLEV	9	0.0109	Rttn	ENSMUSG00000023066.10	ENSMUSP00000023828.7	10.3368
	KYLSQKNVV	9	0.0434	Ubr4	ENSMUSG00000066036.14	ENSMUSP00000125800.1	48.3127
	KYLSTRQDL	9	0.0194	Adam5	ENSMUSG00000031554.18	ENSMUSP00000121272.1	0.054895
	KYLSVQGQL	9	0.0179	Mtch1	ENSMUSG00000024012.18	ENSMUSP00000093077.4	197.231
	KYLTAASYL	9	0.0043	Zbtb6	ENSMUSG00000066798.3	ENSMUSP00000056100.5	20.8728
	KYLTDQSSL	9	0.0095	Mpdz	ENSMUSG00000028402.18	ENSMUSP00000102883.1	0.25182
	KYLTQREKL	9	0.0341	Zfp990	ENSMUSG00000078503.9	ENSMUSP00000101368.1	1.51178
	KYLTQRENL	9	0.0329	Zfp987	ENSMUSG00000066009.8	ENSMUSP00000089493.5	0.20065
	KYLTSVVKL	9	0.0058	Cyba	ENSMUSG00000006519.11	ENSMUSP00000017604.8	150.235
	KYLTVKDYL	9	0.0125	Atad2	ENSMUSG00000022360.8	ENSMUSP00000043691.3	129.834
	KYLVGQRLV	9	0.0659	2022-03-06	ENSMUSG00000039100.10	ENSMUSP00000087694.4	63.4072
	KYMEDVTQI	9	0.0022	Ppm1d	ENSMUSG00000020525.17	ENSMUSP00000020835.9	12.5699
	KYMEPLQEI	9	0.002	Vps13b	ENSMUSG00000037646.10	ENSMUSP00000045490.7	26.9965
	KYMETIEKL	9	0.0031	Ppp1r21	ENSMUSG00000034709.8	ENSMUSP00000048443.6	31.6168
	KYMHSAQVI	9	0.0049	Mapk7	ENSMUSG00000001034.17	ENSMUSP00000098646.2	25.6096
	KYMKSQTIL	9	0.0045	Kat7	ENSMUSG00000038909.16	ENSMUSP00000090441.5	56.9624
	KYMKSRTIL	9	0.0057	Kat6a	ENSMUSG00000031540.14	ENSMUSP00000159155.1	27.9366
	KYMLTHQEL	9	0.0047	Kif23	ENSMUSG00000032254.10	ENSMUSP00000034815.7	61.528
	KYMQMMNIL	9	0.0109	Vps50	ENSMUSG00000001376.17	ENSMUSP00000001412.8	53.8662
	KYMSVIAEL	9	0.004	Atpaf1	ENSMUSG00000028710.18	ENSMUSP00000135831.1	21.2953
	KYNDSVNSL	9	0.0054	Zfp990	ENSMUSG00000078503.9	ENSMUSP00000101368.1	1.51178
	KYNDSVNSV	9	0.0103	Gm13212	ENSMUSG00000078502.10	ENSMUSP00000101365.1	12.4144
	KYNDVSHQL	9	0.0055	Wrn	ENSMUSG00000031583.13	ENSMUSP00000033991.6	11.6094
	KYNDVVHDL	9	0.0182	2700049A03Rik	ENSMUSG00000034601.17	ENSMUSP00000118956.1	6.45197
	KYNEWTWEL	9	0.0499	Gm4070	ENSMUSG00000078606.8	ENSMUSP00000102377.2	19.7933
	KYNGAVNEI	9	0.0083	Slmap	ENSMUSG00000021870.17	ENSMUSP00000100021.1	54.1518
	KYNIMLVRL	9	0.0414	Cct8	ENSMUSG00000025613.13	ENSMUSP00000026704.7	252.118
	KYNKCKQLL	9	0.0742	Tax1bp1	ENSMUSG00000004535.12	ENSMUSP00000079548.4	126.558
	KYNKILNKY	9	1.076	Dock2	ENSMUSG00000020143.15	ENSMUSP00000090884.5	0
	KYNKLRQPF	9	0.1901	Set	ENSMUSG00000054766.13	ENSMUSP00000114557.1	364.752
	KYNLPLTKI	9	0.0074	Pnrc1	ENSMUSG00000040128.9	ENSMUSP00000040377.9	59.7998
	KYNNGSTEL	9	0.0065	Phkb	ENSMUSG00000036879.15	ENSMUSP00000050788.7	22.8599
	KYNPDKHYI	9	0.0066	Pik3c2a	ENSMUSG00000030660.9	ENSMUSP00000126092.1	26.296
	KYNPIGESV	9	0.0042	Ampd2	ENSMUSG00000027889.17	ENSMUSP00000099698.1	59.1592
	KYNPTWHCI	9	0.0305	Dynll1	ENSMUSG00000009013.5	ENSMUSP00000009157.3	280.861
	KYNRAIDSI	9	0.0079	Dot1l	ENSMUSG00000061589.14	ENSMUSP00000100973.2	19.0372
	KYNRGLTVV	9	0.0143	Gm43738	ENSMUSG00000105204.1	ENSMUSP00000142694.1	0.622513
	KYNVPLNRL	9	0.0339	Lima1	ENSMUSG00000023022.14	ENSMUSP00000104652.2	48.6051
	KYNVVSQQL	9	0.007	Cntln	ENSMUSG00000038070.15	ENSMUSP00000044138.6	10.39
	KYQAAMERL	9	0.0309	Zadh2	ENSMUSG00000049090.3	ENSMUSP00000052544.2	40.0372
	KYQDILNEI	9	0.0041	Iqgap2	ENSMUSG00000021676.10	ENSMUSP00000067685.6	0.138296
	KYQDSLQSI	9	0.0026	Syne1	ENSMUSG00000096054.3	ENSMUSP00000150262.1	14.7346
	KYQEALDVI	9	0.0136	Naa25	ENSMUSG00000042719.17	ENSMUSP00000038977.8	33.9312
	KYQEALSYL	9	0.003	Usp28	ENSMUSG00000032267.8	ENSMUSP00000149207.1	15.5758
	KYQEAQGPG	9	6.8105	Tmem25	ENSMUSG00000002032.17	ENSMUSP00000151083.1	0
	KYQECEALV	9	0.2719	Ikbip	ENSMUSG00000019975.12	ENSMUSP00000020150.3	48.5495
	KYQEINGKL	9	0.0161	Atp11b	ENSMUSG00000037400.17	ENSMUSP00000029257.8	33.5057
	KYQELKNIC	9	1.0437	Gm4070	ENSMUSG00000078606.8	ENSMUSP00000102377.2	19.7933
	KYQEVTNNL	9	0.0052	Caprin1	ENSMUSG00000027184.14	ENSMUSP00000028607.6	307.548
	KYQIAVTKV	9	0.0099	Smc1a	ENSMUSG00000041133.11	ENSMUSP00000044645.5	75.7029
	KYQKIYREI	9	0.0196	Capn2	ENSMUSG00000026509.15	ENSMUSP00000068895.8	368.279
	KYQKTFTVI	9	0.0033	Ech1	ENSMUSG00000053898.12	ENSMUSP00000066092.6	133.693
	KYQPNYKHI	9	0.0071	Esco2	ENSMUSG00000022034.10	ENSMUSP00000022613.9	25.9151
	KYQQAQEEI	9	0.0061	Rai14	ENSMUSG00000022246.14	ENSMUSP00000087815.3	153.871
	KYQQLFEDI	9	0.0235	Mcm4	ENSMUSG00000022673.5	ENSMUSP00000023353.3	83.798
	KYQQVQDAL	9	0.0101	Myo18b	ENSMUSG00000072720.9	ENSMUSP00000083810.4	0
	KYQRILERL	9	0.015	Opa1	ENSMUSG00000038084.16	ENSMUSP00000124223.1	36.5136
	KYQSMEAML	9	0.0139	Arap1	ENSMUSG00000032812.18	ENSMUSP00000102624.2	29.1636
	KYQSQNEKL	9	0.025	Tor1aip1	ENSMUSG00000026466.16	ENSMUSP00000126751.1	56.447
	KYQTVIDDI	9	0.0391	Fdft1	ENSMUSG00000021273.11	ENSMUSP00000158805.1	34.5171
	KYQVSAQGI	9	0.0077	Sgip1	ENSMUSG00000028524.21	ENSMUSP00000063712.7	0.047614
	KYQVSSNGI	9	0.0115	Fcho2	ENSMUSG00000041685.16	ENSMUSP00000042959.8	45.7281
	KYREGRTII	9	0.0746	Abca7	ENSMUSG00000035722.15	ENSMUSP00000115111.1	23.002
	KYREQVETL	9	0.0137	Dst	ENSMUSG00000026131.20	ENSMUSP00000138308.1	77.1097
	KYRGESEKL	9	0.1526	Katnal1	ENSMUSG00000041298.15	ENSMUSP00000043210.8	20.3927
	KYRHVDGNL	9	0.4965	Srp9	ENSMUSG00000026511.7	ENSMUSP00000027792.5	118.823
	KYRQLLQVI	9	0.0441	Esf1	ENSMUSG00000045624.15	ENSMUSP00000036523.7	78.8866
	KYRQQFEEL	9	0.0718	Nup188	ENSMUSG00000052533.14	ENSMUSP00000065836.5	52.7974
	KYSATSSGL	9	0.0217	Med13	ENSMUSG00000034297.14	ENSMUSP00000044268.8	18.5598
	KYSDVKNLI	9	0.0142	Zfat	ENSMUSG00000022335.17	ENSMUSP00000125732.1	4.17718
	KYSEMNNQI	9	0.0049	Angptl7	ENSMUSG00000028989.3	ENSMUSP00000030840.3	0
	KYSESRSSL	9	0.0057	Nktr	ENSMUSG00000032525.15	ENSMUSP00000035112.5	67.1952
	KYSEVFEAI	9	0.006	Csnk2a1	ENSMUSG00000074698.10	ENSMUSP00000096829.3	98.6604
	KYSGVLSSI	9	0.0045	Mtch1	ENSMUSG00000024012.18	ENSMUSP00000093077.4	197.231
	KYSISQGTI	9	0.0397	Pla2g2d	ENSMUSG00000041202.12	ENSMUSP00000030528.2	0
	KYSKAKRLI	9	0.0893	Ppp1r9b	ENSMUSG00000038976.12	ENSMUSP00000041732.5	43.7482
	KYSKLKSDL	9	0.0479	Zmym5	ENSMUSG00000040123.17	ENSMUSP00000043625.9	16.3621
	KYSMGITSL	9	0.0051	Ano1	ENSMUSG00000031075.19	ENSMUSP00000112616.2	0.083496
	KYSNMEQSL	9	0.0118	Aqr	ENSMUSG00000040383.16	ENSMUSP00000047157.6	44.4125
	KYSNVIQLL	9	0.0128	Itpr2	ENSMUSG00000030287.15	ENSMUSP00000078526.6	12.2197
	KYSPAVQHL	9	0.0041	Rttn	ENSMUSG00000023066.10	ENSMUSP00000023828.7	10.3368
	KYSPQRVGL	9	0.0455	Drg2	ENSMUSG00000020537.9	ENSMUSP00000018568.3	73.2851
	KYSSASEAI	9	0.0084	Car1	ENSMUSG00000027556.15	ENSMUSP00000137926.1	0
	KYSSIFNAL	9	0.0071	Pars2	ENSMUSG00000043572.7	ENSMUSP00000102393.1	5.17681
	KYSSLYENL	9	0.0139	Alms1	ENSMUSG00000063810.7	ENSMUSP00000071904.5	8.37925
	KYSTSLSWI	9	0.0174	Tbc1d23	ENSMUSG00000022749.8	ENSMUSP00000023431.6	25.7223
	KYSVLDSPL	9	0.0393	Mgmt	ENSMUSG00000054612.4	ENSMUSP00000080224.2	0
	KYTAQNREL	9	0.1223	Creb3	ENSMUSG00000028466.15	ENSMUSP00000100008.4	51.1723
	KYTDTLGSI	9	0.0192	Vav1	ENSMUSG00000034116.17	ENSMUSP00000126694.2	0
	KYTETLESI	9	0.0044	Vav3	ENSMUSG00000033721.16	ENSMUSP00000036270.7	0.050312
	KYTPSLTVI	9	0.0036	Ttll5	ENSMUSG00000012609.19	ENSMUSP00000048809.7	8.78344
	KYTPSTSEL	9	0.0046	Ttll1	ENSMUSG00000022442.16	ENSMUSP00000016897.4	20.7611
	KYTVAPTSL	9	0.0076	Tmem209	ENSMUSG00000029782.19	ENSMUSP00000067667.6	175.449
	KYTVMRTHL	9	0.0086	Irak2	ENSMUSG00000060477.14	ENSMUSP00000055073.7	17.5897
	KYVAVYNLI	9	0.0316	Usp8	ENSMUSG00000027363.15	ENSMUSP00000028841.7	79.9104
	KYVEAKDCL	9	0.0648	Pfdn5	ENSMUSG00000001289.12	ENSMUSP00000129178.1	281.97
	KYVECFTGP	9	1.6363	Phyh	ENSMUSG00000026664.7	ENSMUSP00000027975.7	57.9812
	KYVENFGLI	9	0.0118	Spcs2	ENSMUSG00000035227.7	ENSMUSP00000041152.6	77.892
	KYVGATTNI	9	0.0036	Plcb4	ENSMUSG00000039943.16	ENSMUSP00000117638.1	31.921
	KYVKNQSFL	9	0.0066	F8	ENSMUSG00000031196.13	ENSMUSP00000033539.6	1.29087
	KYVKSQEVI	9	0.0077	Fam110b	ENSMUSG00000049119.14	ENSMUSP00000062734.6	0.317017
	KYVNSIWDL	9	0.0694	Cul3	ENSMUSG00000004364.14	ENSMUSP00000130738.1	59.5171
	KYVPLVTGL	9	0.0039	Fbxo38	ENSMUSG00000042211.7	ENSMUSP00000047541.6	40.8823
	KYVPQQDAL	9	0.0186	Farp1	ENSMUSG00000025555.14	ENSMUSP00000116985.1	42.4532
	KYVQMREEA	9	0.4067	Myo1e	ENSMUSG00000032220.10	ENSMUSP00000034745.7	32.9869
	KYVSMLQEL	9	0.0037	Cenpf	ENSMUSG00000026605.14	ENSMUSP00000129738.1	30.2554
	KYVYLVTDL	9	0.0381	Rps6ka6	ENSMUSG00000025665.16	ENSMUSP00000068483.5	0.104559
	KYVYVVTEL	9	0.0061	Rps6ka3	ENSMUSG00000031309.15	ENSMUSP00000108112.1	38.2397
	KYWAQRYRL	9	0.1609	Tgs1	ENSMUSG00000028233.6	ENSMUSP00000054112.5	29.4152
	KYWDDQTRI	9	0.0222	H2-M2	ENSMUSG00000016283.13	ENSMUSP00000016427.4	0
	KYWKGKHLV	9	0.0414	Kat7	ENSMUSG00000038909.16	ENSMUSP00000090441.5	56.9624
	KYWKGQHVI	9	0.0097	Kat8	ENSMUSG00000030801.10	ENSMUSP00000033070.7	16.7755
	KYWKNLTFV	9	0.021	Kdm4c	ENSMUSG00000028397.13	ENSMUSP00000077017.3	17.7683
	KYWKSRIEI	9	0.0107	Mlxip	ENSMUSG00000038342.15	ENSMUSP00000107223.1	13.9314
	KYWLSPDEE	9	3.943	1110017D15Rik	ENSMUSG00000028441.12	ENSMUSP00000122537.1	0.334918
	KYWPDDTEI	9	0.0271	Ptprm	ENSMUSG00000033278.10	ENSMUSP00000045603.9	0
	KYWPDEYAL	9	0.0895	Ptpn11	ENSMUSG00000043733.14	ENSMUSP00000098333.2	83.2405
	KYWPNHIML	9	0.0179	Greb1	ENSMUSG00000036523.16	ENSMUSP00000044454.9	0.068484
	KYYASPSDL	9	0.008	Med1	ENSMUSG00000018160.15	ENSMUSP00000090411.5	16.4859
	KYYELYETI	9	0.0028	Melk	ENSMUSG00000035683.13	ENSMUSP00000043806.5	39.4189
	KYYMGHSHV	9	0.0058	Armc8	ENSMUSG00000032468.11	ENSMUSP00000035043.5	21.4237
	KYYVQLEQL	9	0.0158	Sh3bp5	ENSMUSG00000021892.14	ENSMUSP00000117152.1	50.5056
	LFLQSHTEI	9	0.0588	Kalrn	ENSMUSG00000061751.16	ENSMUSP00000076088.5	12.8995
	LFSGSLSTI	9	0.2238	Slc5a6	ENSMUSG00000006641.12	ENSMUSP00000143938.1	20.1538
	LFTNTRSDL	9	1.3554	Luc7l3	ENSMUSG00000020863.15	ENSMUSP00000129919.1	45.5927
	LPQDGVYYL	9	2.483	Ltb	ENSMUSG00000024399.5	ENSMUSP00000025262.5	0
	LYAATHSVL	9	0.0125	B3gntl1	ENSMUSG00000046605.14	ENSMUSP00000068590.7	10.8461
	LYAPSLRFI	9	0.0191	Dhx30	ENSMUSG00000032480.17	ENSMUSP00000062622.6	45.2197
	LYCPSKFTL	9	0.0547	Zfp366	ENSMUSG00000050919.9	ENSMUSP00000060040.8	0.029786
	LYDPVISKL	9	0.0173	Mcrs1	ENSMUSG00000037570.16	ENSMUSP00000043901.9	60.0968
	LYERLKTEL	9	0.0165	Pcyox1	ENSMUSG00000029998.14	ENSMUSP00000032065.8	56.2475
	LYGKCLSTL	9	0.1575	Nrde2	ENSMUSG00000021179.8	ENSMUSP00000021596.7	11.1429
	LYIDSRQSL	9	0.0071	Foxj3	ENSMUSG00000032998.16	ENSMUSP00000035746.8	47.0459
	LYIGHLTAL	9	0.0137	Erc1	ENSMUSG00000030172.15	ENSMUSP00000139031.1	19.4866
	LYIHGHTKL	9	0.0151	Arap2	ENSMUSG00000037999.13	ENSMUSP00000075924.4	20.3137
	LYIHSKKHL	9	0.055	Zxdc	ENSMUSG00000034430.16	ENSMUSP00000109167.2	40.483
	LYIPGRQVI	9	0.0068	Tcaf1	ENSMUSG00000036667.14	ENSMUSP00000046137.4	0
	LYKDGKTYL	9	0.0241	Igkv2-112	ENSMUSG00000076518.6	ENSMUSP00000100119.2	0
	LYKESLTKL	9	0.0336	Myh10	ENSMUSG00000020900.15	ENSMUSP00000099671.3	0.046583
	LYKKLLTLL	9	0.0798	Cybc1	ENSMUSG00000039294.14	ENSMUSP00000101721.1	27.5839
	LYKNSISGL	9	0.0919	Jhy	ENSMUSG00000032023.7	ENSMUSP00000034521.7	0
	LYLKTENYL	9	0.0309	Ampd3	ENSMUSG00000005686.17	ENSMUSP00000130495.1	17.5191
	LYLPMAQSV	9	0.0085	Dazap2	ENSMUSG00000000346.9	ENSMUSP00000000356.8	288.49
	LYNENRATV	9	0.0235	Ly86	ENSMUSG00000021423.6	ENSMUSP00000021860.5	0
	LYNNIKHAL	9	0.0224	Supt16	ENSMUSG00000035726.8	ENSMUSP00000042283.7	68.2534
	LYQAAHCVL	9	0.1619	Rpp21	ENSMUSG00000024446.13	ENSMUSP00000025319.6	30.2393
	LYQDVYTQL	9	0.0102	Urb2	ENSMUSG00000031976.14	ENSMUSP00000133547.1	26.7298
	LYQEARECL	9	0.1159	Mtx1	ENSMUSG00000064068.14	ENSMUSP00000073261.4	77.6904
	LYQEVFGRL	9	0.1099	Nfe2l1	ENSMUSG00000038615.17	ENSMUSP00000127804.1	175.06
	LYQKVAQEI	9	0.0078	Elmo1	ENSMUSG00000041112.17	ENSMUSP00000072334.4	4.60728
	LYQNCIRYI	9	0.1387	Lrch3	ENSMUSG00000022801.13	ENSMUSP00000023491.6	26.4202
	LYQPTGGQL	9	0.015	Tap1	ENSMUSG00000037321.17	ENSMUSP00000128401.1	33.3332
	LYQSLLTQV	9	0.0099	Ints7	ENSMUSG00000037461.10	ENSMUSP00000036277.5	31.7077
	LYQTSLTTL	9	0.0037	Ube3b	ENSMUSG00000029577.13	ENSMUSP00000073652.5	55.4803
	LYQVSNTEL	9	0.0092	Dpysl3	ENSMUSG00000024501.20	ENSMUSP00000112928.1	85.666
	LYRQSLEII	9	0.1558	Mcl1	ENSMUSG00000038612.16	ENSMUSP00000044048.8	214.956
	LYSEQKTQL	9	0.0341	Phldb2	ENSMUSG00000033149.17	ENSMUSP00000046496.6	74.9474
	LYSGSYQTI	9	0.0104	Traf7	ENSMUSG00000052752.15	ENSMUSP00000134759.1	106.609
	LYSNGKTYL	9	0.0153	Igkv1-133	ENSMUSG00000094491.2	ENSMUSP00000100105.1	0
	LYSSCKSRL	9	0.1602	Twf2	ENSMUSG00000023277.13	ENSMUSP00000024047.5	42.2154
	LYTGTISQI	9	0.0156	Macf1	ENSMUSG00000028649.20	ENSMUSP00000095507.4	104.48
	LYTHIVTDI	9	0.1233	Sdad1	ENSMUSG00000029415.4	ENSMUSP00000031364.1	41.2261
	LYVAGLNAL	9	0.0453	Icmt	ENSMUSG00000039662.16	ENSMUSP00000043390.7	27.299
	LYVGAREAL	9	0.0533	Sema4c	ENSMUSG00000026121.13	ENSMUSP00000141263.1	13.9565
	LYVPALSAL	9	0.0124	Gna12	ENSMUSG00000000149.10	ENSMUSP00000000153.4	94.8931
	LYVPMPTGI	9	0.0049	Abhd13	ENSMUSG00000040396.12	ENSMUSP00000116130.1	19.1587
	LYVSSNSTL	9	0.0049	Gpatch1	ENSMUSG00000063808.14	ENSMUSP00000078632.5	24.4901
	LYYVTRDDL	9	0.1224	Map3k5	ENSMUSG00000071369.11	ENSMUSP00000093485.3	12.9423
	MFLANHNKI	9	0.1508	Cyfip1	ENSMUSG00000030447.15	ENSMUSP00000032629.9	53.0572
	MFLANHNRI	9	0.1745	Cyfip2	ENSMUSG00000020340.16	ENSMUSP00000127586.2	0.344625
	MFNAAYQSI	9	0.2488	Edem1	ENSMUSG00000030104.9	ENSMUSP00000144901.1	46.3039
	MLAALRTLV	9	3.9994	Unc45a	ENSMUSG00000030533.16	ENSMUSP00000102991.2	31.2934
	MYAPVCTVL	9	0.011	Fzd7	ENSMUSG00000041075.8	ENSMUSP00000109884.2	15.5417
	MYEHLRTSL	9	0.011	Cep290	ENSMUSG00000019971.10	ENSMUSP00000151388.1	12.1233
	MYFPGVSRL	9	0.0045	Bche	ENSMUSG00000027792.11	ENSMUSP00000029367.5	0
	MYFQTHDQI	9	0.0064	Upf1	ENSMUSG00000058301.8	ENSMUSP00000148927.1	47.5848
	MYHALKEAL	9	0.0175	Dnm1	ENSMUSG00000026825.17	ENSMUSP00000108979.2	70.5953
	MYHASKLSI	9	0.0079	Csk	ENSMUSG00000032312.7	ENSMUSP00000034863.6	57.54
	MYHLSGNEI	9	0.0098	Klhl6	ENSMUSG00000043008.9	ENSMUSP00000053023.8	0
	MYLKLQEAL	9	0.0146	Swap70	ENSMUSG00000031015.8	ENSMUSP00000033325.7	32.0711
	MYLQMEHVV	9	0.0435	Bcl6	ENSMUSG00000022508.5	ENSMUSP00000023151.5	15.4627
	MYLRIRNLL	9	0.0305	Zcchc8	ENSMUSG00000029427.11	ENSMUSP00000142363.1	34.5546
	MYMPSTGAL	9	0.0069	St6galnac2	ENSMUSG00000057286.6	ENSMUSP00000078501.5	0
	MYNCAHEML	9	0.1234	Nckap1l	ENSMUSG00000022488.9	ENSMUSP00000154960.1	0.470126
	MYNQATQEI	9	0.0065	Nckap1	ENSMUSG00000027002.13	ENSMUSP00000028386.5	192.358
	MYNSVSQRL	9	0.0117	Gm28043	ENSMUSG00000098374.1	ENSMUSP00000117838.1	11.7703
	MYQDILTEL	9	0.005	Inpp4b	ENSMUSG00000037940.17	ENSMUSP00000150520.1	3.00529
	MYQEGRTVL	9	0.006	Rsad1	ENSMUSG00000039096.10	ENSMUSP00000037361.3	5.89004
	MYQTVVTSL	9	0.0036	Nrf1	ENSMUSG00000058440.14	ENSMUSP00000110867.1	29.3073
	MYSGAKTGL	9	0.0684	Bud13	ENSMUSG00000032077.5	ENSMUSP00000074490.3	13.638
	MYSVAVGGL	9	0.3318	Serinc5	ENSMUSG00000021703.9	ENSMUSP00000047547.7	7.89161
	NFIGTKTVI	9	0.0896	Nsdhl	ENSMUSG00000031349.4	ENSMUSP00000033715.4	25.2366
	NFIPTVTAI	9	0.0198	Fos	ENSMUSG00000021250.13	ENSMUSP00000021674.6	6.52443
	NFLITQTEL	9	0.2102	Ino80	ENSMUSG00000034154.15	ENSMUSP00000051845.7	22.1893
	NYAEMREKL	9	0.0191	Fam193a	ENSMUSG00000037210.16	ENSMUSP00000138082.1	19.6224
	NYAPSGTDI	9	0.0132	Cp	ENSMUSG00000003617.16	ENSMUSP00000088857.5	10.6735
	NYASLMTTV	9	0.0074	Prr5l	ENSMUSG00000032841.15	ENSMUSP00000130152.1	0.199013
	NYCALRATL	9	0.0558	Otulin	ENSMUSG00000046034.8	ENSMUSP00000057893.7	38.12
	NYCVVTSSI	9	0.0404	Fignl1	ENSMUSG00000035455.12	ENSMUSP00000036932.4	27.2095
	NYDDIRTEL	9	0.0314	Eml4	ENSMUSG00000032624.16	ENSMUSP00000094528.4	20.0937
	NYDGSRTSI	9	0.0249	Ptprj	ENSMUSG00000025314.16	ENSMUSP00000107121.2	6.36166
	NYFESKGIL	9	0.0494	Ifi204	ENSMUSG00000073489.6	ENSMUSP00000106845.2	101.057
	NYFPSKQDI	9	0.0086	Gna12	ENSMUSG00000000149.10	ENSMUSP00000000153.4	94.8931
	NYFTGKKTI	9	0.0081	Wdr3	ENSMUSG00000033285.15	ENSMUSP00000060613.7	73.7796
	NYIDSIHHL	9	0.0045	Lrrcc1	ENSMUSG00000027550.14	ENSMUSP00000104007.2	16.7445
	NYIESKESL	9	0.0073	Gimap8	ENSMUSG00000064262.7	ENSMUSP00000145286.1	0.048071
	NYIHSAQKI	9	0.009	Usp8	ENSMUSG00000027363.15	ENSMUSP00000028841.7	79.9104
	NYINTKNQV	9	0.038	Ccnl1	ENSMUSG00000027829.15	ENSMUSP00000029416.7	105.681
	NYIPCKELI	9	0.0317	Wdfy3	ENSMUSG00000043940.15	ENSMUSP00000052607.7	24.0792
	NYIRTCTDI	9	0.0467	Dhx15	ENSMUSG00000029169.11	ENSMUSP00000031061.7	289.26
	NYISGIQTI	9	0.002	Sf3b3	ENSMUSG00000033732.10	ENSMUSP00000045073.5	155.797
	NYKLLKTGI	9	0.0849	Stag2	ENSMUSG00000025862.14	ENSMUSP00000110725.2	67.7937
	NYKVIKSEL	9	0.0563	Itpr3	ENSMUSG00000042644.9	ENSMUSP00000038150.8	63.6872
	NYLDIKGLL	9	0.0576	Skp1a	ENSMUSG00000036309.14	ENSMUSP00000038744.5	159.647
	NYLGLTTEL	9	0.0063	Pnpla7	ENSMUSG00000036833.16	ENSMUSP00000044078.7	19.1751
	NYLKSKRDL	9	0.1336	Flt1	ENSMUSG00000029648.13	ENSMUSP00000031653.5	0.106941
	NYLPAINGI	9	0.008	Sar1a	ENSMUSG00000020088.10	ENSMUSP00000151339.1	130.84
	NYLPSQEGV	9	0.0501	Laptm5	ENSMUSG00000028581.17	ENSMUSP00000118415.1	0
	NYMDCISSL	9	0.0206	Bicc1	ENSMUSG00000014329.14	ENSMUSP00000123201.1	0
	NYNKLKNTL	9	0.0091	Lias	ENSMUSG00000029199.11	ENSMUSP00000113228.2	53.3349
	NYQDTIGRL	9	0.0688	Vim	ENSMUSG00000026728.9	ENSMUSP00000028062.2	2006.95
	NYQEALRYI	9	0.011	Vps11	ENSMUSG00000032127.9	ENSMUSP00000034644.8	52.9758
	NYQIGKTKV	9	0.0652	Myo9b	ENSMUSG00000004677.17	ENSMUSP00000148316.1	57.4737
	NYQIVVSNL	9	0.0395	Myo9b	ENSMUSG00000004677.17	ENSMUSP00000148316.1	57.4737
	NYQNVVHKL	9	0.0201	Zmym4	ENSMUSG00000042446.16	ENSMUSP00000120813.1	21.4242
	NYQSGFSLV	9	0.0357	Fmnl1	ENSMUSG00000055805.15	ENSMUSP00000046296.5	0.558769
	NYQVGKTMV	9	0.0726	Myo9a	ENSMUSG00000039585.15	ENSMUSP00000122852.1	14.8217
	NYQYTLHNI	9	0.0193	Zfyve16	ENSMUSG00000021706.14	ENSMUSP00000022217.8	15.2658
	NYSANYTEI	9	0.0188	Pxk	ENSMUSG00000033885.15	ENSMUSP00000035265.8	44.7753
	NYSCNQETI	9	0.1118	Armcx2	ENSMUSG00000033436.13	ENSMUSP00000112507.1	0
	NYSPVKSKL	9	0.0138	Ifi44	ENSMUSG00000028037.13	ENSMUSP00000029671.7	129.042
	NYTNTPSVI	9	0.0537	Cdc27	ENSMUSG00000020687.13	ENSMUSP00000091452.2	36.5376
	NYTWTRTFI	9	0.0544	Olfr433	ENSMUSG00000045381.6	ENSMUSP00000149005.1	0.079402
	NYVNGKTFL	9	0.0105	Psma2	ENSMUSG00000015671.11	ENSMUSP00000129767.2	67.0684
	NYVRAGTLI	9	0.008	Cers2	ENSMUSG00000015714.11	ENSMUSP00000015858.4	463.379
	NYVSNITAI	9	0.004	Disp1	ENSMUSG00000030768.12	ENSMUSP00000126742.1	16.8081
	NYVSQFSEI	9	0.0071	Bin2	ENSMUSG00000098112.8	ENSMUSP00000138523.1	0
	NYYPVNTRI	9	0.0057	Man2b1	ENSMUSG00000005142.10	ENSMUSP00000034121.9	35.696
	NYYSSRTLL	9	0.0049	Alg8	ENSMUSG00000035704.17	ENSMUSP00000095901.4	49.211
	PYCPGKTLV	9	0.3644	Txnrd1	ENSMUSG00000020250.10	ENSMUSP00000151629.1	179.463
	PYFAGISAL	9	0.0342	Naxd	ENSMUSG00000031505.11	ENSMUSP00000136363.1	49.7919
	PYFGSLTAL	9	0.0384	Tns3	ENSMUSG00000020422.14	ENSMUSP00000158873.1	43.3671
	PYFPANQEI	9	0.0508	Adssl1	ENSMUSG00000011148.14	ENSMUSP00000021726.6	28.6275
	PYIQMPSEI	9	0.0133	Cd22	ENSMUSG00000030577.14	ENSMUSP00000019248.6	0
	PYKSILSEL	9	0.0778	Xpnpep1	ENSMUSG00000025027.18	ENSMUSP00000158501.1	105.15
	PYLPSAHRV	9	0.0809	Tubg1	ENSMUSG00000035198.9	ENSMUSP00000048036.8	63.7585
	PYLPSGESL	9	0.0413	Adrm1	ENSMUSG00000039041.15	ENSMUSP00000050076.4	160.052
	PYREGATGL	9	0.2988	Plxnc1	ENSMUSG00000074785.5	ENSMUSP00000096939.2	0.435868
	PYSEMVTDL	9	0.1918	Wdfy3	ENSMUSG00000043940.15	ENSMUSP00000052607.7	24.0792
	QFITSVTAL	9	0.0546	E130309D02Rik	ENSMUSG00000039244.10	ENSMUSP00000041800.2	37.1764
	QFKVTRTQL	9	0.3982	Hk3	ENSMUSG00000025877.14	ENSMUSP00000051215.6	0
	QFLVSKNML	9	0.4305	Coil	ENSMUSG00000033983.14	ENSMUSP00000103530.4	11.2764
	QFNSSLHNI	9	0.0973	Gosr2	ENSMUSG00000020946.13	ENSMUSP00000021329.7	59.5402
	QFWGTRSEL	9	0.3017	Nol6	ENSMUSG00000028430.14	ENSMUSP00000030138.8	55.3345
	QMASQRTEL	9	0.9517	Atf7	ENSMUSG00000099083.7	ENSMUSP00000139181.1	49.357
	QPQPGRENF	9	4.5798	Tagln2	ENSMUSG00000026547.15	ENSMUSP00000106861.1	392.37
	QSISYAGCI	9	18.2386	Olfr338	ENSMUSG00000068950.3	ENSMUSP00000071985.2	0
	QSIYSTLLV	9	11.4714	Vmn1r48	ENSMUSG00000057592.1	ENSMUSP00000073121.1	0
	QYAASYSGL	9	0.0314	Gps1	ENSMUSG00000025156.17	ENSMUSP00000097711.3	121.978
	QYAPALKHI	9	0.0061	Ttc30b	ENSMUSG00000075273.4	ENSMUSP00000097576.3	2.66262
	QYAVSKETL	9	0.0089	Jmy	ENSMUSG00000021690.10	ENSMUSP00000070339.7	16.1701
	QYFGPGTRL	9	0.007	Trbj2-5	ENSMUSG00000076496.1	ENSMUSP00000141297.1	0
	QYFTARTSL	9	0.0042	Rassf1	ENSMUSG00000010067.13	ENSMUSP00000010211.4	79.2475
	QYGALETRI	9	0.0485	Kank2	ENSMUSG00000032194.9	ENSMUSP00000034717.5	52.4485
	QYHINSTQV	9	0.0186	Tespa1	ENSMUSG00000034833.10	ENSMUSP00000047284.8	0
	QYHRNGCIS	9	7.3906	Slc6a4	ENSMUSG00000020838.12	ENSMUSP00000104039.2	0
	QYIDTVSGL	9	0.0075	Grin2c	ENSMUSG00000020734.13	ENSMUSP00000003351.6	0
	QYITSVTGL	9	0.0045	Nlrc4	ENSMUSG00000039193.9	ENSMUSP00000059637.7	0
	QYKALRNHL	9	0.0594	Taok1	ENSMUSG00000017291.13	ENSMUSP00000017435.4	20.0891
	QYLAQHEHL	9	0.0136	Cbfa2t2	ENSMUSG00000038533.15	ENSMUSP00000105347.1	18.9741
	QYLAQHEQL	9	0.0204	Runx1t1	ENSMUSG00000006586.15	ENSMUSP00000006761.3	0.090925
	QYLASETVL	9	0.013	Anapc5	ENSMUSG00000029472.13	ENSMUSP00000083393.4	271.936
	QYLFTKEQL	9	0.0243	Spg7	ENSMUSG00000000738.18	ENSMUSP00000120361.1	45.2485
	QYLKILTGL	9	0.0141	Hace1	ENSMUSG00000038822.15	ENSMUSP00000039206.6	15.616
	QYLKMLQKL	9	0.0102	Nrd1	ENSMUSG00000053510.12	ENSMUSP00000068328.4	75.1595
	QYLPAIRAL	9	0.0089	Gna13	ENSMUSG00000020611.14	ENSMUSP00000102313.3	41.9696
	QYLPIKEAV	9	0.0098	Tiprl	ENSMUSG00000040843.10	ENSMUSP00000037514.5	39.7819
	QYLTSSGDL	9	0.1179	Atg2a	ENSMUSG00000024773.15	ENSMUSP00000046412.6	30.7003
	QYLYTKEQL	9	0.0235	Afg3l2	ENSMUSG00000024527.10	ENSMUSP00000025408.8	59.0711
	QYMKGLSHV	9	0.0046	Ttc13	ENSMUSG00000037300.19	ENSMUSP00000114043.2	106.48
	QYMQLLESI	9	0.0033	Dock2	ENSMUSG00000020143.15	ENSMUSP00000090884.5	0
	QYMVTLENL	9	0.0136	Ncbp1	ENSMUSG00000028330.8	ENSMUSP00000030014.8	77.1239
	QYNKLRNLL	9	0.0199	Dis3l	ENSMUSG00000032396.17	ENSMUSP00000129772.2	30.9568
	QYNPSRQTL	9	0.0045	Ddx24	ENSMUSG00000041645.14	ENSMUSP00000040890.7	102.727
	QYNPVKQQL	9	0.0078	Coasy	ENSMUSG00000001755.12	ENSMUSP00000001806.3	33.1826
	QYQENRSSV	9	0.0097	Lrch3	ENSMUSG00000022801.13	ENSMUSP00000023491.6	26.4202
	QYQNIKNNL	9	0.0257	Syne2	ENSMUSG00000063450.14	ENSMUSP00000047697.9	27.5692
	QYQQIINRL	9	0.009	Ppp1r13l	ENSMUSG00000040734.14	ENSMUSP00000047839.7	19.9208
	QYQQSQHNL	9	0.0087	Arid1b	ENSMUSG00000069729.14	ENSMUSP00000090398.4	15.2657
	QYQRMLSTL	9	0.0033	Thoc7	ENSMUSG00000053453.9	ENSMUSP00000065819.8	92.3897
	QYQSLLRSL	9	0.0091	Dst	ENSMUSG00000026131.20	ENSMUSP00000138308.1	77.1097
	QYRAMVTSL	9	0.0179	Tpr	ENSMUSG00000006005.18	ENSMUSP00000117616.2	114.517
	QYRDTQTSI	9	0.0114	Srprb	ENSMUSG00000032553.14	ENSMUSP00000035157.8	62.885
	QYRECQELL	9	0.1887	AW554918	ENSMUSG00000033632.16	ENSMUSP00000046227.7	9.80822
	QYSKVLNEL	9	0.0155	Rai14	ENSMUSG00000022246.14	ENSMUSP00000087815.3	153.871
	QYVCQQTGL	9	0.1037	Micos13	ENSMUSG00000049760.6	ENSMUSP00000052908.5	149.081
	QYVPNQEFI	9	0.0065	Nat2	ENSMUSG00000051147.10	ENSMUSP00000091181.5	8.17827
	QYVSAFSKL	9	0.0087	Stoml2	ENSMUSG00000028455.15	ENSMUSP00000030169.8	73.7854
	QYVTQINRL	9	0.0336	Prex1	ENSMUSG00000039621.13	ENSMUSP00000037180.5	0.014621
	QYWTTVSSL	9	0.009	Ipp	ENSMUSG00000028696.12	ENSMUSP00000102088.1	24.0455
	RFCITVSHL	9	0.171	Pex11b	ENSMUSG00000028102.15	ENSMUSP00000113365.1	50.2198
	RFCNTVHDI	9	0.4935	Cpsf3	ENSMUSG00000054309.9	ENSMUSP00000068148.8	55.3471
	RFFEMVNTI	9	0.0136	Map3k5	ENSMUSG00000071369.11	ENSMUSP00000093485.3	12.9423
	RFFESYHEV	9	0.0761	Ndufa11	ENSMUSG00000002379.7	ENSMUSP00000002452.6	110.762
	RFIASFNVV	9	0.2614	Ptprm	ENSMUSG00000033278.10	ENSMUSP00000045603.9	0
	RFIPSQHYV	9	0.0245	Ncf1	ENSMUSG00000015950.13	ENSMUSP00000138121.1	0.113871
	RFLHGNVTL	9	0.1038	Ubl3	ENSMUSG00000001687.15	ENSMUSP00000078303.7	63.339
	RFLNSQTKL	9	0.0753	Lrrc47	ENSMUSG00000029028.14	ENSMUSP00000133124.1	36.4156
	RFLSSMSVL	9	0.084	Ccna2	ENSMUSG00000027715.9	ENSMUSP00000029270.3	69.7634
	RIISMRTQL	9	0.4479	Got2	ENSMUSG00000031672.8	ENSMUSP00000034097.7	242.105
	RLISVVSHI	9	0.4657	Usp37	ENSMUSG00000033364.13	ENSMUSP00000035445.5	15.6275
	RLLQTISDL	9	1.6746	Mycbp2	ENSMUSG00000033004.15	ENSMUSP00000124443.1	27.6988
	RQLETVREL	9	0.4745	Tln1	ENSMUSG00000028465.16	ENSMUSP00000030187.7	143.769
	RYAALRELI	9	0.0077	Ccdc97	ENSMUSG00000002608.8	ENSMUSP00000002683.2	45.3814
	RYAECGLRI	9	0.0522	Gpx4	ENSMUSG00000075706.10	ENSMUSP00000101011.1	882.712
	RYASINTHL	9	0.0027	Csnk1d	ENSMUSG00000025162.18	ENSMUSP00000158953.1	94.4182
	RYCVSQEKV	9	0.1477	Ubr2	ENSMUSG00000023977.15	ENSMUSP00000108963.2	67.2703
	RYDRLRTLI	9	0.0123	B4galnt1	ENSMUSG00000006731.10	ENSMUSP00000006914.9	73.2617
	RYDSVINRL	9	0.0169	Pcf11	ENSMUSG00000041328.16	ENSMUSP00000113717.1	29.0075
	RYEECKEKL	9	0.1231	Gspt1	ENSMUSG00000062203.15	ENSMUSP00000130583.1	73.1896
	RYFDSFGDL	9	0.0573	Hbb-bt	ENSMUSG00000073940.3	ENSMUSP00000095794.3	0
	RYFETVSDV	9	0.0198	Cog2	ENSMUSG00000031979.17	ENSMUSP00000034460.4	27.5074
	RYFPAGNIV	9	0.0172	Glipr2	ENSMUSG00000028480.14	ENSMUSP00000030202.7	5.81025
	RYHAALAVI	9	0.0151	Pxmp4	ENSMUSG00000000876.11	ENSMUSP00000000896.4	5.13925
	RYHQLQSRL	9	0.0062	Srgap3	ENSMUSG00000030257.16	ENSMUSP00000085712.4	12.441
	RYIANTVEL	9	0.0041	Rpn2	ENSMUSG00000027642.15	ENSMUSP00000112081.2	267.271
	RYIENNSVV	9	0.0085	Axin2	ENSMUSG00000000142.15	ENSMUSP00000051331.7	0.062717
	RYIEVFKSH	9	1.9953	Hnrnpf	ENSMUSG00000042079.13	ENSMUSP00000126817.1	528.902
	RYILTNRGI	9	0.0193	Csnk2b	ENSMUSG00000024387.13	ENSMUSP00000134218.1	208.803
	RYIVTQYSL	9	0.0089	Lbr	ENSMUSG00000004880.11	ENSMUSP00000005003.6	63.7326
	RYIYGHTCL	9	0.0215	Cd55	ENSMUSG00000026399.12	ENSMUSP00000027650.6	0
	RYKDGVVTI	9	0.0049	Gnl1	ENSMUSG00000024429.9	ENSMUSP00000084450.3	61.9448
	RYKDTINKI	9	0.0123	Rock1	ENSMUSG00000024290.9	ENSMUSP00000069549.5	32.6805
	RYKEARAFL	9	0.0453	Fktn	ENSMUSG00000028414.17	ENSMUSP00000114699.1	14.7178
	RYKEGRVIL	9	0.0566	Ypel5	ENSMUSG00000039770.6	ENSMUSP00000037764.5	46.6844
	RYKGTLSML	9	0.0343	Smg9	ENSMUSG00000002210.11	ENSMUSP00000002280.4	36.8528
	RYKHCLTTL	9	0.0573	Epc2	ENSMUSG00000069495.12	ENSMUSP00000089758.4	23.8611
	RYKKLLSLL	9	0.0318	Map3k1	ENSMUSG00000021754.17	ENSMUSP00000104890.2	8.62874
	RYKQLLTYI	9	0.0057	Cops2	ENSMUSG00000027206.13	ENSMUSP00000106090.1	137.004
	RYKVSLTTV	9	0.0108	Esyt1	ENSMUSG00000025366.8	ENSMUSP00000026427.6	30.363
	RYLALHTDL	9	0.0154	Sfswap	ENSMUSG00000029439.14	ENSMUSP00000062413.7	80.9413
	RYLELISSI	9	0.0016	Ift122	ENSMUSG00000030323.13	ENSMUSP00000108547.1	20.1304
	RYLEQLHQL	9	0.0073	Stat3	ENSMUSG00000004040.16	ENSMUSP00000099403.1	16.7403
	RYLESVRPL	9	0.0078	Cpt1a	ENSMUSG00000024900.5	ENSMUSP00000158035.1	52.0139
	RYLEVTTQL	9	0.0024	Dnajc8	ENSMUSG00000054405.14	ENSMUSP00000125885.1	124.034
	RYLGLLENV	9	0.0235	Myo1b	ENSMUSG00000018417.14	ENSMUSP00000040447.7	0.242613
	RYLLTMDKL	9	0.0461	Uba2	ENSMUSG00000052997.15	ENSMUSP00000099807.4	109.377
	RYLLTQELL	9	0.0222	Piezo1	ENSMUSG00000014444.17	ENSMUSP00000114584.2	58.575
	RYLPAPTAL	9	0.0027	Fanca	ENSMUSG00000032815.16	ENSMUSP00000045217.8	15.5067
	RYLPGETFV	9	0.0096	Scmh1	ENSMUSG00000000085.16	ENSMUSP00000000087.6	27.3963
	RYLPLNTAL	9	0.0028	Phf10	ENSMUSG00000023883.13	ENSMUSP00000024657.5	154.537
	RYLQIHEKI	9	0.0063	Zfp959	ENSMUSG00000003198.10	ENSMUSP00000053979.8	12.9223
	RYLQNRSRI	9	0.0069	Snrpe	ENSMUSG00000090553.8	ENSMUSP00000128400.1	270.638
	RYLQTLTTI	9	0.0013	Stom	ENSMUSG00000026880.11	ENSMUSP00000028241.6	67.1004
	RYMDAWNTV	9	0.0102	Timm13	ENSMUSG00000020219.7	ENSMUSP00000020440.6	110.715
	RYMELYTHV	9	0.0031	Cul1	ENSMUSG00000029686.15	ENSMUSP00000121608.1	80.6271
	RYMMTRDYL	9	0.0082	Ppp2r2d	ENSMUSG00000041769.13	ENSMUSP00000040321.6	42.5259
	RYMSINTHL	9	0.0019	Csnk1g1	ENSMUSG00000032384.16	ENSMUSP00000145724.1	15.3978
	RYNEALNTP	9	0.9868	Nynrin	ENSMUSG00000075592.10	ENSMUSP00000129557.1	0
	RYNNTISEL	9	0.0047	Ildr2	ENSMUSG00000040612.13	ENSMUSP00000107047.1	0.011577
	RYNPGSESI	9	0.0036	Nr1h3	ENSMUSG00000002108.10	ENSMUSP00000106988.1	0.84399
	RYQADITDL	9	0.0437	Mta1	ENSMUSG00000021144.14	ENSMUSP00000105349.2	86.2666
	RYQAGGSGI	9	0.0119	Rrp12	ENSMUSG00000035049.4	ENSMUSP00000039853.3	30.3762
	RYQCTLTHA	9	0.6572	Lcp2	ENSMUSG00000002699.13	ENSMUSP00000056621.5	0
	RYQDLRQKI	9	0.0047	Kptn	ENSMUSG00000006021.5	ENSMUSP00000006178.4	19.074
	RYQEALSEL	9	0.0046	4933434E20Rik	ENSMUSG00000027942.17	ENSMUSP00000124554.1	99.4153
	RYQEITHSI	9	0.0017	Baz1b	ENSMUSG00000002748.7	ENSMUSP00000002825.5	140.13
	RYQELINDI	9	0.0083	Iqgap1	ENSMUSG00000030536.10	ENSMUSP00000128278.1	144.164
	RYQEVIQEL	9	0.0038	Zfyve26	ENSMUSG00000066440.5	ENSMUSP00000021547.6	18.3976
	RYQMVISRL	9	0.0094	Epm2aip1	ENSMUSG00000046785.8	ENSMUSP00000120245.1	19.5655
	RYRPTKNYL	9	0.0198	Bcas2	ENSMUSG00000005687.14	ENSMUSP00000005830.8	163.121
	RYRQMEERI	9	0.0579	Mib2	ENSMUSG00000029060.17	ENSMUSP00000099465.3	51.8171
	RYSFLLSTV	9	0.0122	Wdr33	ENSMUSG00000024400.16	ENSMUSP00000157238.1	53.7074
	RYSGMLETV	9	0.0095	Myo10	ENSMUSG00000022272.17	ENSMUSP00000106087.1	26.7901
	RYSGMMETI	9	0.0051	Myo7a	ENSMUSG00000030761.16	ENSMUSP00000102745.1	3.05014
	RYTAILNQI	9	0.0085	Col14a1	ENSMUSG00000022371.16	ENSMUSP00000023053.5	7.37622
	RYTCVASNL	9	0.0473	Hmcn1	ENSMUSG00000066842.18	ENSMUSP00000074340.5	0.077907
	RYTESISMV	9	0.0237	Neu1	ENSMUSG00000007038.5	ENSMUSP00000007253.5	25.5834
	RYTGLRTHL	9	0.0069	Zdhhc5	ENSMUSG00000034075.10	ENSMUSP00000048198.5	88.1475
	RYTNSSTEI	9	0.0071	Eloc	ENSMUSG00000079658.9	ENSMUSP00000140422.1	90.3678
	RYVGVRHSL	9	0.0083	Adra1d	ENSMUSG00000027335.9	ENSMUSP00000099473.3	0.236064
	RYVKARTEL	9	0.0066	Setdb2	ENSMUSG00000071350.12	ENSMUSP00000124696.1	15.7289
	RYYESLTQL	9	0.0017	Aoc3	ENSMUSG00000019326.14	ENSMUSP00000099394.3	0.087165
	RYYGAISKL	9	0.006	Nipbl	ENSMUSG00000022141.7	ENSMUSP00000059385.6	45.5897
	RYYNTKMTI	9	0.0044	Gpkow	ENSMUSG00000031148.14	ENSMUSP00000076178.5	36.5365
	RYYPTRLAI	9	0.004	Gtf2h4	ENSMUSG00000001524.14	ENSMUSP00000001565.8	32.058
	SDFRMEESF	9	5.9539	Tmpo	ENSMUSG00000019961.17	ENSMUSP00000072092.7	257.592
	SFAPVITSL	9	0.0074	Patj	ENSMUSG00000061859.17	ENSMUSP00000158719.1	0.127902
	SFEKCLSSI	9	0.2645	Epg5	ENSMUSG00000039840.8	ENSMUSP00000038681.5	14.652
	SFEPVKSHL	9	0.0311	Sec16a	ENSMUSG00000026924.17	ENSMUSP00000109716.2	38.4876
	SFFRSKSYL	9	0.0195	Patz1	ENSMUSG00000020453.17	ENSMUSP00000105670.1	21.8488
	SFGKLIRSI	9	0.1544	Rfx3	ENSMUSG00000040929.17	ENSMUSP00000126313.1	3.24603
	SFGVTLHEL	9	0.237	Jak1	ENSMUSG00000028530.14	ENSMUSP00000099842.3	55.4636
	SFHPSGDFI	9	0.0323	Cstf1	ENSMUSG00000027498.14	ENSMUSP00000112076.1	45.6941
	SFHSSFSEI	9	0.0124	Dclre1c	ENSMUSG00000026648.18	ENSMUSP00000098031.3	14.6718
	SFHSTQTDL	9	0.1138	Rai14	ENSMUSG00000022246.14	ENSMUSP00000087815.3	153.871
	SFHVSGTWL	9	0.1194	Ctc1	ENSMUSG00000020898.18	ENSMUSP00000021278.7	60.5696
	SFIECGNAL	9	0.1277	Aff4	ENSMUSG00000049470.13	ENSMUSP00000051479.5	43.4381
	SFIENASAL	9	0.0198	Ripor2	ENSMUSG00000036006.20	ENSMUSP00000159186.1	0.797142
	SFIPAVNDL	9	0.0785	Haus1	ENSMUSG00000041840.8	ENSMUSP00000158336.1	31.7814
	SFIQSHNPL	9	0.0359	Cmtr1	ENSMUSG00000024019.18	ENSMUSP00000024816.6	58.1135
	SFKEALNVI	9	0.1412	Srp72	ENSMUSG00000036323.14	ENSMUSP00000098648.3	107.077
	SFLASGSSI	9	0.0136	2022-09-10	ENSMUSG00000019917.10	ENSMUSP00000151293.1	36.2941
	SFLAVKTAL	9	0.054	Mrps5	ENSMUSG00000027374.12	ENSMUSP00000028852.6	41.2916
	SFLESHNKL	9	0.0467	Pea15a	ENSMUSG00000013698.12	ENSMUSP00000013842.5	155.725
	SFLESTNHI	9	0.0086	Phf7	ENSMUSG00000021902.7	ENSMUSP00000154614.1	7.5838
	SFLETVNQL	9	0.0394	Twsg1	ENSMUSG00000024098.6	ENSMUSP00000156695.1	48.7012
	SFLGTSGEL	9	0.1726	Peak1	ENSMUSG00000074305.9	ENSMUSP00000109901.2	56.1068
	SFLKTQHYL	9	0.0336	Sesn1	ENSMUSG00000038332.13	ENSMUSP00000097515.3	6.45524
	SFLNVRNWI	9	0.1996	Rab27a	ENSMUSG00000032202.11	ENSMUSP00000139310.1	0.048661
	SFLPAQHTV	9	0.0245	Cerk	ENSMUSG00000035891.16	ENSMUSP00000038203.9	4.31427
	SFLPSGSEI	9	0.0068	Ap4m1	ENSMUSG00000019518.11	ENSMUSP00000019662.4	25.5909
	SFLPTLREL	9	0.0462	Bgn	ENSMUSG00000031375.17	ENSMUSP00000033741.7	5.18324
	SFLSSGSSI	9	0.0088	Col17a1	ENSMUSG00000025064.15	ENSMUSP00000026045.7	0.144621
	SFLTSQTDL	9	0.1395	Snx7	ENSMUSG00000028007.13	ENSMUSP00000029639.5	41.9061
	SFMKGLTEL	9	0.0095	Map3k5	ENSMUSG00000071369.11	ENSMUSP00000093485.3	12.9423
	SFNEAMTQI	9	0.0409	Kif2c	ENSMUSG00000028678.13	ENSMUSP00000064261.2	29.3698
	SFNNVKQWL	9	0.2562	Rab1a	ENSMUSG00000020149.17	ENSMUSP00000020358.5	115.841
	SFNPAISNI	9	0.0136	Zfp280c	ENSMUSG00000036916.13	ENSMUSP00000075933.6	18.8326
	SFNRMYNLL	9	0.1463	Zfp710	ENSMUSG00000048897.15	ENSMUSP00000132361.2	10.1732
	SFQKIFSEL	9	0.031	Zfp598	ENSMUSG00000041130.10	ENSMUSP00000157172.1	98.4245
	SFQPTLNSL	9	0.0145	Recql5	ENSMUSG00000020752.11	ENSMUSP00000021097.3	12.9364
	SFRCTLTSI	9	0.271	Sec24b	ENSMUSG00000001052.15	ENSMUSP00000001079.8	89.2965
	SFRDSRTRL	9	0.2835	Siglec1	ENSMUSG00000027322.11	ENSMUSP00000028794.3	0.188313
	SFREARTVI	9	0.2007	Nsrp1	ENSMUSG00000037958.13	ENSMUSP00000099552.1	22.6465
	SFRKCETQL	9	0.5044	Dock8	ENSMUSG00000052085.7	ENSMUSP00000025831.6	23.0957
	SFRQVITAM	9	0.4317	Myo10	ENSMUSG00000022272.17	ENSMUSP00000106087.1	26.7901
	SFSAVLTRI	9	0.0786	Piezo1	ENSMUSG00000014444.17	ENSMUSP00000114584.2	58.575
	SFSHSFSAL	9	0.1489	Ncbp1	ENSMUSG00000028330.8	ENSMUSP00000030014.8	77.1239
	SFSSALSCI	9	0.2439	Ints7	ENSMUSG00000037461.10	ENSMUSP00000036277.5	31.7077
	SFSSSYTEL	9	0.0471	Hsd17b4	ENSMUSG00000024507.6	ENSMUSP00000025385.6	55.3371
	SFSVTVTTI	9	0.0206	Asxl2	ENSMUSG00000037486.18	ENSMUSP00000106846.3	24.2774
	SFTGTKTSL	9	0.0763	Dhx8	ENSMUSG00000034931.15	ENSMUSP00000037251.7	25.0432
	SFVGTRSYM	9	0.1566	Map2k1	ENSMUSG00000004936.8	ENSMUSP00000005066.8	82.9933
	SFVGTVGAL	9	0.2441	Tspyl5	ENSMUSG00000038984.4	ENSMUSP00000045542.3	0
	SFVKSMSSL	9	0.0482	Golgb1	ENSMUSG00000034243.17	ENSMUSP00000110460.1	39.1268
	SFVNTMTSL	9	0.0501	Nckap1	ENSMUSG00000027002.13	ENSMUSP00000028386.5	192.358
	SFVPCSEKI	9	0.1369	Git1	ENSMUSG00000011877.13	ENSMUSP00000037210.3	82.6084
	SFVPTVTAI	9	0.0078	Fosb	ENSMUSG00000003545.3	ENSMUSP00000003640.2	10.3884
	SFVQCYHEL	9	0.2218	Kcng3	ENSMUSG00000045053.2	ENSMUSP00000157121.1	0
	SFVSVLHAL	9	0.0573	Tti1	ENSMUSG00000027650.12	ENSMUSP00000029179.4	32.5195
	SFWLSRNNI	9	0.1539	Stab2	ENSMUSG00000035459.18	ENSMUSP00000048309.8	0
	SFYNVKTKL	9	0.0512	Agpat2	ENSMUSG00000026922.13	ENSMUSP00000028286.5	64.5123
	SGASRGVGF	9	7.79	Rbms1	ENSMUSG00000026970.16	ENSMUSP00000028347.6	158.506
	SGPERILSI	9	1.2655	Hnrnpk	ENSMUSG00000021546.18	ENSMUSP00000112104.2	654.758
	SGPFRTITV	9	3.2892	Dnmt1	ENSMUSG00000004099.16	ENSMUSP00000136669.2	91.9147
	SIIAMKTLL	9	0.8964	Wdfy3	ENSMUSG00000043940.15	ENSMUSP00000052607.7	24.0792
	SLCALRQEI	9	1.7282	Nvl	ENSMUSG00000026516.8	ENSMUSP00000027797.7	41.9368
	SLQSLKTRI	9	1.004	Ikbkb	ENSMUSG00000031537.15	ENSMUSP00000033939.6	52.6163
	SLQVLLTTV	9	1.9107	Tmbim4	ENSMUSG00000020225.10	ENSMUSP00000020446.4	117.304
	SLSQLKTLI	9	1.2977	Hes1	ENSMUSG00000022528.8	ENSMUSP00000023171.7	16.2211
	SMSTTRTYI	9	0.3089	Cand1	ENSMUSG00000020114.12	ENSMUSP00000020315.6	45.5304
	STLRLLTTI	9	0.6481	Pds5b	ENSMUSG00000034021.15	ENSMUSP00000144572.1	44.1435
	SYAAMHGEF	9	0.1086	Limd2	ENSMUSG00000040699.13	ENSMUSP00000045357.3	4.1681
	SYAANLKNV	9	0.0317	Ubr5	ENSMUSG00000037487.7	ENSMUSP00000105965.3	100.482
	SYACPKNML	9	0.0272	Zcrb1	ENSMUSG00000022635.9	ENSMUSP00000124549.1	183.193
	SYAELGTSI	9	0.0009	Slc7a11	ENSMUSG00000027737.10	ENSMUSP00000141988.1	10.3973
	SYAEQLSML	9	0.0068	Numa1	ENSMUSG00000066306.13	ENSMUSP00000081912.5	76.9184
	SYAKNGQDL	9	0.0119	Hnrnpu	ENSMUSG00000039630.10	ENSMUSP00000124147.1	305.267
	SYAKQLRNL	9	0.0255	Fnbp1	ENSMUSG00000075415.13	ENSMUSP00000109188.1	11.1351
	SYALSRHDV	9	0.052	Slc35e1	ENSMUSG00000019731.13	ENSMUSP00000115754.1	42.5408
	SYAMANTGI	9	0.0073	Slc38a2	ENSMUSG00000022462.7	ENSMUSP00000023099.6	435.062
	SYANCLQKI	9	0.0209	Rreb1	ENSMUSG00000039087.17	ENSMUSP00000105867.2	15.3689
	SYAPPSEDL	9	0.009	Sgk3	ENSMUSG00000025915.14	ENSMUSP00000130078.1	0
	SYAQNAKVI	9	0.0098	C330007P06Rik	ENSMUSG00000006423.15	ENSMUSP00000110904.3	38.4797
	SYASQHSQL	9	0.0032	Pkp4	ENSMUSG00000026991.20	ENSMUSP00000129836.1	59.531
	SYASQQSKL	9	0.006	Fam102a	ENSMUSG00000039157.12	ENSMUSP00000044731.5	15.3079
	SYAVGLAAL	9	0.0071	Tmem160	ENSMUSG00000019158.9	ENSMUSP00000019302.8	50.7415
	SYAVQLTGL	9	0.0096	Abcc5	ENSMUSG00000022822.16	ENSMUSP00000078158.6	42.121
	SYAVSVNHV	9	0.0058	Usp45	ENSMUSG00000040455.17	ENSMUSP00000067109.8	14.3167
	SYCHSKHQL	9	0.0313	Ranbp9	ENSMUSG00000038546.9	ENSMUSP00000130636.1	80.5017
	SYCISYKEL	9	0.0788	Atp5j2	ENSMUSG00000038690.15	ENSMUSP00000125504.1	287.502
	SYCNNKLSL	9	0.015	Lima1	ENSMUSG00000023022.14	ENSMUSP00000104652.2	48.6051
	SYCSVIENM	9	0.062	Rai14	ENSMUSG00000022246.14	ENSMUSP00000087815.3	153.871
	SYCYNHERI	9	0.045	Zfp955a	ENSMUSG00000094441.2	ENSMUSP00000008830.8	18.1827
	SYDSIKTEV	9	0.0099	Nol4l	ENSMUSG00000061411.12	ENSMUSP00000036571.7	1.1157
	SYDVVRNDI	9	0.0703	Btaf1	ENSMUSG00000040565.8	ENSMUSP00000097093.3	30.2542
	SYEAAASAL	9	0.013	Tmpo	ENSMUSG00000019961.17	ENSMUSP00000020123.5	257.592
	SYEEAKNTL	9	0.0067	Asah1	ENSMUSG00000031591.14	ENSMUSP00000034000.8	194.376
	SYEEMLQSV	9	0.0094	Exoc1	ENSMUSG00000036435.13	ENSMUSP00000084373.4	60.2245
	SYENMRFLI	9	0.0214	Ptp4a2	ENSMUSG00000028788.14	ENSMUSP00000030578.7	221.492
	SYENMVTEI	9	0.004	Rad23b	ENSMUSG00000028426.10	ENSMUSP00000030134.8	145.617
	SYEPITTTL	9	0.0013	Scn3a	ENSMUSG00000057182.15	ENSMUSP00000065023.5	0
	SYEYMRQSL	9	0.0081	Plekhj1	ENSMUSG00000035278.9	ENSMUSP00000042334.5	53.5746
	SYFALGNEL	9	0.0027	Angptl7	ENSMUSG00000028989.3	ENSMUSP00000030840.3	0
	SYFGAAGRI	9	0.0191	Mtf2	ENSMUSG00000029267.17	ENSMUSP00000080278.4	29.137
	SYFGCLDSV	9	0.059	Tln1	ENSMUSG00000028465.16	ENSMUSP00000030187.7	143.769
	SYFGSSSSL	9	0.0018	Rubcn	ENSMUSG00000035629.19	ENSMUSP00000110757.2	25.1959
	SYFKDRAHI	9	0.0034	Men1	ENSMUSG00000024947.17	ENSMUSP00000109130.3	43.2138
	SYFKGASLL	9	0.0023	Lnpep	ENSMUSG00000023845.7	ENSMUSP00000036998.2	27.0417
	SYFKNNAYL	9	0.0031	Dars	ENSMUSG00000026356.15	ENSMUSP00000027602.8	119.137
	SYFMATNSL	9	0.0039	Ccnt2	ENSMUSG00000026349.14	ENSMUSP00000108189.1	41.4773
	SYFPEITHI	9	0.0009	Jak1	ENSMUSG00000028530.14	ENSMUSP00000099842.3	55.4636
	SYFPTVNDI	9	0.0033	Carf	ENSMUSG00000026017.13	ENSMUSP00000141169.1	10.3523
	SYFQLETNL	9	0.0036	Anapc4	ENSMUSG00000029176.13	ENSMUSP00000031072.7	65.4119
	SYFRGKTLL	9	0.0023	Rasal2	ENSMUSG00000070565.11	ENSMUSP00000077423.6	20.9648
	SYGAGNLQI	9	0.0268	Trbv13-1	ENSMUSG00000076467.3	ENSMUSP00000142225.1	0
	SYGALSTRL	9	0.0069	Tet3	ENSMUSG00000034832.15	ENSMUSP00000087049.4	15.2938
	SYGCTPQSL	9	0.0164	Larp1	ENSMUSG00000037331.15	ENSMUSP00000071421.6	79.3871
	SYGDLKNAI	9	0.0069	Srsf5	ENSMUSG00000021134.17	ENSMUSP00000131323.1	268.96
	SYGEAKDAI	9	0.0379	Mprip	ENSMUSG00000005417.17	ENSMUSP00000071081.8	109.663
	SYGIVSGDL	9	0.3187	Fbxo7	ENSMUSG00000001786.14	ENSMUSP00000120840.1	28.6698
	SYGKLFESV	9	0.0185	Gan	ENSMUSG00000052557.11	ENSMUSP00000070168.4	7.65099
	SYGKVKEVL	9	0.0281	Stk11	ENSMUSG00000003068.16	ENSMUSP00000114195.1	70.66
	SYGLTPRLL	9	0.0511	Nat10	ENSMUSG00000027185.15	ENSMUSP00000028608.6	45.9341
	SYGPGRQSL	9	0.0066	Jak3	ENSMUSG00000031805.17	ENSMUSP00000105640.3	21.1404
	SYGQSYERI	9	0.0208	Zfp81	ENSMUSG00000003929.11	ENSMUSP00000050728.8	6.56466
	SYGSVFKAI	9	0.0128	Stk3	ENSMUSG00000022329.15	ENSMUSP00000018476.7	53.4962
	SYGSVYKAI	9	0.0294	Stk4	ENSMUSG00000018209.15	ENSMUSP00000122440.1	30.1799
	SYGTAVTHI	9	0.0025	Mgat1	ENSMUSG00000020346.16	ENSMUSP00000126303.1	40.2105
	SYGTLLNVI	9	0.0084	Bub1	ENSMUSG00000027379.13	ENSMUSP00000028858.7	44.9019
	SYGYPPSSL	9	0.0091	Ythdf3	ENSMUSG00000047213.14	ENSMUSP00000103982.2	38.3551
	SYHDSRIHV	9	0.0068	2022-09-06	ENSMUSG00000050379.15	ENSMUSP00000062014.7	8.91376
	SYHKQQEEL	9	0.0078	Smc2	ENSMUSG00000028312.19	ENSMUSP00000099979.3	50.9326
	SYHNSSITV	9	0.0058	Ldb2	ENSMUSG00000039706.11	ENSMUSP00000142442.1	0
	SYHPALNAI	9	0.0021	Birc6	ENSMUSG00000024073.16	ENSMUSP00000136329.1	32.7097
	SYHPSGLSL	9	0.0023	Fam53c	ENSMUSG00000034300.17	ENSMUSP00000037034.5	30.2863
	SYHSQAVHI	9	0.0025	Pigt	ENSMUSG00000017721.15	ENSMUSP00000099390.4	103.426
	SYHSVAVSL	9	0.0026	Oxa1l	ENSMUSG00000000959.7	ENSMUSP00000000985.5	47.8592
	SYHTDINML	9	0.0104	Dnmt1	ENSMUSG00000004099.16	ENSMUSP00000136669.2	91.9147
	SYHVIKGNL	9	0.0377	Thoc2	ENSMUSG00000037475.15	ENSMUSP00000044677.8	40.5012
	SYHYAHSHL	9	0.0048	Dpf2	ENSMUSG00000024826.15	ENSMUSP00000120125.1	87.2312
	SYHYAHTHL	9	0.0038	Dpf3	ENSMUSG00000021221.15	ENSMUSP00000122598.1	0.085072
	SYIAGATSL	9	0.0014	Mfsd8	ENSMUSG00000025759.11	ENSMUSP00000026859.5	15.7412
	SYIEDEKVV	9	0.112	Zfp638	ENSMUSG00000030016.14	ENSMUSP00000144989.1	25.398
	SYIFSYSGV	9	0.0511	Gbp2b	ENSMUSG00000040264.10	ENSMUSP00000029936.4	27.4988
	SYIGANVRL	9	0.0078	Vps26a	ENSMUSG00000020078.16	ENSMUSP00000090130.3	114.598
	SYIGGHEGL	9	0.006	Chd1	ENSMUSG00000023852.14	ENSMUSP00000024627.7	31.9024
	SYIGGNCYI	9	0.0061	Lrba	ENSMUSG00000028080.16	ENSMUSP00000142043.1	15.1463
	SYIGSPRAV	9	0.0068	Sun2	ENSMUSG00000042524.14	ENSMUSP00000086724.4	87.5129
	SYIHQRYIL	9	0.0523	Cdk14	ENSMUSG00000028926.15	ENSMUSP00000111111.1	34.8132
	SYIHSKVKV	9	0.0089	Dnmt1	ENSMUSG00000004099.16	ENSMUSP00000136669.2	91.9147
	SYIKDLSVV	9	0.0069	Ctdnep1	ENSMUSG00000018559.16	ENSMUSP00000104234.1	124.839
	SYIPCSERI	9	0.0059	Git2	ENSMUSG00000041890.17	ENSMUSP00000107803.2	52.0283
	SYIPTAQDV	9	0.0075	Gna15	ENSMUSG00000034792.8	ENSMUSP00000049175.7	0
	SYIQIHERI	9	0.0031	BC024063	ENSMUSG00000112160.1	ENSMUSP00000151688.1	5.28606
	SYISVKAKV	9	0.0065	Rapgef5	ENSMUSG00000041992.9	ENSMUSP00000105313.2	0
	SYISVPNSL	9	0.0016	Mctp2	ENSMUSG00000032776.9	ENSMUSP00000078302.5	0
	SYITAKNSI	9	0.0016	Strip1	ENSMUSG00000014601.13	ENSMUSP00000068587.5	51.4914
	SYIYTFNHL	9	0.0039	Trim58	ENSMUSG00000037124.6	ENSMUSP00000074594.4	0
	SYKAGIYSV	9	0.0179	Ube2q2	ENSMUSG00000032307.16	ENSMUSP00000059798.8	32.4486
	SYKAMFQQL	9	0.0086	Pola2	ENSMUSG00000024833.15	ENSMUSP00000025752.7	80.313
	SYKASSGLL	9	0.0365	Ssrp1	ENSMUSG00000027067.16	ENSMUSP00000076971.6	419.036
	SYKDGKMNI	9	0.0167	Nop14	ENSMUSG00000036693.12	ENSMUSP00000038382.9	88.504
	SYKDMRQLM	9	0.0579	Aebp1	ENSMUSG00000020473.13	ENSMUSP00000099987.3	24.3174
	SYKEMLDTI	9	0.0025	Mocs1	ENSMUSG00000064120.14	ENSMUSP00000024797.9	12.4932
	SYKENVAQL	9	0.0047	Gbp7	ENSMUSG00000040253.15	ENSMUSP00000132970.1	15.8378
	SYKGLKTLI	9	0.0064	Zfp455	ENSMUSG00000051037.15	ENSMUSP00000112546.1	1.95863
	SYKIPASGI	9	0.0337	Prim2	ENSMUSG00000026134.11	ENSMUSP00000027312.9	34.2322
	SYKNNKLFI	9	0.0212	Pik3c2b	ENSMUSG00000026447.16	ENSMUSP00000076911.5	0
	SYKPHASNL	9	0.0085	Gm29427	ENSMUSG00000101904.1	ENSMUSP00000140786.1	0
	SYKQMQSEF	9	0.08	Golga5	ENSMUSG00000021192.16	ENSMUSP00000137305.1	35.5189
	SYKQNLENL	9	0.0082	Pced1b	ENSMUSG00000044250.8	ENSMUSP00000055485.6	32.2914
	SYKQVGVSL	9	0.0054	Lpin1	ENSMUSG00000020593.16	ENSMUSP00000070583.5	22.7344
	SYKRNNFYI	9	0.0107	Epb41l3	ENSMUSG00000024044.19	ENSMUSP00000158911.1	0
	SYKRQNEAI	9	0.0143	Pphln1	ENSMUSG00000036167.16	ENSMUSP00000042762.8	53.7928
	SYKRSNFYI	9	0.0092	Epb41l1	ENSMUSG00000027624.20	ENSMUSP00000099426.3	43.6442
	SYKSVQTTL	9	0.0019	Erlin2	ENSMUSG00000031483.8	ENSMUSP00000148192.1	38.7645
	SYKTSITAL	9	0.0031	Trav8d-1	ENSMUSG00000076770.3	ENSMUSP00000100357.2	0
	SYKVAITAV	9	0.0167	Ptprb	ENSMUSG00000020154.10	ENSMUSP00000151821.1	0.186137
	SYLAQHLRI	9	0.0091	Zfp362	ENSMUSG00000028799.15	ENSMUSP00000101686.2	14.4277
	SYLDGKGNL	9	0.0099	Taf6l	ENSMUSG00000003680.16	ENSMUSP00000135220.1	17.0546
	SYLDVKQRL	9	0.0064	Abce1	ENSMUSG00000058355.8	ENSMUSP00000079379.6	170.157
	SYLEDKDLV	9	0.0715	Jak1	ENSMUSG00000028530.14	ENSMUSP00000099842.3	55.4636
	SYLEDKNLV	9	0.0317	Tyk2	ENSMUSG00000032175.11	ENSMUSP00000001036.10	22.7341
	SYLEGAVYI	9	0.0029	Fbxo21	ENSMUSG00000032898.9	ENSMUSP00000143873.1	22.1491
	SYLEMGHDI	9	0.0051	Polr2a	ENSMUSG00000005198.15	ENSMUSP00000050771.9	80.848
	SYLESKGLL	9	0.0073	Wdr6	ENSMUSG00000066357.6	ENSMUSP00000070927.5	29.9259
	SYLFSHVPL	9	0.0219	Prps1l1	ENSMUSG00000092305.1	ENSMUSP00000133931.1	0
	SYLGGNSTI	9	0.0016	Ar	ENSMUSG00000046532.8	ENSMUSP00000052648.7	10.6843
	SYLHDHHRI	9	0.013	Zfp94	ENSMUSG00000074282.10	ENSMUSP00000104075.1	7.46689
	SYLHGMEAL	9	0.0081	Rapgef2	ENSMUSG00000062232.14	ENSMUSP00000141542.1	18.1004
	SYLHLHERI	9	0.0059	Zfp964	ENSMUSG00000091764.3	ENSMUSP00000145354.1	0.407504
	SYLHSLQEV	9	0.0064	Tns3	ENSMUSG00000020422.14	ENSMUSP00000158873.1	43.3671
	SYLIGRQKI	9	0.0049	Lrp1	ENSMUSG00000040249.15	ENSMUSP00000044004.8	110.231
	SYLILHRRI	9	0.0348	Zkscan1	ENSMUSG00000029729.12	ENSMUSP00000019660.4	17.8764
	SYLITRGLP	9	2.4237	Cul7	ENSMUSG00000038545.13	ENSMUSP00000049128.7	23.5602
	SYLITSVEL	9	0.0059	Acsl4	ENSMUSG00000031278.12	ENSMUSP00000108528.1	51.9674
	SYLKQLPHF	9	0.1071	Snrnp200	ENSMUSG00000003660.10	ENSMUSP00000099509.3	103.886
	SYLLIHQRI	9	0.0071	Zfp105	ENSMUSG00000057895.11	ENSMUSP00000079840.5	0
	SYLLQSTEL	9	0.0041	Rin3	ENSMUSG00000044456.16	ENSMUSP00000060771.7	0.108134
	SYLLSIHKV	9	0.0065	Gemin5	ENSMUSG00000037275.14	ENSMUSP00000131842.1	30.6702
	SYLNSVQQL	9	0.0026	Nupl2	ENSMUSG00000048439.15	ENSMUSP00000062766.6	13.7269
	SYLNVRTNP	9	0.498	Exosc8	ENSMUSG00000027752.15	ENSMUSP00000029316.9	138.183
	SYLPGKQEL	9	0.0026	Col19a1	ENSMUSG00000026141.13	ENSMUSP00000110899.2	0
	SYLPPGTSL	9	0.0009	Mavs	ENSMUSG00000037523.13	ENSMUSP00000038339.5	49.8684
	SYLPSLRYL	9	0.0032	Tlr3	ENSMUSG00000031639.12	ENSMUSP00000034056.4	16.41
	SYLPVRDRI	9	0.003	Fbxl12	ENSMUSG00000066892.14	ENSMUSP00000118369.1	14.5886
	SYLQAHQRI	9	0.0028	2610021A01Rik	ENSMUSG00000091474.2	ENSMUSP00000127760.1	20.0033
	SYLQMHERI	9	0.0037	Zfp959	ENSMUSG00000003198.10	ENSMUSP00000053979.8	12.9223
	SYLQSENHL	9	0.0037	Hbs1l	ENSMUSG00000019977.16	ENSMUSP00000090344.6	64.3546
	SYLRAHQKI	9	0.0032	Zfp51	ENSMUSG00000023892.8	ENSMUSP00000045684.5	18.6376
	SYLRNDSVL	9	0.0084	Birc6	ENSMUSG00000024073.16	ENSMUSP00000136329.1	32.7097
	SYLRNKDFL	9	0.0158	Ino80	ENSMUSG00000034154.15	ENSMUSP00000051845.7	22.1893
	SYLRSLRLL	9	0.009	Arhgef15	ENSMUSG00000052921.13	ENSMUSP00000067684.6	0.021848
	SYLSLPTNL	9	0.0022	Ubr1	ENSMUSG00000027272.5	ENSMUSP00000028728.5	14.1468
	SYLSQHQRI	9	0.0039	Zfp383	ENSMUSG00000099689.6	ENSMUSP00000140742.1	7.61307
	SYLSSQGTL	9	0.0035	Lrig2	ENSMUSG00000032913.13	ENSMUSP00000035999.6	9.63446
	SYLTSASSL	9	0.0018	Ubr5	ENSMUSG00000037487.7	ENSMUSP00000105965.3	100.482
	SYLTSTRSL	9	0.0029	Tmem131l	ENSMUSG00000033767.14	ENSMUSP00000141438.1	18.8393
	SYLVSKQEL	9	0.0048	Lsg1	ENSMUSG00000022538.20	ENSMUSP00000112860.2	46.6586
	SYMEVPTYL	9	0.0011	Laptm5	ENSMUSG00000028581.17	ENSMUSP00000118415.1	0
	SYMHVYREL	9	0.0113	Pacsin1	ENSMUSG00000040276.15	ENSMUSP00000110523.1	0
	SYMIPTNDL	9	0.0093	mt-Co2	ENSMUSG00000064354.1	ENSMUSP00000080994.1	7097.11
	SYMKSRSDL	9	0.0057	Usp16	ENSMUSG00000025616.14	ENSMUSP00000026710.5	38.4091
	SYMPGKHSI	9	0.0011	Clnk	ENSMUSG00000039315.15	ENSMUSP00000128473.1	0
	SYMPPSTVL	9	0.0014	Uqcrc2	ENSMUSG00000030884.12	ENSMUSP00000033176.5	145.684
	SYMPQQVTV	9	0.0021	Zzef1	ENSMUSG00000055670.14	ENSMUSP00000068790.5	12.7131
	SYMPSLVVV	9	0.0035	Herc2	ENSMUSG00000030451.16	ENSMUSP00000075579.6	29.1894
	SYMPTVSHL	9	0.0007	Bscl2	ENSMUSG00000071657.12	ENSMUSP00000127685.1	6.93231
	SYMRAVSTL	9	0.0012	Dlgap2	ENSMUSG00000047495.15	ENSMUSP00000123078.1	0
	SYMSIINKC	9	0.2945	Dnm3	ENSMUSG00000040265.16	ENSMUSP00000125356.1	7.08348
	SYNAIRTGL	9	0.0051	Sec24c	ENSMUSG00000039367.11	ENSMUSP00000045955.8	68.6746
	SYNEVADEL	9	0.0097	Tfdp1	ENSMUSG00000038482.11	ENSMUSP00000147881.1	169.308
	SYNGLGSNI	9	0.0025	Lrrc41	ENSMUSG00000028703.14	ENSMUSP00000030471.8	43.8734
	SYNIAITRA	9	0.4337	Ice1	ENSMUSG00000034525.7	ENSMUSP00000152818.1	42.1589
	SYNILAQDL	9	0.0392	Angel1	ENSMUSG00000021257.14	ENSMUSP00000021682.8	8.83491
	SYNKVYKSL	9	0.0132	Nostrin	ENSMUSG00000034738.8	ENSMUSP00000036923.7	2.75593
	SYNLTVREL	9	0.0087	Lrba	ENSMUSG00000028080.16	ENSMUSP00000142179.1	15.1463
	SYNPDLTGL	9	0.0072	Cblb	ENSMUSG00000022637.11	ENSMUSP00000110115.1	6.49001
	SYNPQHVHI	9	0.0025	Pcsk5	ENSMUSG00000024713.16	ENSMUSP00000025618.8	0
	SYNPSGQGL	9	0.005	Bag4	ENSMUSG00000037316.9	ENSMUSP00000044725.8	12.2194
	SYNPSSQAL	9	0.0026	Gsk3a	ENSMUSG00000057177.12	ENSMUSP00000071654.5	115.231
	SYNPVTHQL	9	0.0019	Ift122	ENSMUSG00000030323.13	ENSMUSP00000108547.1	20.1304
	SYNQLVEKI	9	0.0032	Mindy1	ENSMUSG00000038712.16	ENSMUSP00000043910.7	228.548
	SYNRLKSLI	9	0.004	Gm43738	ENSMUSG00000105204.1	ENSMUSP00000142694.1	0.622513
	SYNTVAQEL	9	0.0041	Son	ENSMUSG00000022961.18	ENSMUSP00000112453.1	120.778
	SYNWLQETL	9	0.0059	Tmem214	ENSMUSG00000038828.13	ENSMUSP00000144615.1	40.6199
	SYNYLIRYL	9	0.0116	Taf5l	ENSMUSG00000038697.15	ENSMUSP00000090726.5	51.099
	SYQDLASQI	9	0.0016	Abcd1	ENSMUSG00000031378.14	ENSMUSP00000002084.7	5.27247
	SYQDLRSAL	9	0.0031	Tmem223	ENSMUSG00000117924.1	ENSMUSP00000010248.3	14.9145
	SYQEMIANL	9	0.0036	Srm	ENSMUSG00000006442.10	ENSMUSP00000006611.8	329.583
	SYQGILRAV	9	0.0139	Gpr68	ENSMUSG00000047415.12	ENSMUSP00000105693.1	0
	SYQKALGQL	9	0.0076	Sart3	ENSMUSG00000018974.7	ENSMUSP00000019118.3	39.9325
	SYQKARQSM	9	0.0146	Ell	ENSMUSG00000070002.7	ENSMUSP00000091163.6	29.8486
	SYQKLYNEL	9	0.0051	Cntln	ENSMUSG00000038070.15	ENSMUSP00000044138.6	10.39
	SYQLLCNRI	9	0.0215	Utrn	ENSMUSG00000019820.11	ENSMUSP00000076093.4	26.5365
	SYQNARDLL	9	0.0159	Pkp2	ENSMUSG00000041957.15	ENSMUSP00000036890.2	1.29119
	SYQPIVDYI	9	0.0017	2022-09-10	ENSMUSG00000019917.10	ENSMUSP00000151293.1	36.2941
	SYQPVAQRM	9	0.0118	Syt11	ENSMUSG00000068923.14	ENSMUSP00000103129.1	3.7772
	SYQQALLRI	9	0.0062	Sertad3	ENSMUSG00000055200.7	ENSMUSP00000068187.6	11.2778
	SYQQCINEA	9	0.5616	Cope	ENSMUSG00000055681.14	ENSMUSP00000071078.7	92.7834
	SYQQLGAVL	9	0.004	Pdcd11	ENSMUSG00000025047.9	ENSMUSP00000072008.2	56.2503
	SYQRGYEFI	9	0.007	Atr	ENSMUSG00000032409.15	ENSMUSP00000034980.8	25.5699
	SYQRLLQTI	9	0.0014	Zzz3	ENSMUSG00000039068.16	ENSMUSP00000101709.1	54.2557
	SYQSIQTSM	9	0.0034	Nfatc3	ENSMUSG00000031902.10	ENSMUSP00000148551.1	44.1382
	SYQSNIAHL	9	0.0021	Cdk5r1	ENSMUSG00000048895.13	ENSMUSP00000099514.4	1.57543
	SYQSQINQI	9	0.0026	Ddx50	ENSMUSG00000020076.7	ENSMUSP00000020270.4	63.0365
	SYQTTRTVP	9	0.7494	Tbl3	ENSMUSG00000040688.16	ENSMUSP00000120911.1	26.6625
	SYQVCLTDL	9	0.0968	Syne2	ENSMUSG00000063450.14	ENSMUSP00000047697.9	27.5692
	SYQVGLSEL	9	0.0033	Rb1cc1	ENSMUSG00000025907.14	ENSMUSP00000027040.6	33.7075
	SYQYMESTV	9	0.0071	Ercc2	ENSMUSG00000030400.17	ENSMUSP00000054380.9	25.7641
	SYRAGATAV	9	0.0417	Fcho1	ENSMUSG00000070000.13	ENSMUSP00000091151.6	7.0432
	SYRDVIQEL	9	0.0076	Sh3bp4	ENSMUSG00000036206.12	ENSMUSP00000067581.4	25.9255
	SYRGAGHEI	9	0.0097	Fam49b	ENSMUSG00000022378.14	ENSMUSP00000066359.4	73.9171
	SYRHAGSLL	9	0.0467	Zfp646	ENSMUSG00000049739.10	ENSMUSP00000052641.7	28.7213
	SYRHMRFLI	9	0.1895	Ptp4a3	ENSMUSG00000059895.13	ENSMUSP00000132097.1	9.55168
	SYRHSGSLI	9	0.0393	Zfp646	ENSMUSG00000049739.10	ENSMUSP00000052641.7	28.7213
	SYRKILNDL	9	0.0794	Creb1	ENSMUSG00000025958.14	ENSMUSP00000139995.1	24.0724
	SYRKILNEL	9	0.0144	Crem	ENSMUSG00000063889.16	ENSMUSP00000118267.1	8.53183
	SYRMSATEI	9	0.0093	Nhs	ENSMUSG00000059493.13	ENSMUSP00000084319.3	0
	SYRQAFTGI	9	0.016	Nphs1	ENSMUSG00000006649.17	ENSMUSP00000116500.2	0
	SYRQCLDLL	9	0.1045	Eif3a	ENSMUSG00000024991.8	ENSMUSP00000025955.6	386.452
	SYRSLESFI	9	0.0083	Tigit	ENSMUSG00000071552.5	ENSMUSP00000093770.4	45.7806
	SYRTTPSGL	9	0.0198	Cdyl2	ENSMUSG00000031758.10	ENSMUSP00000104730.2	9.21801
	SYSALMREL	9	0.0151	Plec	ENSMUSG00000022565.15	ENSMUSP00000057158.7	152.621
	SYSATKETL	9	0.0048	Ncl	ENSMUSG00000026234.12	ENSMUSP00000027438.6	516.37
	SYSCMMEKI	9	0.0413	Terf1	ENSMUSG00000025925.14	ENSMUSP00000140744.1	26.1129
	SYSDMKRAL	9	0.0118	Srsf6	ENSMUSG00000016921.14	ENSMUSP00000119065.1	144.264
	SYSEARTLI	9	0.0032	Syne2	ENSMUSG00000063450.14	ENSMUSP00000047697.9	27.5692
	SYSEMVTEM	9	0.0064	Arhgap28	ENSMUSG00000024043.13	ENSMUSP00000024840.5	0.202407
	SYSEVKSDL	9	0.01	Pkd2	ENSMUSG00000034462.9	ENSMUSP00000084041.3	47.415
	SYSGSIQSL	9	0.0046	Arhgap42	ENSMUSG00000050730.17	ENSMUSP00000091419.4	8.94825
	SYSKALGYL	9	0.0105	Cit	ENSMUSG00000029516.19	ENSMUSP00000115802.2	15.4792
	SYSKGASVI	9	0.0056	Npepps	ENSMUSG00000001441.13	ENSMUSP00000130445.1	53.5512
	SYSLAIHEL	9	0.0067	Arel1	ENSMUSG00000042350.13	ENSMUSP00000129213.1	30.0981
	SYSLTISRM	9	0.0436	Igkv4-57	ENSMUSG00000076556.3	ENSMUSP00000100158.2	0
	SYSLTISRV	9	0.0183	Igkv4-72	ENSMUSG00000076545.2	ENSMUSP00000100147.1	0
	SYSLTISSM	9	0.0119	Igkv4-86	ENSMUSG00000076536.3	ENSMUSP00000100138.2	0
	SYSLTISSV	9	0.007	Igkv4-81	ENSMUSG00000076539.3	ENSMUSP00000142950.1	0
	SYSMPLTSI	9	0.0031	Rnf220	ENSMUSG00000028677.19	ENSMUSP00000030439.8	134.668
	SYSNIKNGL	9	0.0187	Sec24d	ENSMUSG00000039234.11	ENSMUSP00000035823.7	50.4828
	SYSNNKSEL	9	0.0087	Capn7	ENSMUSG00000021893.14	ENSMUSP00000022451.7	29.6465
	SYSPAHARL	9	0.0071	Gata2	ENSMUSG00000015053.14	ENSMUSP00000128198.1	2.368
	SYSPGICSI	9	0.0049	Cdc42bpa	ENSMUSG00000026490.18	ENSMUSP00000095062.2	52.0539
	SYSQLITLV	9	0.0048	Gapvd1	ENSMUSG00000026867.18	ENSMUSP00000099864.1	46.8239
	SYSQSKQFL	9	0.0058	Slc25a11	ENSMUSG00000014606.14	ENSMUSP00000014750.8	83.5439
	SYSSSRSDL	9	0.0155	Rbmxl1	ENSMUSG00000037070.10	ENSMUSP00000048153.7	146.518
	SYSSTLTDL	9	0.007	Sorbs2	ENSMUSG00000031626.18	ENSMUSP00000070720.7	0.041042
	SYSVLTGQL	9	0.0103	Cytip	ENSMUSG00000026832.12	ENSMUSP00000028175.6	0.989205
	SYSYCYVGI	9	0.3447	Mboat7	ENSMUSG00000035596.14	ENSMUSP00000037107.7	43.7971
	SYTHSRHNI	9	0.0115	Eif2b5	ENSMUSG00000003235.13	ENSMUSP00000003320.6	57.6834
	SYTKVIHEC	9	0.3872	Cul2	ENSMUSG00000024231.15	ENSMUSP00000025073.5	51.4251
	SYTPSKISV	9	0.0071	Anapc10	ENSMUSG00000036977.8	ENSMUSP00000048244.7	11.8849
	SYTSVLSRL	9	0.0054	Epg5	ENSMUSG00000039840.8	ENSMUSP00000038681.5	14.652
	SYTYPPSSL	9	0.0069	Ythdf1	ENSMUSG00000038848.14	ENSMUSP00000037808.8	61.9667
	SYVDIHTGL	9	0.0039	Pycrl	ENSMUSG00000022571.9	ENSMUSP00000049605.7	54.6543
	SYVESISSA	9	0.1735	Nub1	ENSMUSG00000028954.11	ENSMUSP00000143657.1	64.643
	SYVESLRTL	9	0.0029	Arhgef17	ENSMUSG00000032875.8	ENSMUSP00000102647.1	24.2813
	SYVETLGKL	9	0.0084	Macf1	ENSMUSG00000028649.20	ENSMUSP00000095507.4	104.48
	SYVGSHREL	9	0.0079	Ep400	ENSMUSG00000029505.17	ENSMUSP00000049038.8	49.6091
	SYVKLRTNL	9	0.0036	Stag2	ENSMUSG00000025862.14	ENSMUSP00000110725.2	67.7937
	SYVLTRVGL	9	0.0119	Cog6	ENSMUSG00000027742.13	ENSMUSP00000048603.4	24.4937
	SYVPARSLP	9	0.5199	Copg1	ENSMUSG00000030058.17	ENSMUSP00000109237.3	101.942
	SYVPVNGRL	9	0.0125	Uchl5	ENSMUSG00000018189.12	ENSMUSP00000140106.1	47.0928
	SYVSGSSLL	9	0.0025	Ints9	ENSMUSG00000021975.8	ENSMUSP00000045552.5	18.2756
	SYVTTSTRT	9	0.4514	Vim	ENSMUSG00000026728.9	ENSMUSP00000114742.2	2006.95
	SYVVGRELM	9	0.0465	Rilpl2	ENSMUSG00000029401.8	ENSMUSP00000031347.7	58.6568
	SYWLVRTEL	9	0.012	Htt	ENSMUSG00000029104.15	ENSMUSP00000078945.2	23.8637
	SYWRVPHEL	9	0.0065	Kctd18	ENSMUSG00000054770.16	ENSMUSP00000130952.1	27.4691
	SYWSDRLII	9	0.0294	Stat6	ENSMUSG00000002147.18	ENSMUSP00000089708.5	106.25
	SYWSVGETI	9	0.0036	Tmed3	ENSMUSG00000032353.9	ENSMUSP00000058723.6	60.6783
	SYYATVNEL	9	0.0025	Pcdh15	ENSMUSG00000052613.16	ENSMUSP00000068561.7	0.017764
	SYYAVAHAV	9	0.0076	Smarca4	ENSMUSG00000032187.16	ENSMUSP00000034707.8	60.7642
	SYYGMKAVL	9	0.005	Slc15a2	ENSMUSG00000022899.9	ENSMUSP00000023616.2	0.065102
	SYYKSNSKL	9	0.0023	Enpp1	ENSMUSG00000037370.13	ENSMUSP00000101159.1	0
	SYYLAVSDL	9	0.0118	Cyp4b1	ENSMUSG00000028713.17	ENSMUSP00000142279.1	0.088227
	SYYPAENLI	9	0.0057	Phf10	ENSMUSG00000023883.13	ENSMUSP00000024657.5	154.537
	SYYPDLTNL	9	0.0028	Mgat4a	ENSMUSG00000026110.15	ENSMUSP00000038894.8	1.16295
	SYYPSRYRC	9	0.3112	Plekhg3	ENSMUSG00000052609.9	ENSMUSP00000074729.4	36.2477
	SYYQLSEEL	9	0.0019	Fryl	ENSMUSG00000070733.13	ENSMUSP00000098687.5	16.4969
	SYYRGAMGI	9	0.0069	Rab10	ENSMUSG00000020671.9	ENSMUSP00000021001.8	74.1983
	SYYRSANAL	9	0.0027	Rab30	ENSMUSG00000030643.14	ENSMUSP00000032879.7	2.55494
	SYYTVAHAI	9	0.0022	Smarca2	ENSMUSG00000024921.17	ENSMUSP00000135017.1	35.1081
	TFCPCGHTV	9	0.4486	Mylip	ENSMUSG00000038175.10	ENSMUSP00000047403.9	10.2704
	TFINLMTHI	9	0.0324	Atp6v1h	ENSMUSG00000033793.12	ENSMUSP00000141636.1	95.2101
	TFITDKTVL	9	0.1426	Trac	ENSMUSG00000076928.5	ENSMUSP00000100459.1	0
	TFITSKEDL	9	0.2931	Eif3g	ENSMUSG00000070319.6	ENSMUSP00000004206.8	189.778
	TFKDSRLTV	9	0.3807	Pdgfrl	ENSMUSG00000031595.9	ENSMUSP00000034004.8	0
	TFKESRVTV	9	0.2862	Il1a	ENSMUSG00000027399.1	ENSMUSP00000028882.1	0
	TFLPSRGIL	9	0.2569	Myo10	ENSMUSG00000022272.17	ENSMUSP00000106087.1	26.7901
	TFQHSSSNL	9	0.1774	Chd8	ENSMUSG00000053754.14	ENSMUSP00000087184.4	31.1323
	TFVPVANEL	9	0.0809	Myo1d	ENSMUSG00000035441.14	ENSMUSP00000037819.7	0
	TGPEKIAHI	9	1.8061	Khsrp	ENSMUSG00000007670.10	ENSMUSP00000007814.8	113.818
	TGPLLKFQI	9	2.3757	Selenot	ENSMUSG00000075700.9	ENSMUSP00000103557.1	157.515
	TLQTIKSEL	9	1.3479	Golga3	ENSMUSG00000029502.14	ENSMUSP00000108131.1	29.8352
	TVGLSLVSP	9	39.5455	Stil	ENSMUSG00000028718.16	ENSMUSP00000030490.6	12.3397
	TWNKLLTTI	9	0.0533	Cul2	ENSMUSG00000024231.15	ENSMUSP00000025073.5	51.4251
	TYAKCQNAL	9	0.0482	Gfpt1	ENSMUSG00000029992.14	ENSMUSP00000109288.1	47.6362
	TYAPVKSFL	9	0.0035	St3gal2	ENSMUSG00000031749.12	ENSMUSP00000113900.1	28.8535
	TYASTPSEI	9	0.0044	Wdr62	ENSMUSG00000037020.16	ENSMUSP00000116139.1	29.9926
	TYCIDNEAL	9	0.3331	Tubb4b	ENSMUSG00000036752.4	ENSMUSP00000042342.4	574.567
	TYCLVKNAV	9	0.1807	Gpam	ENSMUSG00000024978.11	ENSMUSP00000157722.1	23.4105
	TYCRLAQFI	9	0.0384	Nop56	ENSMUSG00000027405.16	ENSMUSP00000099487.4	368.013
	TYCSNLREL	9	0.0369	Arhgap8	ENSMUSG00000078954.9	ENSMUSP00000132008.2	0
	TYDEVQTRL	9	0.0353	Cblc	ENSMUSG00000040525.13	ENSMUSP00000104088.2	0
	TYEAALETI	9	0.019	Psmd11	ENSMUSG00000017428.16	ENSMUSP00000133571.1	70.4081
	TYEASMTRL	9	0.0309	Cpt1a	ENSMUSG00000024900.5	ENSMUSP00000025835.4	52.0139
	TYEEGLSHL	9	0.0073	Clns1a	ENSMUSG00000025439.5	ENSMUSP00000026506.4	142.388
	TYETSLSEI	9	0.0101	Mtus1	ENSMUSG00000045636.16	ENSMUSP00000059503.6	1.59376
	TYEYTRGEL	9	0.1678	Trpm7	ENSMUSG00000027365.14	ENSMUSP00000099513.3	91.0152
	TYFETINDL	9	0.0147	Astn2	ENSMUSG00000028373.16	ENSMUSP00000081540.2	0
	TYFFGATHV	9	0.0081	4930402H24Rik	ENSMUSG00000027309.18	ENSMUSP00000046992.8	20.4096
	TYFMTYHTI	9	0.0065	Npc1	ENSMUSG00000024413.14	ENSMUSP00000025279.5	43.4265
	TYGALVTQL	9	0.0085	Trappc3	ENSMUSG00000028847.8	ENSMUSP00000030660.8	97.6217
	TYGCTRLEI	9	0.1432	Elp3	ENSMUSG00000022031.6	ENSMUSP00000153462.1	54.9441
	TYGITVAEL	9	0.0599	Snrnp200	ENSMUSG00000003660.10	ENSMUSP00000099509.3	103.886
	TYGKMVSGV	9	0.0727	Zkscan6	ENSMUSG00000018347.16	ENSMUSP00000071406.2	10.6025
	TYGLTPHYI	9	0.014	Rbm38	ENSMUSG00000027510.17	ENSMUSP00000133816.1	37.7863
	TYGMVASDL	9	0.2189	Shld2	ENSMUSG00000041471.9	ENSMUSP00000107548.1	13.9179
	TYGQCGDVL	9	0.4072	Myl3	ENSMUSG00000059741.13	ENSMUSP00000142530.1	0
	TYHASGTEL	9	0.0039	Srebf2	ENSMUSG00000022463.8	ENSMUSP00000023100.6	110.226
	TYHEVVDEI	9	0.0087	Prpf38b	ENSMUSG00000027881.14	ENSMUSP00000143724.1	128.271
	TYHTAASTL	9	0.0034	Med20	ENSMUSG00000092558.3	ENSMUSP00000024778.2	35.9799
	TYICMKRAV	9	0.1102	Klrk1	ENSMUSG00000030149.15	ENSMUSP00000130398.1	0
	TYIDDITVI	9	0.0082	Gusb	ENSMUSG00000025534.17	ENSMUSP00000026613.7	53.8101
	TYIESSTKV	9	0.0056	Clptm1	ENSMUSG00000002981.10	ENSMUSP00000051293.9	77.7236
	TYIGSVELV	9	0.013	Top2a	ENSMUSG00000020914.17	ENSMUSP00000068896.7	120.061
	TYIRQRQLI	9	0.0077	Dock5	ENSMUSG00000044447.5	ENSMUSP00000036674.4	19.5021
	TYIRTIQSL	9	0.0023	Piwil2	ENSMUSG00000033644.5	ENSMUSP00000047385.4	0.171893
	TYISIIHSL	9	0.0028	Mprip	ENSMUSG00000005417.17	ENSMUSP00000071081.8	109.663
	TYITSVSRL	9	0.0031	Osgin2	ENSMUSG00000041153.9	ENSMUSP00000047473.3	19.2925
	TYIVDMSHI	9	0.0077	Ampd3	ENSMUSG00000005686.17	ENSMUSP00000130495.1	17.5191
	TYIVNKAEL	9	0.0112	Acsl1	ENSMUSG00000018796.13	ENSMUSP00000034046.5	17.9574
	TYKALNTFI	9	0.0074	Clptm1	ENSMUSG00000002981.10	ENSMUSP00000051293.9	77.7236
	TYKCTRQII	9	0.2101	Arfip1	ENSMUSG00000074513.9	ENSMUSP00000096588.3	65.9219
	TYKESEGAL	9	0.1209	Arih2	ENSMUSG00000064145.12	ENSMUSP00000013338.8	46.2052
	TYKHAGSLI	9	0.0501	Zfp646	ENSMUSG00000049739.10	ENSMUSP00000052641.7	28.7213
	TYKNMRFLI	9	0.0833	Ptp4a1	ENSMUSG00000026064.16	ENSMUSP00000156862.1	11.68
	TYLAALETL	9	0.0062	Aldh2	ENSMUSG00000029455.14	ENSMUSP00000031411.8	363.945
	TYLESSEAL	9	0.0067	Kif1bp	ENSMUSG00000036955.16	ENSMUSP00000134770.1	34.3074
	TYLKDLEVI	9	0.0283	Farp2	ENSMUSG00000034066.13	ENSMUSP00000112725.1	6.29734
	TYLNAKETV	9	0.0097	Gbp5	ENSMUSG00000105504.4	ENSMUSP00000087587.2	2.24443
	TYLPAGQSV	9	0.0043	Phb	ENSMUSG00000038845.11	ENSMUSP00000119603.1	139.326
	TYLPANASL	9	0.0064	Erbb2	ENSMUSG00000062312.5	ENSMUSP00000053897.5	16.1905
	TYLPGIVGL	9	0.007	Usp39	ENSMUSG00000056305.4	ENSMUSP00000064515.3	89.0353
	TYLVSGSLI	9	0.0071	Pold3	ENSMUSG00000030726.16	ENSMUSP00000032969.7	28.2238
	TYLVSKESI	9	0.0051	Dmxl1	ENSMUSG00000037416.13	ENSMUSP00000137871.1	18.4836
	TYMEALSHL	9	0.0021	Pik3cd	ENSMUSG00000039936.18	ENSMUSP00000036434.7	0.871343
	TYMPATSAM	9	0.007	Rbms1	ENSMUSG00000026970.16	ENSMUSP00000028347.6	158.506
	TYMVSETTM	9	0.0122	Son	ENSMUSG00000022961.18	ENSMUSP00000112453.1	120.778
	TYNMAPSAL	9	0.0112	Nfe2l1	ENSMUSG00000038615.17	ENSMUSP00000127804.1	175.06
	TYNNILTVL	9	0.0056	Vps35	ENSMUSG00000031696.9	ENSMUSP00000034131.8	191.55
	TYNNVLQLI	9	0.0095	Vps13a	ENSMUSG00000046230.11	ENSMUSP00000068716.6	24.1479
	TYNPAFSRL	9	0.0065	Tmem181a	ENSMUSG00000038141.11	ENSMUSP00000156382.1	10.7027
	TYNRIINQI	9	0.0054	Angptl2	ENSMUSG00000004105.8	ENSMUSP00000004208.5	118.174
	TYNSAHDYI	9	0.0075	Ptgs1	ENSMUSG00000047250.13	ENSMUSP00000059977.5	196.481
	TYNSNVSFL	9	0.0047	Wdfy4	ENSMUSG00000051506.17	ENSMUSP00000117068.3	0
	TYQAMVHEL	9	0.0047	Vps45	ENSMUSG00000015747.5	ENSMUSP00000015891.5	32.9575
	TYQDIQNTI	9	0.0032	Polr2a	ENSMUSG00000005198.15	ENSMUSP00000050771.9	80.848
	TYQENLTDL	9	0.0115	Inpp4a	ENSMUSG00000026113.17	ENSMUSP00000027287.4	8.029
	TYQHLRTVL	9	0.0081	Cbl	ENSMUSG00000034342.9	ENSMUSP00000146244.1	16.9494
	TYQKLARAL	9	0.011	Spib	ENSMUSG00000008193.13	ENSMUSP00000035539.4	0.084975
	TYQKLLEDI	9	0.0315	Mrvi1	ENSMUSG00000005611.15	ENSMUSP00000120045.1	0.466809
	TYQKMARAL	9	0.0095	Spi1	ENSMUSG00000002111.8	ENSMUSP00000002180.7	0.82044
	TYQQVQQTL	9	0.0035	Rbm42	ENSMUSG00000036733.16	ENSMUSP00000103776.1	94.2069
	TYRELFNSI	9	0.0148	Dock4	ENSMUSG00000035954.10	ENSMUSP00000047387.6	3.43664
	TYRHAGSLI	9	0.1003	Zfp646	ENSMUSG00000049739.10	ENSMUSP00000115499.1	28.7213
	TYRNLINKL	9	0.051	Utp3	ENSMUSG00000070697.4	ENSMUSP00000087896.4	89.6473
	TYSAPQSLL	9	0.0221	Zfp865	ENSMUSG00000074405.8	ENSMUSP00000075601.4	33.095
	TYSPPLNKL	9	0.0137	Trp53	ENSMUSG00000059552.13	ENSMUSP00000127130.1	137.869
	TYSPSRVLI	9	0.0061	Wrnip1	ENSMUSG00000021400.8	ENSMUSP00000021832.6	48.9837
	TYSSVRTEA	9	0.4465	Ecpas	ENSMUSG00000050812.18	ENSMUSP00000099953.3	45.1822
	TYSSVYDSI	9	0.0089	Eif3c	ENSMUSG00000030738.11	ENSMUSP00000032992.4	335.845
	TYTSARTLL	9	0.0094	Mcm7	ENSMUSG00000029730.16	ENSMUSP00000000505.9	234.58
	TYTSLKTKL	9	0.0071	Pnpla8	ENSMUSG00000036257.15	ENSMUSP00000120877.1	10.386
	TYTTTRLGI	9	0.0343	Slc25a11	ENSMUSG00000014606.14	ENSMUSP00000014750.8	83.5439
	TYTVTGTEL	9	0.009	Il6st	ENSMUSG00000021756.12	ENSMUSP00000138836.1	54.7347
	TYVHSSATI	9	0.0052	Aars	ENSMUSG00000031960.14	ENSMUSP00000034441.7	273.299
	TYVISRTEP	9	0.9955	Rbbp6	ENSMUSG00000030779.16	ENSMUSP00000049528.7	46.5149
	TYVKVAGHL	9	0.0135	Rpa2	ENSMUSG00000028884.14	ENSMUSP00000099621.4	53.8559
	TYWGSRNIL	9	0.0487	Sell	ENSMUSG00000026581.14	ENSMUSP00000142237.1	1.60552
	TYYAAQMLI	9	0.0268	Tmem86a	ENSMUSG00000010307.7	ENSMUSP00000010451.5	18.7149
	VFNPAKELI	9	0.1203	Rnf113a2	ENSMUSG00000098134.1	ENSMUSP00000138536.1	22.5968
	VFVAGATRI	9	0.1402	Piezo1	ENSMUSG00000014444.17	ENSMUSP00000114584.2	58.575
	VFVDSLTKV	9	0.3269	Flna	ENSMUSG00000031328.15	ENSMUSP00000109938.1	267.041
	VGPEHGTEI	9	1.5899	Gm4070	ENSMUSG00000078606.8	ENSMUSP00000102377.2	19.7933
	VGPTILNKI	9	2.1713	Flcn	ENSMUSG00000032633.12	ENSMUSP00000099758.3	54.9474
	VLAQCRTLL	9	2.7631	Scly	ENSMUSG00000026307.12	ENSMUSP00000027532.6	20.6782
	VLIGCKTDL	9	7.0829	Rhof	ENSMUSG00000029449.11	ENSMUSP00000140177.1	0.302669
	VPQESRFNL	9	2.1167	Med23	ENSMUSG00000019984.16	ENSMUSP00000090316.6	23.2436
	VTYGGGLPN	9	50.875	Dsel	ENSMUSG00000038702.6	ENSMUSP00000043570.5	7.94084
	VVYPWTQRY	9	7.2272	Hbb-bt	ENSMUSG00000073940.3	ENSMUSP00000095794.3	0
	VYAHAGTTL	9	0.0053	Klhl22	ENSMUSG00000022750.18	ENSMUSP00000127227.1	61.6282
	VYAPLKELL	9	0.007	Ndc80	ENSMUSG00000024056.10	ENSMUSP00000024851.9	42.2494
	VYCASKHGI	9	0.0703	Hpgd	ENSMUSG00000031613.9	ENSMUSP00000034026.8	0
	VYCKSMEQV	9	0.0886	Atl2	ENSMUSG00000059811.13	ENSMUSP00000064758.5	25.9397
	VYCPSGEKC	9	1.7618	Irf2bp2	ENSMUSG00000051495.7	ENSMUSP00000062753.6	41.8821
	VYCSTKGAL	9	0.1212	Dcxr	ENSMUSG00000039450.11	ENSMUSP00000026144.4	9.40726
	VYDELRQCI	9	0.0522	Smarca5	ENSMUSG00000031715.14	ENSMUSP00000044361.8	57.6316
	VYESLISHI	9	0.0036	Tsc2	ENSMUSG00000002496.10	ENSMUSP00000153869.1	42.8461
	VYFPALEKI	9	0.007	Pik3cd	ENSMUSG00000039936.18	ENSMUSP00000036434.7	0.871343
	VYGAMHVEI	9	0.029	Cluh	ENSMUSG00000020741.17	ENSMUSP00000113371.1	45.0107
	VYGNTALHI	9	0.0384	Ankrd44	ENSMUSG00000052331.14	ENSMUSP00000137616.1	12.5711
	VYHNLKNVI	9	0.0095	Eno1	ENSMUSG00000063524.13	ENSMUSP00000079727.6	1149.92
	VYHPGQNSL	9	0.0055	Cmtr2	ENSMUSG00000046441.5	ENSMUSP00000060558.4	15.4193
	VYIHAHNTI	9	0.0052	Ikbke	ENSMUSG00000042349.13	ENSMUSP00000054126.3	22.3214
	VYIPAHGRL	9	0.0361	Wdr7	ENSMUSG00000040560.10	ENSMUSP00000072509.5	15.8667
	VYIPSKTDL	9	0.0063	Nhp2	ENSMUSG00000001056.3	ENSMUSP00000120014.1	228.83
	VYIPSRVAL	9	0.0048	Gbe1	ENSMUSG00000022707.16	ENSMUSP00000132603.1	17.6144
	VYKASLNLI	9	0.0347	Kpna2	ENSMUSG00000018362.14	ENSMUSP00000018506.6	146.219
	VYKGQITAI	9	0.0129	Abca8a	ENSMUSG00000041828.15	ENSMUSP00000097860.2	0.521717
	VYKNGQAGI	9	0.1025	Smc2	ENSMUSG00000028312.19	ENSMUSP00000099979.3	50.9326
	VYKQLVSEL	9	0.0077	Ccdc22	ENSMUSG00000031143.4	ENSMUSP00000033483.4	27.635
	VYLENKEQV	9	0.0156	Gar1	ENSMUSG00000028010.16	ENSMUSP00000029643.8	184.523
	VYLICKNEI	9	0.0676	Qser1	ENSMUSG00000074994.5	ENSMUSP00000114062.1	21.4492
	VYLLTKQVL	9	0.0183	Macf1	ENSMUSG00000028649.20	ENSMUSP00000095507.4	104.48
	VYLPCLQNI	9	0.0218	Slc12a6	ENSMUSG00000027130.15	ENSMUSP00000106619.2	18.4367
	VYLPLTSHI	9	0.0016	Snx8	ENSMUSG00000029560.12	ENSMUSP00000142390.1	35.155
	VYLPTHTSL	9	0.0021	Mylip	ENSMUSG00000038175.10	ENSMUSP00000047403.9	10.2704
	VYLQLRNVI	9	0.0069	Uxt	ENSMUSG00000001134.9	ENSMUSP00000115342.1	33.18
	VYLQNWSHV	9	0.0116	Gps1	ENSMUSG00000025156.17	ENSMUSP00000097711.3	121.978
	VYLTPKTSV	9	0.0067	Kctd3	ENSMUSG00000026608.13	ENSMUSP00000141861.1	31.1497
	VYLVSGKNV	9	0.0581	Rbm45	ENSMUSG00000042369.8	ENSMUSP00000040420.4	36.3428
	VYNASNNEL	9	0.0185	Rps8	ENSMUSG00000047675.15	ENSMUSP00000099757.4	1708.73
	VYNDCAKKI	9	0.1687	Kif5b	ENSMUSG00000006740.14	ENSMUSP00000025083.7	73.2174
	VYNQLRASL	9	0.0082	Nisch	ENSMUSG00000021910.15	ENSMUSP00000132842.1	230.684
	VYNVLKTLM	9	0.0601	Ppp2r5a	ENSMUSG00000026626.11	ENSMUSP00000070726.3	92.8941
	VYQELRQLI	9	0.0042	Itgb7	ENSMUSG00000001281.10	ENSMUSP00000001327.3	565.284
	VYQETRERL	9	0.0094	Cd2bp2	ENSMUSG00000042502.10	ENSMUSP00000132963.1	57.8537
	VYQNIFTAM	9	0.0344	Gna11	ENSMUSG00000034781.5	ENSMUSP00000043190.5	25.53
	VYQSMKEEL	9	0.0063	Pole	ENSMUSG00000007080.14	ENSMUSP00000007296.5	44.4885
	VYSHLKSTL	9	0.0072	Ints11	ENSMUSG00000029034.9	ENSMUSP00000112656.1	63.5883
	VYSIMGGSI	9	0.0378	Sec31a	ENSMUSG00000035325.16	ENSMUSP00000092157.3	116.824
	VYSNTIQSI	9	0.005	Gnai3	ENSMUSG00000000001.4	ENSMUSP00000000001.4	149.275
	VYSPIRSTL	9	0.0031	Cntrl	ENSMUSG00000057110.15	ENSMUSP00000118731.2	31.2262
	VYSPSKNAL	9	0.0112	Tmem181a	ENSMUSG00000038141.11	ENSMUSP00000156382.1	10.7027
	VYSRTFTWL	9	0.0337	Myo1c	ENSMUSG00000017774.19	ENSMUSP00000099563.3	154.464
	VYSSSKGTI	9	0.0174	Ppp2r2d	ENSMUSG00000041769.13	ENSMUSP00000040321.6	42.5259
	VYTATITEI	9	0.0044	Pnpt1	ENSMUSG00000020464.15	ENSMUSP00000020756.8	40.7718
	VYTHSYLTI	9	0.0162	Nol9	ENSMUSG00000028948.16	ENSMUSP00000081133.6	46.8334
	VYTLTIQNI	9	0.0134	Cd79b	ENSMUSG00000040592.11	ENSMUSP00000048239.4	0
	VYTPVINGI	9	0.0128	Slc41a2	ENSMUSG00000034591.5	ENSMUSP00000036690.5	6.24595
	VYTTTRSSL	9	0.0089	Clptm1l	ENSMUSG00000021610.8	ENSMUSP00000022102.7	152.775
	VYVDGKEEI	9	0.0085	Faim	ENSMUSG00000032463.10	ENSMUSP00000035038.1	29.9371
	VYVNTYGRI	9	0.1112	Map4k4	ENSMUSG00000026074.15	ENSMUSP00000129796.2	132.637
	VYWKIYNSI	9	0.0638	Sf3b1	ENSMUSG00000025982.13	ENSMUSP00000027127.7	124.525
	VYWPGHITP	9	0.4359	Arsa	ENSMUSG00000022620.14	ENSMUSP00000127646.1	103.984
	VYWPTPSAL	9	0.0061	Chd9	ENSMUSG00000056608.14	ENSMUSP00000046356.6	11.9549
	VYYESRNHI	9	0.0033	Dhh	ENSMUSG00000023000.5	ENSMUSP00000023737.4	0.011935
	VYYPVRHHL	9	0.0039	Trrap	ENSMUSG00000045482.16	ENSMUSP00000098035.3	64.2044
	WFSNVKTNL	9	0.2967	Syne2	ENSMUSG00000063450.14	ENSMUSP00000047697.9	27.5692
	WYAVTETCL	9	0.2216	Syvn1	ENSMUSG00000024807.18	ENSMUSP00000114843.1	34.5907
	WYEQTKEEL	9	0.0663	Anapc1	ENSMUSG00000014355.10	ENSMUSP00000014499.3	83.7123
	WYIGDQNPM	9	0.2905	Selenop	ENSMUSG00000064373.12	ENSMUSP00000124852.2	6.54496
	WYKNCIERL	9	0.2941	Ncbp1	ENSMUSG00000028330.8	ENSMUSP00000030014.8	77.1239
	WYKSNMNGV	9	0.2265	Oga	ENSMUSG00000025220.8	ENSMUSP00000026243.3	138.17
	WYNPERTGI	9	0.03	Ly75	ENSMUSG00000026980.15	ENSMUSP00000108152.1	10.7802
	WYNPILNRV	9	0.0565	B3gnt2	ENSMUSG00000051650.11	ENSMUSP00000060247.10	34.9923
	WYNPSNENL	9	0.018	Il4ra	ENSMUSG00000030748.9	ENSMUSP00000145824.1	6.53676
	WYQEGLRTL	9	0.011	Polm	ENSMUSG00000020474.11	ENSMUSP00000105463.1	14.3572
	WYQPMNKFL	9	0.0231	Map4k1	ENSMUSG00000037337.11	ENSMUSP00000146807.1	4.88076
	WYSETKTDL	9	0.0566	Klra5	ENSMUSG00000030173.15	ENSMUSP00000014683.6	0
	WYSGPATEL	9	0.0382	Fbxl5	ENSMUSG00000039753.16	ENSMUSP00000113557.1	85.8194
	WYSKSFGHL	9	0.0537	Dlc1	ENSMUSG00000031523.16	ENSMUSP00000033923.7	0
	WYYSTKVQL	9	0.0084	Bptf	ENSMUSG00000040481.17	ENSMUSP00000052303.8	26.6743
	YFGSVLTTI	9	0.0594	Itga1	ENSMUSG00000042284.10	ENSMUSP00000077132.6	0
	YFISSTTRI	9	0.0116	Spata5	ENSMUSG00000027722.14	ENSMUSP00000103747.3	29.8326
	YFKSSLTTI	9	0.0139	Slco2a1	ENSMUSG00000032548.14	ENSMUSP00000035148.6	0.214928
	YFLESQAVI	9	0.1056	Aptx	ENSMUSG00000028411.15	ENSMUSP00000124264.1	9.25504
	YFLTTRQTL	9	0.0296	Kctd5	ENSMUSG00000016946.6	ENSMUSP00000017090.5	33.7602
	YFQALRTFV	9	0.1676	Tmbim4	ENSMUSG00000020225.10	ENSMUSP00000020446.4	117.304
	YFQESMTSI	9	0.0185	Ttc23	ENSMUSG00000030555.16	ENSMUSP00000032774.8	32.7997
	YFRQSLSYL	9	0.1	Keap1	ENSMUSG00000003308.15	ENSMUSP00000141807.1	34.2568
	YFVRTHTDL	9	0.1605	Gm5431	ENSMUSG00000058163.14	ENSMUSP00000104835.1	2.11561
	YGPLRSVWV	9	7.1319	Srsf3	ENSMUSG00000071172.13	ENSMUSP00000117045.1	90.758
	YGPMKGGSF	9	3.956	Hnrnpa3	ENSMUSG00000059005.13	ENSMUSP00000107595.1	413.007
	YGPMKSGNF	9	5.5838	Hnrnpa2b1	ENSMUSG00000004980.16	ENSMUSP00000067491.6	937.638
	YSRSMTKLA	9	26.2817	Fcho2	ENSMUSG00000041685.16	ENSMUSP00000096883.5	45.7281
	YTYTAPTAL	9	0.5877	Hipk2	ENSMUSG00000061436.15	ENSMUSP00000124133.1	8.6018
	YWVTSISMV	9	0.4934	Slc35c1	ENSMUSG00000049922.8	ENSMUSP00000063461.6	23.633
	YYCEALTKA	9	0.7964	Ripor2	ENSMUSG00000036006.20	ENSMUSP00000106012.1	0.797142
	YYDLVRTEI	9	0.0081	Sos2	ENSMUSG00000034801.13	ENSMUSP00000044866.7	18.1975
	YYDPMISKL	9	0.0048	Pcca	ENSMUSG00000041650.15	ENSMUSP00000038763.6	29.608
	YYDQIITAL	9	0.0062	Plxnb1	ENSMUSG00000053646.13	ENSMUSP00000071966.6	0.05451
	YYERCGYKI	9	0.1716	Prpf18	ENSMUSG00000039449.14	ENSMUSP00000041428.7	29.9673
	YYETSIHAI	9	0.0052	Ppm1e	ENSMUSG00000046442.4	ENSMUSP00000061278.4	3.34356
	YYFEVVQKL	9	0.0074	Cpne3	ENSMUSG00000028228.5	ENSMUSP00000029885.4	24.6856
	YYFPSVSKL	9	0.0019	Mpped1	ENSMUSG00000041708.12	ENSMUSP00000126242.1	0
	YYFPVKNVI	9	0.0041	Sf3b3	ENSMUSG00000033732.10	ENSMUSP00000045073.5	155.797
	YYGILQEKI	9	0.0486	Slc35b1	ENSMUSG00000020873.15	ENSMUSP00000021243.9	77.388
	YYGPLKTLL	9	0.0054	Rasa2	ENSMUSG00000032413.12	ENSMUSP00000034984.6	13.1061
	YYHKMVIRL	9	0.0138	Ep400	ENSMUSG00000029505.17	ENSMUSP00000049038.8	49.6091
	YYHLLAEKI	9	0.009	Ep300	ENSMUSG00000055024.12	ENSMUSP00000066789.4	41.8236
	YYHLTHDEL	9	0.0114	Rab11fip5	ENSMUSG00000051343.11	ENSMUSP00000058305.7	51.9385
	YYHNLETQA	9	0.392	Iqgap1	ENSMUSG00000030536.10	ENSMUSP00000128278.1	144.164
	YYHPARLGA	9	0.5121	Ptprcap	ENSMUSG00000045826.9	ENSMUSP00000158331.1	0
	YYHYGRKTV	9	0.0656	Crls1	ENSMUSG00000027357.16	ENSMUSP00000028835.6	57.4973
	YYHYSYSVV	9	0.0537	Ndufs7	ENSMUSG00000020153.14	ENSMUSP00000101003.1	88.011
	YYIEGINQL	9	0.0039	Nrg2	ENSMUSG00000060275.13	ENSMUSP00000111378.1	0.273883
	YYINGKTGL	9	0.0051	Usp34	ENSMUSG00000056342.16	ENSMUSP00000137430.1	31.4254
	YYKASVTRL	9	0.0065	Ptk2b	ENSMUSG00000059456.13	ENSMUSP00000022622.7	2.7955
	YYKEACRAL	9	0.0733	Ptpn23	ENSMUSG00000036057.11	ENSMUSP00000039580.7	76.5373
	YYKELAARI	9	0.0111	Trmt1l	ENSMUSG00000053286.11	ENSMUSP00000068309.5	28.6719
	YYKQGFSLI	9	0.0075	Rftn2	ENSMUSG00000025978.14	ENSMUSP00000027121.8	0.276686
	YYKQGIGHL	9	0.013	Spg20	ENSMUSG00000036580.15	ENSMUSP00000042367.7	123.385
	YYLDSLDRI	9	0.0087	Gnao1	ENSMUSG00000031748.16	ENSMUSP00000119220.1	0.03363
	YYLGSRTQM	9	0.008	Arhgap19	ENSMUSG00000025154.15	ENSMUSP00000026150.8	2.54651
	YYLHVQSML	9	0.0127	Smcr8	ENSMUSG00000049323.8	ENSMUSP00000055926.6	39.6424
	YYLNDLDRL	9	0.0727	Gnai3	ENSMUSG00000000001.4	ENSMUSP00000000001.4	149.275
	YYLNDLERI	9	0.0303	Gnai2	ENSMUSG00000032562.13	ENSMUSP00000142326.1	258.306
	YYLPLGKTL	9	0.003	Dop1a	ENSMUSG00000034973.16	ENSMUSP00000140740.1	15.9405
	YYLRNGERI	9	0.0062	Psmb8	ENSMUSG00000024338.15	ENSMUSP00000134664.3	8.89131
	YYNELETRV	9	0.0213	Paf1	ENSMUSG00000003437.14	ENSMUSP00000003529.8	60.9926
	YYNNTYGAL	9	0.0416	Gm21992	ENSMUSG00000096370.8	ENSMUSP00000136623.1	6.7618
	YYNVVLQNI	9	0.0108	Arhgef7	ENSMUSG00000031511.15	ENSMUSP00000106534.2	30.259
	YYQETLQQL	9	0.0041	Ccdc88a	ENSMUSG00000032740.16	ENSMUSP00000048978.6	16.4975
	YYQEVLQQL	9	0.0048	Ccdc88c	ENSMUSG00000021182.16	ENSMUSP00000068629.3	0.091289
	YYQGLYETL	9	0.0049	Eif4g1	ENSMUSG00000045983.16	ENSMUSP00000047678.7	333.028
	YYQGVIQQI	9	0.0035	Katnal1	ENSMUSG00000041298.15	ENSMUSP00000043210.8	20.3927
	YYQHALDVI	9	0.0272	Ttc7	ENSMUSG00000036918.16	ENSMUSP00000040771.5	21.0178
	YYQQLKMKI	9	0.0051	Usp7	ENSMUSG00000022710.17	ENSMUSP00000124382.1	71.6257
	YYQQLNTEL	9	0.0024	Cd151	ENSMUSG00000025510.14	ENSMUSP00000101622.2	110.395
	YYQSCLEAI	9	0.0237	Rraga	ENSMUSG00000070934.6	ENSMUSP00000088591.6	80.709
	YYQSGRMLL	9	0.0066	Abcd3	ENSMUSG00000028127.10	ENSMUSP00000029770.5	65.2781
	YYRDSPTLV	9	0.0302	Anapc1	ENSMUSG00000014355.10	ENSMUSP00000014499.3	83.7123
	YYRNSYNSI	9	0.017	Clcn3	ENSMUSG00000004319.15	ENSMUSP00000004430.7	50.3184
	YYRVMESML	9	0.0701	Rb1	ENSMUSG00000022105.6	ENSMUSP00000022701.6	22.1898
	YYSALRHYI	9	0.0033	Npy	ENSMUSG00000029819.6	ENSMUSP00000031843.6	0
	YYSGLKHFI	9	0.0046	Taf5	ENSMUSG00000025049.6	ENSMUSP00000026027.5	11.4298
	YYSPLRDLL	9	0.0073	Rasa3	ENSMUSG00000031453.16	ENSMUSP00000112998.2	65.4022
	YYSPTKNEI	9	0.0039	Ece1	ENSMUSG00000057530.14	ENSMUSP00000099576.3	19.1743
	YYSRTIQTI	9	0.0025	Lrrcc1	ENSMUSG00000027550.14	ENSMUSP00000104007.2	16.7445
	YYTGTQSRI	9	0.0153	Adgrl1	ENSMUSG00000013033.16	ENSMUSP00000118452.1	13.9204
	YYTRTLSQL	9	0.0055	Pkd2	ENSMUSG00000034462.9	ENSMUSP00000084041.3	47.415
	YYTVVLQNI	9	0.0231	Arhgef6	ENSMUSG00000031133.12	ENSMUSP00000033468.4	0.298483
	YYVENGKLI	9	0.0089	Frmd6	ENSMUSG00000048285.9	ENSMUSP00000052202.7	48.4392
	YYVRILSTI	9	0.0039	Psmc4	ENSMUSG00000030603.16	ENSMUSP00000032824.9	189.602
	YYVYTQQEL	9	0.0108	Dock5	ENSMUSG00000044447.5	ENSMUSP00000036674.4	19.5021
	YYWNVETDL	9	0.1117	Pqbp1	ENSMUSG00000031157.10	ENSMUSP00000033497.2	94.7976
	YYYGDISTL	9	0.0045	Hmgxb4	ENSMUSG00000034518.14	ENSMUSP00000045126.7	38.8246
	YYYINYTTI	9	0.0064	Snrnp200	ENSMUSG00000003660.10	ENSMUSP00000099509.3	103.886
	YYYNCRTEV	9	0.0237	Wac	ENSMUSG00000024283.15	ENSMUSP00000133185.1	80.1422
	ADYVPSKSKI	10	0.0735	Sbno2	ENSMUSG00000035673.10	ENSMUSP00000151590.1	50.4564
	AYIVTKGQLL	10	0.1143	Lmcd1	ENSMUSG00000057604.9	ENSMUSP00000032376.5	0
	AYLKMLSSSL	10	0.0467	1190007I07Rik	ENSMUSG00000063320.11	ENSMUSP00000134868.1	14.6315
	AYLNQTVTEF	10	0.2858	Usp47	ENSMUSG00000059263.9	ENSMUSP00000102264.2	71.8926
	AYNPLPLTRL	10	0.0312	Atm	ENSMUSG00000034218.16	ENSMUSP00000113388.2	21.3203
	AYNPMARDLF	10	0.7517	Mtor	ENSMUSG00000028991.15	ENSMUSP00000099510.3	27.0815
	AYQGIYGSSL	10	0.0479	Adck5	ENSMUSG00000022550.18	ENSMUSP00000125055.1	28.287
	AYQSMKERNI	10	0.1674	Dhrs11	ENSMUSG00000034449.7	ENSMUSP00000043467.7	11.4753
	DVEQEVQQIL	10	29.3462	Abca6	ENSMUSG00000044749.13	ENSMUSP00000035458.7	0
	EICFHIETVH	10	73.3333	Zup1	ENSMUSG00000039531.8	ENSMUSP00000151811.1	10.6936
	FGGSGTSSRP	10	67.5	Vim	ENSMUSG00000026728.9	ENSMUSP00000114742.2	2006.95
	FYEKVQSDLL	10	0.4088	Slc38a1	ENSMUSG00000023169.15	ENSMUSP00000085801.5	2.67992
	FYLHNYSTNL	10	0.1178	Zfyve26	ENSMUSG00000066440.5	ENSMUSP00000021547.6	18.3976
	FYNPQKKNYI	10	0.1389	Rae1	ENSMUSG00000027509.11	ENSMUSP00000029013.3	105.31
	GEYLCMRTEL	10	0.5921	Sys1	ENSMUSG00000045503.16	ENSMUSP00000104976.1	27.3057
	GFDAVVLNEL	10	4.4187	Nckap1	ENSMUSG00000027002.13	ENSMUSP00000028386.5	192.358
	GPYFPCRENI	10	0.5613	Usp34	ENSMUSG00000056342.16	ENSMUSP00000137430.1	31.4254
	GYAHPSGTAL	10	0.0463	Afap1	ENSMUSG00000029094.12	ENSMUSP00000067779.4	17.8362
	GYAPPPKNGI	10	0.1872	Pias2	ENSMUSG00000025423.16	ENSMUSP00000110425.2	38.2872
	GYLPPTKNGV	10	0.3663	Pias1	ENSMUSG00000032405.10	ENSMUSP00000096248.4	17.8046
	GYLRLKMTYL	10	0.1879	Nedd4	ENSMUSG00000032216.15	ENSMUSP00000034740.7	208.338
	GYRLEGSSEI	10	0.0807	Csmd3	ENSMUSG00000022311.15	ENSMUSP00000124753.1	0.14136
	HPQCGYIESI	10	9.2543	Mgme1	ENSMUSG00000027424.11	ENSMUSP00000105655.1	27.0735
	IYNPLFGSDL	10	0.2311	Krit1	ENSMUSG00000000600.15	ENSMUSP00000078985.4	71.8727
	IYSIYPKSEL	10	0.2611	Ap4e1	ENSMUSG00000001998.15	ENSMUSP00000106024.1	22.5198
	KDYQPGITYI	10	0.0147	Ago3	ENSMUSG00000028842.15	ENSMUSP00000116204.1	7.75729
	KFFNSSLEKI	10	0.6091	Wdr76	ENSMUSG00000027242.14	ENSMUSP00000028676.5	17.263
	KHIEVNGSKI	10	0.5425	Fgfr1	ENSMUSG00000031565.18	ENSMUSP00000081041.5	23.6453
	KICPLPGTAL	10	2.8712	Itgav	ENSMUSG00000027087.11	ENSMUSP00000028499.4	47.1601
	KKINEEITHI	10	6.9221	Ccdc73	ENSMUSG00000045106.12	ENSMUSP00000106743.1	0
	KYCKYAGSAL	10	0.3949	Vta1	ENSMUSG00000019868.16	ENSMUSP00000119829.1	45.6206
	KYHQGIKAEI	10	0.0944	Sptb	ENSMUSG00000021061.15	ENSMUSP00000021458.6	0.062941
	KYIAIVSTTV	10	0.0571	Gdi2	ENSMUSG00000021218.10	ENSMUSP00000152454.1	126.106
	KYIEIYVQKV	10	0.1707	Cltc	ENSMUSG00000047126.17	ENSMUSP00000099475.4	136.344
	KYKDMGTVVL	10	0.1182	Gspt1	ENSMUSG00000062203.15	ENSMUSP00000130583.1	73.1896
	KYLATSQVLL	10	0.0898	Ighm	ENSMUSG00000076617.9	ENSMUSP00000136807.2	0.056255
	KYLGINSDGL	10	0.2341	Frg1	ENSMUSG00000031590.8	ENSMUSP00000033999.6	83.6825
	KYLNSGAGGL	10	0.3374	Kynu	ENSMUSG00000026866.16	ENSMUSP00000028223.2	0
	KYLSVQGQLF	10	0.7493	Mtch1	ENSMUSG00000024012.18	ENSMUSP00000093077.4	197.231
	KYNEVTATYL	10	0.0313	Mark4	ENSMUSG00000030397.10	ENSMUSP00000082862.5	27.6136
	KYNILGTNTI	10	0.0331	Hnrnpu	ENSMUSG00000039630.10	ENSMUSP00000124147.1	305.267
	KYNKLRQPFF	10	1.3467	Set	ENSMUSG00000054766.13	ENSMUSP00000114557.1	364.752
	KYNPIGESVL	10	0.0446	Ampd2	ENSMUSG00000027889.17	ENSMUSP00000099698.1	59.1592
	KYNPVGASEL	10	0.0382	Ampd1	ENSMUSG00000070385.12	ENSMUSP00000088217.6	0
	KYQASTSNTV	10	0.0742	Cavin2	ENSMUSG00000045954.7	ENSMUSP00000055694.6	258.533
	KYQEMTGQVL	10	0.0475	Thrsp	ENSMUSG00000035686.8	ENSMUSP00000042988.7	0.02481
	KYVTLCDNGL	10	0.4245	Agap3	ENSMUSG00000023353.14	ENSMUSP00000024123.4	61.4911
	KYVYVVTELM	10	0.6479	Rps6ka3	ENSMUSG00000031309.15	ENSMUSP00000108112.1	38.2397
	LPYCPGKTLV	10	1.3536	Txnrd1	ENSMUSG00000020250.10	ENSMUSP00000151629.1	179.463
	LVVYPWTQRY	10	38.75	Hbb-bt	ENSMUSG00000073940.3	ENSMUSP00000095794.3	0
	MVAGVYGSGF	10	18.6307	Olfr1555-ps1	ENSMUSG00000108889.2	ENSMUSP00000151777.1	0
	NYKRVTGTSL	10	0.2577	Pank2	ENSMUSG00000037514.17	ENSMUSP00000119606.1	39.4398
	QYHTVAGSDI	10	0.4971	Pi4ka	ENSMUSG00000041720.14	ENSMUSP00000036162.5	31.3093
	QYWTSPTAGI	10	0.0772	Fli1	ENSMUSG00000016087.13	ENSMUSP00000016231.6	0
	RYAGMALTNL	10	0.0621	Apc	ENSMUSG00000005871.15	ENSMUSP00000127131.1	24.6503
	RYFETVSDVL	10	0.0516	Cog2	ENSMUSG00000031979.17	ENSMUSP00000034460.4	27.5074
	RYHAVVSESL	10	0.0881	Dchs1	ENSMUSG00000036862.15	ENSMUSP00000077574.5	0.450452
	RYLQLGKETL	10	0.0423	H2-Q7	ENSMUSG00000060550.16	ENSMUSP00000071843.6	28.4304
	RYLQLTQSEL	10	0.0371	Ttc9c	ENSMUSG00000071660.10	ENSMUSP00000094513.4	22.2018
	SFCSGKGTSI	10	0.5108	Axin1	ENSMUSG00000024182.16	ENSMUSP00000073974.3	47.7469
	SFNPITGTML	10	0.2923	Med19	ENSMUSG00000027080.6	ENSMUSP00000099705.3	34.6689
	SSYLTSASSL	10	0.0217	Ubr5	ENSMUSG00000037487.7	ENSMUSP00000105965.3	100.482
	SSYQVCLTDL	10	2.0369	Syne2	ENSMUSG00000063450.14	ENSMUSP00000047697.9	27.5692
	SYHPALNAIL	10	0.0473	Birc6	ENSMUSG00000024073.16	ENSMUSP00000136329.1	32.7097
	SYLPRAGADL	10	0.1739	Osgin1	ENSMUSG00000074063.10	ENSMUSP00000114467.1	12.4267
	SYLPVGSHNL	10	0.0075	Pole	ENSMUSG00000007080.14	ENSMUSP00000007296.5	44.4885
	SYLPVLPGDY	10	3.3585	Flna	ENSMUSG00000031328.15	ENSMUSP00000109938.1	267.041
	SYLVSKQELL	10	0.0869	Lsg1	ENSMUSG00000022538.20	ENSMUSP00000112860.2	46.6586
	SYMPGMPSGI	10	0.0078	Tsg101	ENSMUSG00000014402.15	ENSMUSP00000014546.8	130.168
	SYNAIRTGLV	10	0.3484	Sec24c	ENSMUSG00000039367.11	ENSMUSP00000045955.8	68.6746
	SYNPQKGIGI	10	0.1689	Coro2a	ENSMUSG00000028337.14	ENSMUSP00000030021.7	15.7637
	SYNPVYGAGI	10	0.1334	Parp9	ENSMUSG00000022906.15	ENSMUSP00000110528.1	30.5275
	SYQRMPGNAM	10	0.1771	Senp3	ENSMUSG00000005204.12	ENSMUSP00000005336.2	87.8814
	SYRQQLRSDI	10	0.2857	Bag6	ENSMUSG00000024392.17	ENSMUSP00000129324.2	149.816
	SYSAPTLTGM	10	0.148	Pax5	ENSMUSG00000014030.15	ENSMUSP00000014174.7	0.041474
	SYSSSRSDLY	10	3.3386	Rbmxl1	ENSMUSG00000037070.10	ENSMUSP00000048153.7	146.518
	SYVAIINKSI	10	0.0752	Dnm2	ENSMUSG00000033335.17	ENSMUSP00000128961.2	110.3
	SYVTMTATKI	10	0.0284	Chordc1	ENSMUSG00000001774.8	ENSMUSP00000001825.7	43.1803
	SYVTTSTRTY	10	1.4912	Vim	ENSMUSG00000026728.9	ENSMUSP00000114742.2	2006.95
	SYWEMRGNAL	10	0.0763	Ptk2	ENSMUSG00000022607.18	ENSMUSP00000154242.1	78.0123
	TDYSLTISNL	10	0.4556	Igkv10-96	ENSMUSG00000094420.2	ENSMUSP00000100129.1	0
	TSYCNAVSDL	10	1.6181	Slc20a1	ENSMUSG00000027397.14	ENSMUSP00000028880.3	136.815
	TSYLIGRQKI	10	0.3174	Lrp1	ENSMUSG00000040249.15	ENSMUSP00000044004.8	110.231
	TYDALHMQTL	10	0.1292	Cd247	ENSMUSG00000005763.15	ENSMUSP00000005907.5	0
	TYFQQGHEEL	10	0.0512	Acap1	ENSMUSG00000001588.12	ENSMUSP00000001631.6	0.336456
	TYGGVSGTAI	10	0.2686	Dpyd	ENSMUSG00000033308.16	ENSMUSP00000039429.7	0.036213
	TYLANGQTKV	10	0.0797	Txnip	ENSMUSG00000038393.14	ENSMUSP00000102710.2	292.273
	TYLPAGQSVL	10	0.0346	Phb	ENSMUSG00000038845.11	ENSMUSP00000119603.1	139.326
	TYQPAAGTKM	10	0.2414	Plk2	ENSMUSG00000021701.8	ENSMUSP00000022212.7	190.717
	TYSEIVGTDI	10	0.2812	Slc38a2	ENSMUSG00000022462.7	ENSMUSP00000023099.6	435.062
	TYSTVGPSCL	10	0.2344	Pou2af1	ENSMUSG00000032053.8	ENSMUSP00000034554.7	0.037489
	VSYNAIRTGL	10	0.4706	Sec24c	ENSMUSG00000039367.11	ENSMUSP00000045955.8	68.6746
	VYFAERVTSL	10	0.0793	Crip1	ENSMUSG00000006360.11	ENSMUSP00000142803.1	0.134612
	VYKQQQNSNI	10	0.276	Asdurf	ENSMUSG00000117809.1	ENSMUSP00000158316.1	1.79759
	VYLPTHTSLL	10	0.0236	Mylip	ENSMUSG00000038175.10	ENSMUSP00000047403.9	10.2704
	WYMKQLQSDL	10	0.3502	Iqgap1	ENSMUSG00000030536.10	ENSMUSP00000128278.1	144.164
	YSYMPTVSHL	10	0.0092	Bscl2	ENSMUSG00000071657.12	ENSMUSP00000127685.1	6.93231
	YYINGKTGLE	10	1.3409	Usp34	ENSMUSG00000056342.16	ENSMUSP00000137430.1	31.4254
	YYLQIHPQEL	10	0.0499	Ddb1	ENSMUSG00000024740.10	ENSMUSP00000025649.8	386.224
	AYGTAKSGTGI	11	0.1843	Atp6v0c	ENSMUSG00000024121.13	ENSMUSP00000024932.5	299.549
	AYNAMPEKNRL	11	0.1626	Tep1	ENSMUSG00000006281.8	ENSMUSP00000006444.7	24.7062
	DIESKPFKFRH	11	70.4167	Rnf19a	ENSMUSG00000022280.9	ENSMUSP00000022890.8	35.2043
	FSLENLIRQFH	11	41	Mrgprb8	ENSMUSG00000050870.4	ENSMUSP00000052230.4	0
	GGPQRIPAHRF	11	16.9868	Btbd1	ENSMUSG00000025103.8	ENSMUSP00000026093.7	28.619
	GGPYGGGNYGP	11	35.2812	Hnrnpa2b1	ENSMUSG00000004980.16	ENSMUSP00000067491.6	937.638
	GSDYSLTISSL	11	0.4655	Igkv9-124	ENSMUSG00000096632.2	ENSMUSP00000100113.2	0
	GTDYSLTISNL	11	0.8285	Igkv10-96	ENSMUSG00000094420.2	ENSMUSP00000100129.1	0
	GYGGYEEYSGL	11	1.1634	Hnrnpf	ENSMUSG00000042079.13	ENSMUSP00000126817.1	528.902
	GYHPMPHEAEI	11	0.0782	Ctif	ENSMUSG00000052928.9	ENSMUSP00000129974.1	12.5546
	GYHPMPPQPGM	11	0.3978	Shisa5	ENSMUSG00000025647.16	ENSMUSP00000107690.5	164.73
	GYMPMTPGAAL	11	0.0568	Irs2	ENSMUSG00000038894.7	ENSMUSP00000038514.6	44.2193
	GYMPSASMTRL	11	0.0417	Ndrg4	ENSMUSG00000036564.17	ENSMUSP00000079495.7	0
	GYVQQRRESSL	11	0.3498	Bub3	ENSMUSG00000066979.6	ENSMUSP00000081547.5	72.1001
	IYGSLPPGTKL	11	0.0719	Supv3l1	ENSMUSG00000020079.15	ENSMUSP00000020273.9	27.3058
	KGLFGDISIHL	11	2.8238	Adgrv1	ENSMUSG00000069170.14	ENSMUSP00000093245.4	0.023699
	KNQPPCSYQQI	11	5.4872	Per2	ENSMUSG00000055866.9	ENSMUSP00000066620.8	13.8694
	KYFENWSASMI	11	0.0576	mt-Co2	ENSMUSG00000064354.1	ENSMUSP00000080994.1	7097.11
	KYLAQKPYTGL	11	0.3321	Epg5	ENSMUSG00000039840.8	ENSMUSP00000038681.5	14.652
	LGISQPAAEKL	11	14.1178	Fam217b	ENSMUSG00000070476.10	ENSMUSP00000091805.4	0
	MYQALPSFHAI	11	0.0954	Nop14	ENSMUSG00000036693.12	ENSMUSP00000038382.9	88.504
	NYSQMPAGSFI	11	0.0615	Chd3	ENSMUSG00000018474.18	ENSMUSP00000104301.1	100.167
	RYNSVRPLATL	11	0.1	Cop1	ENSMUSG00000040782.12	ENSMUSP00000076160.5	40.5808
	SGGNYRDNYDN	11	97.5	Rbm3	ENSMUSG00000031167.16	ENSMUSP00000038964.3	612.92
	SYCKPLDGAEI	11	0.2546	Zfp292	ENSMUSG00000039967.14	ENSMUSP00000095766.2	12.7904
	SYCRNKIGTYI	11	0.0541	Adgre4	ENSMUSG00000032915.6	ENSMUSP00000025004.6	0
	SYGNCPTKSTV	11	0.1112	Stab2	ENSMUSG00000035459.18	ENSMUSP00000048309.8	0
	SYLENPTSYHL	11	0.0077	Tfeb	ENSMUSG00000023990.18	ENSMUSP00000084151.3	13.2455
	SYLKMDGTTTI	11	0.0036	Ercc6	ENSMUSG00000054051.7	ENSMUSP00000066256.6	12.4395
	SYLPELQDHSL	11	0.0508	Ciita	ENSMUSG00000022504.10	ENSMUSP00000023147.6	0
	SYLPSSSEYSL	11	0.0072	Gpam	ENSMUSG00000024978.11	ENSMUSP00000157914.1	23.4105
	SYNTASNKTRL	11	0.0664	Rpl34	ENSMUSG00000062006.12	ENSMUSP00000086614.4	2868.66
	SYNYIRVGAQL	11	0.1335	Myo1d	ENSMUSG00000035441.14	ENSMUSP00000037819.7	0
	SYQAAPPYNSL	11	0.0358	Atxn7l1	ENSMUSG00000020564.17	ENSMUSP00000122156.2	19.2564
	SYQRMPGNAMV	11	0.1205	Senp3	ENSMUSG00000005204.12	ENSMUSP00000005336.2	87.8814
	SYSSSRSDLYS	11	6.3074	Rbmxl1	ENSMUSG00000037070.10	ENSMUSP00000048153.7	146.518
	SYSSTLTDLGR	11	7.706	Sorbs2	ENSMUSG00000031626.18	ENSMUSP00000070720.7	0.041042
	SYSSVNAKSHL	11	0.0485	Ccser2	ENSMUSG00000058690.14	ENSMUSP00000068550.6	28.8858
	SYVTTSTRTYS	11	2.6105	Vim	ENSMUSG00000026728.9	ENSMUSP00000114742.2	2006.95
	SYYGGRGVGGI	11	0.2578	Antxr2	ENSMUSG00000029338.13	ENSMUSP00000031281.9	59.4762
	TEKESTEKDEL	11	16.6316	Hsp90b1	ENSMUSG00000020048.13	ENSMUSP00000020238.7	793.609
	TYAPPKPRSEL	11	0.0667	Pum3	ENSMUSG00000041360.8	ENSMUSP00000075573.4	108.577
	TYLANLTQSQI	11	0.0858	Eif3f	ENSMUSG00000031029.6	ENSMUSP00000033342.6	154.063
	TYLSSLKGSRL	11	0.0738	Nab2	ENSMUSG00000025402.12	ENSMUSP00000026469.2	66.5511
	TYNPLHVGSHL	11	0.0375	M1ap	ENSMUSG00000030041.9	ENSMUSP00000109613.3	1.58107
	TYNQVQYEAEL	11	0.4335	Nol6	ENSMUSG00000028430.14	ENSMUSP00000030138.8	55.3345
	TYTPMAPGSYL	11	0.0375	Flna	ENSMUSG00000031328.15	ENSMUSP00000109938.1	267.041
	VLSGEDKSNIK	11	70	Hba-a1	ENSMUSG00000069919.7	ENSMUSP00000090897.3	0.186489
	VYNNCPPHSSL	11	0.0754	Epas1	ENSMUSG00000024140.10	ENSMUSP00000024954.9	0
	WQQGQFWGQKP	11	53.5	Hnrnpu	ENSMUSG00000039630.10	ENSMUSP00000047571.7	305.267
	YYHPARLGAAL	11	0.0671	Ptprcap	ENSMUSG00000045826.9	ENSMUSP00000158331.1	0
	YYIHGPKGNEI	11	0.0438	Smchd1	ENSMUSG00000024054.14	ENSMUSP00000121835.1	55.3453
	YYKEMEDRQEL	11	0.1199	Utp3	ENSMUSG00000070697.4	ENSMUSP00000087896.4	89.6473
	ENILKYINMDSW	12	42.1176	Ndst3	ENSMUSG00000027977.15	ENSMUSP00000118796.1	11.4148
	FYLPAKKNVDSI	12	0.3023	Morf4l1	ENSMUSG00000062270.14	ENSMUSP00000082346.5	176.487
	GNFGGSRNMGGP	12	84.375	Hnrnpa2b1	ENSMUSG00000004980.16	ENSMUSP00000067491.6	937.638
	GTGASGSFKLNK	12	86.6667	Hist1h1b	ENSMUSG00000058773.2	ENSMUSP00000079356.2	0.204933
	HGSLSPNPVANT	12	68.75	Gm732	ENSMUSG00000073006.2	ENSMUSP00000098848.1	0
	HLTTKTISRSLG	12	70.4167	Ighg2c	ENSMUSG00000076612.8	ENSMUSP00000100212.3	0
	KYIEIRKEARDA	12	7.0124	Prkdc	ENSMUSG00000022672.8	ENSMUSP00000023352.7	11.3363
	NYGPMKGGSFGG	12	69.6875	Hnrnpa3	ENSMUSG00000059005.13	ENSMUSP00000107595.1	413.007
	PDSSGPERILSI	12	41	Hnrnpk	ENSMUSG00000021546.18	ENSMUSP00000112104.2	654.758
	SPIVKSFNRNEC	12	40.05	Igkc	ENSMUSG00000076609.2	ENSMUSP00000100206.1	0
	SSMLFDTMQHHL	12	2.3288	Map1b	ENSMUSG00000052727.6	ENSMUSP00000068374.4	47.8454
	SYCASPGRPGGI	12	2.9132	Prrc2b	ENSMUSG00000039262.16	ENSMUSP00000064892.8	124.045
	SYNAIRTGLVRL	12	0.5742	Sec24c	ENSMUSG00000039367.11	ENSMUSP00000045955.8	68.6746
	SYVTTSTRTYSL	12	0.1177	Vim	ENSMUSG00000026728.9	ENSMUSP00000114742.2	2006.95
	VGPRVGLARAQS	12	81.25	Napsa	ENSMUSG00000002204.9	ENSMUSP00000002274.8	26.5291
	VLSGEDKSNIKA	12	52	Hba-a1	ENSMUSG00000069919.7	ENSMUSP00000090897.3	0.186489

## Sheet: H-2Ld peptidome
	Sequence	Length	%rank (NetMHCpan4.1)	Gene	Ensembl gene ID	Ensembl protein ID	Gene expression (TPM) in CT26
	FPAEPLEL	8	0.367	Supt6	ENSMUSG00000002052.6	ENSMUSP00000002121.4	49.3867
	FPHLAVGF	8	0.2864	Rhd	ENSMUSG00000028825.7	ENSMUSP00000030627.7	6.26518
	FPHVGYDL	8	0.5062	Bop1	ENSMUSG00000022557.11	ENSMUSP00000023217.9	90.5584
	FPQVPYHL	8	0.0885	Amfr	ENSMUSG00000031751.14	ENSMUSP00000052258.6	106.504
	GLQFPVGR	8	78.3333	Hist2h2ab	ENSMUSG00000063689.4	ENSMUSP00000072858.4	0
	HMYHDLGL	8	20.5337	Pde9a	ENSMUSG00000041119.12	ENSMUSP00000038005.5	0
	HPIRQFSI	8	0.8308	Drd3	ENSMUSG00000022705.5	ENSMUSP00000155033.1	0
	HSGFHVAF	8	7.6577	Micu2	ENSMUSG00000021973.9	ENSMUSP00000022543.8	9.98924
	IPASGLHL	8	0.2494	Pik3ap1	ENSMUSG00000025017.10	ENSMUSP00000052777.7	0.039354
	IPFRAADL	8	0.5311	Sorl1	ENSMUSG00000049313.8	ENSMUSP00000058613.8	0.026744
	IPGHPLQL	8	0.3131	Vwa5a	ENSMUSG00000023186.14	ENSMUSP00000001544.5	40.4871
	IPHLAIHL	8	0.0828	Dnpep	ENSMUSG00000026209.15	ENSMUSP00000070821.7	60.5452
	IPNRGIDL	8	0.6506	Snhg4	ENSMUSG00000117694.1	ENSMUSP00000157844.1	13.4855
	IPRALMDL	8	0.6863	Kif22	ENSMUSG00000030677.8	ENSMUSP00000032915.6	47.8053
	IQELIHNL	8	2.8231	Rnf135	ENSMUSG00000020707.6	ENSMUSP00000017839.2	10.4288
	KDPLYIGL	8	9.7789	Me1	ENSMUSG00000032418.15	ENSMUSP00000034989.8	71.483
	KPHTALEL	8	0.2544	D11Wsu47e	ENSMUSG00000041623.17	ENSMUSP00000042025.8	10.4559
	KPSVPLHL	8	0.1364	Vps13a	ENSMUSG00000046230.11	ENSMUSP00000068716.6	24.1479
	KPTLALNL	8	0.2575	Junb	ENSMUSG00000052837.6	ENSMUSP00000064680.5	188.89
	KSDGMDPY	8	34.6562	Ppbp	ENSMUSG00000029372.7	ENSMUSP00000031319.6	1.4863
	KYFIQREI	8	22.2143	Mdp1	ENSMUSG00000002329.7	ENSMUSP00000002400.6	47.1894
	LEHPLLPD	8	67.7778	Rmi1	ENSMUSG00000035367.9	ENSMUSP00000153675.1	17.8093
	LPFRALQF	8	0.2154	Fastk	ENSMUSG00000028959.14	ENSMUSP00000110695.1	98.4029
	LPHEILEM	8	0.3364	Gm5580	ENSMUSG00000107906.1	ENSMUSP00000145194.1	0.020571
	LPHTPIGL	8	0.5054	Helz	ENSMUSG00000020721.16	ENSMUSP00000097878.1	11.637
	LPSHPLEL	8	0.3696	Pomp	ENSMUSG00000029649.10	ENSMUSP00000031654.6	137.282
	LPSRPLDF	8	0.7516	Slfn1	ENSMUSG00000078763.2	ENSMUSP00000047782.7	0
	MPGSPLDL	8	0.6675	Slc40a1	ENSMUSG00000025993.10	ENSMUSP00000027137.4	0
	NLLLIHNL	8	4.2176	Stat4	ENSMUSG00000062939.11	ENSMUSP00000130713.1	0
	PAKTKYNF	8	1.9294	Xpnpep1	ENSMUSG00000025027.18	ENSMUSP00000158501.1	105.15
	PASGLHLF	8	2.7028	Pik3ap1	ENSMUSG00000025017.10	ENSMUSP00000052777.7	0.039354
	PDQLFHNL	8	1.0482	Naip2	ENSMUSG00000078945.10	ENSMUSP00000070827.5	20.5955
	PFHLHINL	8	0.502	Eif3c	ENSMUSG00000030738.11	ENSMUSP00000032992.4	335.845
	PFLKKVGF	8	3.4391	Gspt1	ENSMUSG00000062203.15	ENSMUSP00000130583.1	73.1896
	PGRIINGL	8	4.7962	Lonp2	ENSMUSG00000047866.18	ENSMUSP00000034141.9	56.0807
	PHGLGHFL	8	1.1352	Pepd	ENSMUSG00000063931.14	ENSMUSP00000075683.7	45.7962
	PHKIITHL	8	0.5769	Mtx1	ENSMUSG00000064068.14	ENSMUSP00000073261.4	77.6904
	PHQFIHKI	8	2.9933	Gpd1l	ENSMUSG00000050627.13	ENSMUSP00000117509.1	21.4246
	PHRIKGYL	8	4.8767	Rin3	ENSMUSG00000044456.16	ENSMUSP00000060771.7	0.108134
	PIEVRHYL	8	1.0209	Stat5b	ENSMUSG00000020919.11	ENSMUSP00000102981.2	19.5835
	PKPTHYYI	8	2.4765	Trrap	ENSMUSG00000045482.16	ENSMUSP00000098035.3	64.2044
	PLHLAIIH	8	57.7778	Nfkb2	ENSMUSG00000025225.15	ENSMUSP00000157809.1	128.779
	PLPTYHNL	8	0.6634	Rbm39	ENSMUSG00000027620.16	ENSMUSP00000105216.2	386.566
	PLRNKYFF	8	2.9573	Alkbh5	ENSMUSG00000042650.3	ENSMUSP00000049116.3	46.3856
	PMAHPPNL	8	1.0697	Sf3b2	ENSMUSG00000024853.10	ENSMUSP00000025774.9	232.41
	PNEIIHAL	8	0.8678	Hnrnpm	ENSMUSG00000059208.15	ENSMUSP00000120115.1	299.553
	PNQLFINL	8	0.4998	Flii	ENSMUSG00000002812.4	ENSMUSP00000002889.4	92.2388
	PNVALDLL	8	6.6442	Mybbp1a	ENSMUSG00000040463.16	ENSMUSP00000044827.5	207.594
	PNVNIHNF	8	1.3644	Sptbn1	ENSMUSG00000020315.18	ENSMUSP00000006629.7	107.596
	PQLSRYHL	8	2.8544	Tifab	ENSMUSG00000049625.6	ENSMUSP00000131162.1	0
	PQMGRFTL	8	1.9171	Gspt1	ENSMUSG00000062203.15	ENSMUSP00000130583.1	73.1896
	PQRAWIHL	8	0.9563	Tmem205	ENSMUSG00000040883.18	ENSMUSP00000048832.9	31.1843
	PQRLRHLL	8	1.134	Stat6	ENSMUSG00000002147.18	ENSMUSP00000089708.5	106.25
	PSESKFLF	8	2.3285	Grb10	ENSMUSG00000020176.17	ENSMUSP00000105281.1	0.049386
	PSTVIFHL	8	0.9439	Rpn2	ENSMUSG00000027642.15	ENSMUSP00000112081.2	267.271
	QGLRTLFL	8	6.8321	Ambp	ENSMUSG00000028356.4	ENSMUSP00000030041.4	0
	QPFSAKDL	8	1.1803	Stat6	ENSMUSG00000002147.18	ENSMUSP00000089708.5	106.25
	RGHTPLDL	8	6.06	Nfkb2	ENSMUSG00000025225.15	ENSMUSP00000157809.1	128.779
	RPASALNL	8	0.3045	Synpo2	ENSMUSG00000050315.14	ENSMUSP00000102034.1	0.11554
	SLFERLVV	8	20.8595	Upf1	ENSMUSG00000058301.8	ENSMUSP00000148927.1	47.5848
	SLQLKHNL	8	3.197	Clec12a	ENSMUSG00000053063.11	ENSMUSP00000118315.1	0
	SPAKAVDL	8	0.8242	Utp14a	ENSMUSG00000063785.12	ENSMUSP00000079538.4	60.4043
	TPALAFDL	8	0.7119	Paxx	ENSMUSG00000047617.11	ENSMUSP00000109899.2	38.4955
	VNYNRENF	8	8.9611	Mtus1	ENSMUSG00000045636.16	ENSMUSP00000059503.6	1.59376
	VPAQALHL	8	0.2635	Leng9	ENSMUSG00000043432.7	ENSMUSP00000061079.6	2.70571
	VPFKALDL	8	0.222	St3gal2	ENSMUSG00000031749.12	ENSMUSP00000113900.1	28.8535
	VPFQAIHF	8	0.0966	Slc25a28	ENSMUSG00000040414.8	ENSMUSP00000036913.7	63.7054
	VPHISQDL	8	0.4796	H2-T22	ENSMUSG00000056116.18	ENSMUSP00000056041.7	60.556
	WPGLAVDL	8	2.0219	Rab3gap2	ENSMUSG00000039318.12	ENSMUSP00000141608.1	36.1106
	WPGQALSL	8	0.917	Srm	ENSMUSG00000006442.10	ENSMUSP00000006611.8	329.583
	YPHIPQAL	8	0.1506	Foxj3	ENSMUSG00000032998.16	ENSMUSP00000035746.8	47.0459
	YPHKALRL	8	0.2594	Zswim4	ENSMUSG00000035671.6	ENSMUSP00000040078.5	14.5091
	AGLQFPVGR	9	33.3784	Hist2h2ab	ENSMUSG00000063689.4	ENSMUSP00000072858.4	0
	AHPVLFSLL	9	3.778	Bdp1	ENSMUSG00000049658.13	ENSMUSP00000126435.1	13.7214
	AMAPRTLLL	9	1.3615	H2-D1	ENSMUSG00000073411.12	ENSMUSP00000134570.1	1190.5
	ANGVLKYDL	9	3.3029	Tmem214	ENSMUSG00000038828.13	ENSMUSP00000144615.1	40.6199
	APFAIKYFF	9	0.0067	Plxnc1	ENSMUSG00000074785.5	ENSMUSP00000096939.2	0.435868
	APFKGGTLF	9	0.0072	Tmpo	ENSMUSG00000019961.17	ENSMUSP00000020123.5	257.592
	APFSGGSFF	9	0.0082	Tgfb1i1	ENSMUSG00000030782.16	ENSMUSP00000130964.1	29.7287
	APGAHGPFL	9	0.0545	Fbrs	ENSMUSG00000042423.9	ENSMUSP00000145783.2	37.2304
	APHAGGQLI	9	0.2552	Bicra	ENSMUSG00000070808.4	ENSMUSP00000148012.1	12.0756
	APHASSFQM	9	0.028	Tmed3	ENSMUSG00000032353.9	ENSMUSP00000058723.6	60.6783
	APHFPLLNL	9	0.0096	Bcl3	ENSMUSG00000053175.17	ENSMUSP00000113851.1	0.719769
	APHLNNLYF	9	0.0167	Mfsd13a	ENSMUSG00000025227.14	ENSMUSP00000119072.1	21.8323
	APIIAKYQF	9	0.028	Ttn	ENSMUSG00000051747.15	ENSMUSP00000011934.6	0.004735
	APIMSRFDL	9	0.0517	Mcm6	ENSMUSG00000026355.11	ENSMUSP00000027601.4	129.761
	APKRGVYLF	9	0.0648	Mmrn2	ENSMUSG00000041445.9	ENSMUSP00000107539.1	0
	APKRMKFFF	9	0.0364	Pdcd11	ENSMUSG00000025047.9	ENSMUSP00000072008.2	56.2503
	APLAGRYLL	9	0.0238	Emilin1	ENSMUSG00000029163.9	ENSMUSP00000031055.5	11.4068
	APLKQTFDL	9	0.0287	Xpot	ENSMUSG00000034667.8	ENSMUSP00000043488.7	109.595
	APLRAWDDF	9	0.0678	Arl6ip5	ENSMUSG00000035199.6	ENSMUSP00000041503.6	115.685
	APLRGLYFF	9	0.0279	C1qtnf6	ENSMUSG00000022440.9	ENSMUSP00000023075.8	26.5195
	APLRLLHAL	9	0.0053	Dhh	ENSMUSG00000023000.5	ENSMUSP00000023737.4	0.011935
	APLRNKYFF	9	0.0313	Alkbh5	ENSMUSG00000042650.3	ENSMUSP00000049116.3	46.3856
	APMALERNL	9	0.0218	Traf1	ENSMUSG00000026875.14	ENSMUSP00000130759.1	5.66212
	APMASPFDL	9	0.0099	Retsat	ENSMUSG00000056666.13	ENSMUSP00000068568.6	43.5895
	APQLLQEDF	9	0.0217	Art2b	ENSMUSG00000030651.5	ENSMUSP00000147267.1	0
	APQPALFLV	9	0.1319	Svil	ENSMUSG00000024236.18	ENSMUSP00000115078.1	16.9287
	APQPGKYVI	9	0.0948	Flna	ENSMUSG00000031328.15	ENSMUSP00000109938.1	267.041
	APQRAWIHL	9	0.004	Tmem205	ENSMUSG00000040883.18	ENSMUSP00000048832.9	31.1843
	APQRQTYAF	9	0.0252	Arhgap30	ENSMUSG00000048865.16	ENSMUSP00000059389.8	0.315546
	APQVNIHGL	9	0.0479	Spata24	ENSMUSG00000024352.12	ENSMUSP00000094324.2	11.0035
	APSRAQFFL	9	0.0286	Emc1	ENSMUSG00000078517.12	ENSMUSP00000137103.1	23.9021
	APSRGGVNF	9	0.0292	Calcoco1	ENSMUSG00000023055.10	ENSMUSP00000023818.3	85.0939
	APSTVIFHL	9	0.0064	Rpn2	ENSMUSG00000027642.15	ENSMUSP00000112081.2	267.271
	APVAMKFTF	9	0.0069	Usp37	ENSMUSG00000033364.13	ENSMUSP00000035445.5	15.6275
	APWPLKLGF	9	0.0049	Myo9b	ENSMUSG00000004677.17	ENSMUSP00000129220.1	57.4737
	ASPLRSLLF	9	2.2062	Cst3	ENSMUSG00000027447.6	ENSMUSP00000028938.6	531.4
	AVHHLIHDF	9	1.1016	Mat2b	ENSMUSG00000042032.13	ENSMUSP00000048222.4	87.1939
	AYFHLLNQI	9	8.7961	Pls1	ENSMUSG00000049493.13	ENSMUSP00000091317.2	0
	AYVPGFAHI	9	6.5428	Cuedc2	ENSMUSG00000036748.16	ENSMUSP00000158425.1	189.786
	DPAKGLFYF	9	0.3764	Snrnp200	ENSMUSG00000003660.10	ENSMUSP00000099509.3	103.886
	DYQALRTSI	9	7.2874	Cltc	ENSMUSG00000047126.17	ENSMUSP00000099475.4	136.344
	EPFRLEHNL	9	0.1392	Zmiz1	ENSMUSG00000007817.15	ENSMUSP00000124863.1	40.5144
	EPFRLQHNL	9	0.0539	Zmiz2	ENSMUSG00000041164.15	ENSMUSP00000105410.1	46.6918
	EPHETFFSL	9	0.0866	Zer1	ENSMUSG00000039686.14	ENSMUSP00000046441.8	24.3052
	EPILNIHDL	9	0.5696	Psme3	ENSMUSG00000078652.9	ENSMUSP00000118279.1	124.411
	EPKAAFGSF	9	0.7423	Nup50	ENSMUSG00000016619.10	ENSMUSP00000131457.2	65.7952
	FGPLKAFNL	9	2.4927	U2af2	ENSMUSG00000030435.16	ENSMUSP00000005041.8	264.843
	FPAKGKLFL	9	0.0491	Ddx54	ENSMUSG00000029599.13	ENSMUSP00000031598.9	64.7878
	FPAPKPLDI	9	0.1438	Qars	ENSMUSG00000032604.16	ENSMUSP00000006838.8	64.4467
	FPARVVYDL	9	0.0365	Itpr3	ENSMUSG00000042644.9	ENSMUSP00000038150.8	63.6872
	FPAVGMHSL	9	0.0682	Spryd3	ENSMUSG00000036966.15	ENSMUSP00000121493.1	56.8686
	FPDYGKVEF	9	0.0995	Tns1	ENSMUSG00000055322.15	ENSMUSP00000127715.1	21.2137
	FPFERLYDL	9	0.0564	Snrnp200	ENSMUSG00000003660.10	ENSMUSP00000099509.3	103.886
	FPGDSPLNL	9	0.0588	Tob1	ENSMUSG00000037573.5	ENSMUSP00000036039.5	52.2785
	FPGKGKALF	9	0.0851	Eif4g2	ENSMUSG00000005610.17	ENSMUSP00000124551.1	246.226
	FPGLHLENF	9	0.0698	Ggcx	ENSMUSG00000053460.8	ENSMUSP00000070109.7	19.4005
	FPGQLNADL	9	0.1545	Tubb4b	ENSMUSG00000036752.4	ENSMUSP00000042342.4	574.567
	FPGTNSHYL	9	0.0787	Pnpla8	ENSMUSG00000036257.15	ENSMUSP00000120877.1	10.386
	FPGVHVTDF	9	0.082	Mical1	ENSMUSG00000019823.17	ENSMUSP00000019967.9	0
	FPHGAGFVL	9	0.0524	Cdk20	ENSMUSG00000021483.8	ENSMUSP00000021939.6	10.2724
	FPHGITLDL	9	0.0416	Lrp1	ENSMUSG00000040249.15	ENSMUSP00000044004.8	110.231
	FPHGPGPFL	9	0.0431	Gse1	ENSMUSG00000031822.20	ENSMUSP00000034279.8	12.7098
	FPHLHLLDL	9	0.0554	Tlr8	ENSMUSG00000040522.5	ENSMUSP00000107793.1	0
	FPHLVHTEL	9	0.0056	Gm20683	ENSMUSG00000093593.1	ENSMUSP00000135410.1	0
	FPHMPCAYL	9	0.0722	Ergic3	ENSMUSG00000005881.13	ENSMUSP00000006035.6	174.496
	FPHPSQLDL	9	0.0234	Adprh	ENSMUSG00000002844.9	ENSMUSP00000002923.8	30.3872
	FPHTALFTF	9	0.0082	Nod1	ENSMUSG00000038058.14	ENSMUSP00000130487.1	0.591559
	FPIEVRHYL	9	0.0076	Stat5b	ENSMUSG00000020919.11	ENSMUSP00000102981.2	19.5835
	FPKLAETYL	9	0.0882	Ddx6	ENSMUSG00000032097.10	ENSMUSP00000128421.1	64.9971
	FPLIAHYYL	9	0.0077	Extl3	ENSMUSG00000021978.9	ENSMUSP00000022550.7	21.9685
	FPLPAGDGL	9	0.0622	Spag9	ENSMUSG00000020859.16	ENSMUSP00000042271.7	58.399
	FPMAHPPNL	9	0.0079	Sf3b2	ENSMUSG00000024853.10	ENSMUSP00000025774.9	232.41
	FPMEIRHLL	9	0.0047	Stat4	ENSMUSG00000062939.11	ENSMUSP00000130713.1	0
	FPMEIRQYL	9	0.0051	Stat1	ENSMUSG00000026104.14	ENSMUSP00000140518.1	31.1227
	FPMELRQFL	9	0.005	Stat3	ENSMUSG00000004040.16	ENSMUSP00000099403.1	16.7403
	FPMKALGYF	9	0.012	Opa1	ENSMUSG00000038084.16	ENSMUSP00000124223.1	36.5136
	FPNLHVFHL	9	0.0073	Naip5	ENSMUSG00000071203.6	ENSMUSP00000058611.2	6.68144
	FPNPAAHAL	9	0.0166	Med23	ENSMUSG00000019984.16	ENSMUSP00000090316.6	23.2436
	FPNTNRWFL	9	0.0409	Eef1g	ENSMUSG00000071644.10	ENSMUSP00000093955.4	341.314
	FPQAAQWTF	9	0.0218	Cd68	ENSMUSG00000018774.13	ENSMUSP00000018918.5	46.4355
	FPQDRVFML	9	0.0536	Birc6	ENSMUSG00000024073.16	ENSMUSP00000136329.1	32.7097
	FPQEGMHQL	9	0.0471	Smarca2	ENSMUSG00000024921.17	ENSMUSP00000135017.1	35.1081
	FPQELKDLL	9	0.0195	Sdad1	ENSMUSG00000029415.4	ENSMUSP00000031364.1	41.2261
	FPQMGRFTL	9	0.0109	Gspt1	ENSMUSG00000062203.15	ENSMUSP00000130583.1	73.1896
	FPQRLRHLL	9	0.0055	Stat6	ENSMUSG00000002147.18	ENSMUSP00000089708.5	106.25
	FPQVGRTAL	9	0.0661	Cxcr3	ENSMUSG00000050232.6	ENSMUSP00000052444.6	0
	FPSGNIHMF	9	0.0627	Dnajc18	ENSMUSG00000024350.6	ENSMUSP00000025208.5	19.4651
	FPSSVINNL	9	0.0224	Cgnl1	ENSMUSG00000032232.14	ENSMUSP00000113917.1	68.408
	FPSVGKSTF	9	0.0532	Drg2	ENSMUSG00000020537.9	ENSMUSP00000018568.3	73.2851
	FPVQATIHF	9	0.038	Ripply3	ENSMUSG00000022941.8	ENSMUSP00000023660.8	0
	FPVQNWYNF	9	0.0275	Gtf2f1	ENSMUSG00000002658.9	ENSMUSP00000002733.6	119.375
	GGPDRFYFL	9	6.1862	Dnmt1	ENSMUSG00000004099.16	ENSMUSP00000136669.2	91.9147
	GPHLNIVNL	9	0.0771	Pdgfra	ENSMUSG00000029231.15	ENSMUSP00000143906.1	11.0029
	GPHLNVVNL	9	0.0869	Pdgfrb	ENSMUSG00000024620.11	ENSMUSP00000025522.4	27.0286
	GPHSALYTM	9	0.0606	Pum1	ENSMUSG00000028580.15	ENSMUSP00000030315.6	42.1411
	GYISVIRQI	9	16.9664	Bank1	ENSMUSG00000037922.13	ENSMUSP00000035484.8	9.43895
	HFLPMLQTV	9	4.5614	Myl6	ENSMUSG00000090841.2	ENSMUSP00000128803.1	876.395
	HGHLLIFGF	9	1.2166	Phip	ENSMUSG00000032253.13	ENSMUSP00000034787.5	22.3591
	HNHHLINDF	9	2.3906	Ctbp1	ENSMUSG00000037373.12	ENSMUSP00000078682.6	166.953
	HPAPMPPML	9	0.0086	Sf3a2	ENSMUSG00000020211.15	ENSMUSP00000117160.1	75.2807
	HPFFNTIDF	9	0.04	Lats2	ENSMUSG00000021959.16	ENSMUSP00000022531.7	47.2943
	HPFLLGPPL	9	0.0081	Tor1aip2	ENSMUSG00000050565.16	ENSMUSP00000107383.2	109.611
	HPGFPGPFI	9	0.2429	Dach2	ENSMUSG00000025592.17	ENSMUSP00000109007.1	1.10313
	HPGISITDL	9	0.1689	Ssrp1	ENSMUSG00000027067.16	ENSMUSP00000076971.6	419.036
	HPGRLLLGL	9	0.0509	Kcnn4	ENSMUSG00000054342.8	ENSMUSP00000146012.1	75.0641
	HPGSGTFLF	9	0.069	Dpp8	ENSMUSG00000032393.15	ENSMUSP00000034960.6	70.5757
	HPHFLTHKL	9	0.0089	Myo1c	ENSMUSG00000017774.19	ENSMUSP00000099563.3	154.464
	HPHHSTFLL	9	0.0358	Il10rb	ENSMUSG00000022969.13	ENSMUSP00000023691.5	33.1416
	HPHLLRDPL	9	0.0518	Arrdc1	ENSMUSG00000026972.15	ENSMUSP00000117372.1	31.1365
	HPLHAYYQL	9	0.0128	Adgrl3	ENSMUSG00000037605.16	ENSMUSP00000112823.1	0.684069
	HPLLNVHDL	9	0.0527	Pdpr	ENSMUSG00000033624.10	ENSMUSP00000046639.3	19.4731
	HPLSVLLDL	9	0.0178	Thoc5	ENSMUSG00000034274.11	ENSMUSP00000099137.2	25.422
	HPMRAIFMI	9	0.0893	Stk4	ENSMUSG00000018209.15	ENSMUSP00000018353.7	30.1799
	HPMRALFLI	9	0.0758	Map4k4	ENSMUSG00000026074.15	ENSMUSP00000129796.2	132.637
	HPQPLATGL	9	0.0083	Tlx1	ENSMUSG00000025215.10	ENSMUSP00000026236.8	0
	HPQQLTHSF	9	0.0044	Ndc1	ENSMUSG00000028614.14	ENSMUSP00000120365.1	25.5995
	HPQVNIYSV	9	0.2066	Fscn1	ENSMUSG00000029581.14	ENSMUSP00000031565.8	226.146
	HPRINVFDF	9	0.1173	Znfx1	ENSMUSG00000039501.14	ENSMUSP00000049404.7	15.9097
	HPSKGYVYV	9	0.2837	Pik3c2b	ENSMUSG00000026447.16	ENSMUSP00000076911.5	0
	HPSLAGELL	9	0.1139	Man2b2	ENSMUSG00000029119.9	ENSMUSP00000031002.3	103.977
	HPSLPGPSF	9	0.0249	Csrnp1	ENSMUSG00000032515.8	ENSMUSP00000035101.7	10.2969
	HPSRLTYHL	9	0.0069	Zfp398	ENSMUSG00000062519.13	ENSMUSP00000078806.4	5.17523
	HPSSNLLDL	9	0.1418	Ap1b1	ENSMUSG00000009090.17	ENSMUSP00000009234.9	21.9317
	HPVASFFHL	9	0.0083	Tvp23b	ENSMUSG00000014177.10	ENSMUSP00000014321.4	45.7106
	HPYLAIYDL	9	0.0245	Pld2	ENSMUSG00000020828.13	ENSMUSP00000137247.1	24.1852
	HPYPAGPGV	9	0.2304	Plrg1	ENSMUSG00000027998.11	ENSMUSP00000114968.1	97.9669
	IGPRFVLNL	9	1.3581	Brix1	ENSMUSG00000022247.12	ENSMUSP00000022855.5	63.1628
	IMQLLRDNL	9	0.9304	Ywhab	ENSMUSG00000018326.9	ENSMUSP00000018470.3	193.333
	INHLCFYSF	9	2.9606	Tbc1d8	ENSMUSG00000003134.10	ENSMUSP00000049967.5	1.6634
	INHQALEQL	9	2.7932	Gbp7	ENSMUSG00000040253.15	ENSMUSP00000132970.1	15.8378
	INHSLYENL	9	1.0397	Hps3	ENSMUSG00000027615.14	ENSMUSP00000012580.6	18.6172
	INKAILDDL	9	5.5279	Acsl1	ENSMUSG00000018796.13	ENSMUSP00000034046.5	17.9574
	INKEAVWFL	9	2.6222	Kpna4	ENSMUSG00000027782.10	ENSMUSP00000029353.3	67.559
	INQEVKYLF	9	1.1605	Usp14	ENSMUSG00000047879.17	ENSMUSP00000089728.6	63.0636
	IPADARHLM	9	0.0512	Gem	ENSMUSG00000028214.13	ENSMUSP00000103939.2	2.6351
	IPAITRYWF	9	0.0484	Derl1	ENSMUSG00000022365.6	ENSMUSP00000022993.5	150.019
	IPAKPPVSF	9	0.0051	Txndc11	ENSMUSG00000022498.16	ENSMUSP00000041113.7	27.2609
	IPALAKVLL	9	0.0204	Eya1	ENSMUSG00000025932.14	ENSMUSP00000027066.6	10.0719
	IPAMGKASF	9	0.0415	Tmem131l	ENSMUSG00000033767.14	ENSMUSP00000141438.1	18.8393
	IPAPTNLKF	9	0.0088	Fn1	ENSMUSG00000026193.15	ENSMUSP00000140471.1	774.686
	IPASGLHLF	9	0.0128	Pik3ap1	ENSMUSG00000025017.10	ENSMUSP00000052777.7	0.039354
	IPCRAVLTF	9	0.0439	Slc7a2	ENSMUSG00000031596.15	ENSMUSP00000096414.3	0
	IPCSVKDLF	9	0.1011	Rbl1	ENSMUSG00000027641.13	ENSMUSP00000029170.7	50.2258
	IPCVPKDLL	9	0.1382	Ubr3	ENSMUSG00000044308.17	ENSMUSP00000060159.9	30.5532
	IPDFLSTNM	9	0.0244	Dock2	ENSMUSG00000020143.15	ENSMUSP00000090884.5	0
	IPDFSHFDF	9	0.0538	Lipo4	ENSMUSG00000079344.11	ENSMUSP00000121321.2	0
	IPDNFLHGF	9	0.0467	Lacc1	ENSMUSG00000044350.14	ENSMUSP00000059173.8	22.2855
	IPFAAPTAL	9	0.0053	Ubap2	ENSMUSG00000028433.14	ENSMUSP00000103703.1	87.4687
	IPFRPSIQF	9	0.0043	Ell2	ENSMUSG00000001542.7	ENSMUSP00000001583.6	4.08907
	IPGEGFIHM	9	0.0192	Gja5	ENSMUSG00000057123.14	ENSMUSP00000143542.1	0.913318
	IPGHLRWGL	9	0.0558	Loxl3	ENSMUSG00000000693.10	ENSMUSP00000000707.2	17.5567
	IPHAFVLDF	9	0.0071	Ldah	ENSMUSG00000037669.15	ENSMUSP00000042285.5	51.9511
	IPHGLLSNL	9	0.0054	Skp2	ENSMUSG00000054115.11	ENSMUSP00000094225.3	20.4923
	IPHHIIVKF	9	0.0065	Mterf3	ENSMUSG00000021519.11	ENSMUSP00000133330.1	61.1161
	IPHLLGDVV	9	0.1526	Mtch1	ENSMUSG00000024012.18	ENSMUSP00000093077.4	197.231
	IPHMASTLF	9	0.0077	Abhd13	ENSMUSG00000040396.12	ENSMUSP00000116130.1	19.1587
	IPHPLIMGV	9	0.0686	Cops2	ENSMUSG00000027206.13	ENSMUSP00000106090.1	137.004
	IPHPQPSML	9	0.01	Gm49355	ENSMUSG00000114378.1	ENSMUSP00000153106.1	0
	IPHQFIHKI	9	0.0336	Gpd1l	ENSMUSG00000050627.13	ENSMUSP00000117509.1	21.4246
	IPHQVVTHL	9	0.003	Nol6	ENSMUSG00000028430.14	ENSMUSP00000030138.8	55.3345
	IPHSSKVYF	9	0.0048	Wwc2	ENSMUSG00000031563.8	ENSMUSP00000056121.7	38.1117
	IPHTFQINF	9	0.0038	Dym	ENSMUSG00000035765.10	ENSMUSP00000047054.7	36.2788
	IPHVAFALI	9	0.0724	Nemp1	ENSMUSG00000040195.11	ENSMUSP00000113473.1	25.1332
	IPHWINHSF	9	0.0046	Depdc5	ENSMUSG00000037426.18	ENSMUSP00000052807.6	15.6
	IPIISAEHL	9	0.0105	Mbnl1	ENSMUSG00000027763.13	ENSMUSP00000141915.1	129.214
	IPKSAVGEL	9	0.0859	Itgb2	ENSMUSG00000000290.13	ENSMUSP00000000299.7	5.50005
	IPKVAVEVF	9	0.0406	Mycbp2	ENSMUSG00000033004.15	ENSMUSP00000124601.1	27.6988
	IPLFGVHYM	9	0.0086	Vipr2	ENSMUSG00000011171.11	ENSMUSP00000011315.3	0.098405
	IPLHDHPGM	9	0.1448	Ado	ENSMUSG00000057134.6	ENSMUSP00000075107.4	21.3094
	IPLIGKYLL	9	0.0173	Chrnb4	ENSMUSG00000035200.7	ENSMUSP00000034854.6	0.096531
	IPLKNIYRL	9	0.0086	Plcb1	ENSMUSG00000051177.16	ENSMUSP00000118756.2	12.0982
	IPLLLVHDM	9	0.0069	D6Wsu163e	ENSMUSG00000030347.6	ENSMUSP00000032497.3	38.449
	IPLRLIYRL	9	0.005	Adam22	ENSMUSG00000040537.17	ENSMUSP00000086139.4	0.197368
	IPNEIIHAL	9	0.0037	Hnrnpm	ENSMUSG00000059208.15	ENSMUSP00000120115.1	299.553
	IPNLAAYYI	9	0.0564	Fasn	ENSMUSG00000025153.9	ENSMUSP00000052872.7	63.4939
	IPNRGIDLL	9	0.0411	Snhg4	ENSMUSG00000117694.1	ENSMUSP00000157844.1	13.4855
	IPNRICVAL	9	0.0142	Znfx1	ENSMUSG00000039501.14	ENSMUSP00000049404.7	15.9097
	IPQAGLVTM	9	0.0076	Slc1a7	ENSMUSG00000008932.10	ENSMUSP00000102324.4	0.30942
	IPQALKNLL	9	0.0046	Tut1	ENSMUSG00000071645.6	ENSMUSP00000093958.5	15.972
	IPQDVGVNL	9	0.0048	Cdc40	ENSMUSG00000038446.8	ENSMUSP00000044305.7	26.4891
	IPQEAYNAV	9	0.2203	Qrich1	ENSMUSG00000006673.14	ENSMUSP00000141267.1	79.1654
	IPQEKPIFL	9	0.0075	Fasn	ENSMUSG00000025153.9	ENSMUSP00000052872.7	63.4939
	IPQHANVAF	9	0.02	Txndc16	ENSMUSG00000021830.14	ENSMUSP00000120287.1	18.8232
	IPQLIDHHF	9	0.0056	Fer	ENSMUSG00000000127.15	ENSMUSP00000156416.1	25.4414
	IPQQLLTTL	9	0.0017	Ptov1	ENSMUSG00000038502.17	ENSMUSP00000147048.1	47.4599
	IPQQLVERL	9	0.0049	Usp7	ENSMUSG00000022710.17	ENSMUSP00000124382.1	71.6257
	IPQQQVFAL	9	0.0064	Spata13	ENSMUSG00000021990.16	ENSMUSP00000123928.1	5.9163
	IPQQVVGYF	9	0.0065	Cpne3	ENSMUSG00000028228.5	ENSMUSP00000029885.4	24.6856
	IPQRQIEEM	9	0.0181	Ext2	ENSMUSG00000027198.16	ENSMUSP00000138956.1	103.904
	IPQSGLFVV	9	0.2001	Fcamr	ENSMUSG00000026415.11	ENSMUSP00000108096.2	0.082042
	IPRRAPFDL	9	0.0439	Hsp90ab1	ENSMUSG00000023944.14	ENSMUSP00000024739.7	1597.09
	IPSLHGPLM	9	0.0299	Rangap1	ENSMUSG00000022391.16	ENSMUSP00000126849.1	166.663
	IPSNVRQDL	9	0.0671	Lonp2	ENSMUSG00000047866.18	ENSMUSP00000034141.9	56.0807
	IPSQHYVYM	9	0.0079	Ncf1	ENSMUSG00000015950.13	ENSMUSP00000138121.1	0.113871
	IPSQLNVNF	9	0.0042	Crot	ENSMUSG00000003623.4	ENSMUSP00000003720.4	67.065
	IPTGIPVHL	9	0.0069	Adpgk	ENSMUSG00000025236.11	ENSMUSP00000149882.1	49.2697
	IPTHGFSSF	9	0.0386	Cant1	ENSMUSG00000025575.14	ENSMUSP00000101895.1	41.5118
	IPTHTVYAL	9	0.0468	Tada1	ENSMUSG00000026563.13	ENSMUSP00000027846.7	32.8121
	IPTMALDDF	9	0.307	Btbd3	ENSMUSG00000062098.11	ENSMUSP00000089144.5	17.2761
	IPTSSVFAL	9	0.0251	Setd3	ENSMUSG00000056770.15	ENSMUSP00000066413.7	64.8048
	IPVINKIDL	9	0.1285	Guf1	ENSMUSG00000029208.16	ENSMUSP00000144246.1	49.4966
	IPVLAFTQM	9	0.0218	Tmem69	ENSMUSG00000055900.14	ENSMUSP00000102087.2	18.3455
	IPVQALLHL	9	0.0091	Gnl1	ENSMUSG00000024429.9	ENSMUSP00000084450.3	61.9448
	IPYALRIQL	9	0.0027	Fgg	ENSMUSG00000033860.13	ENSMUSP00000037018.7	0
	IPYALSLHL	9	0.0017	Slc9a8	ENSMUSG00000039463.14	ENSMUSP00000044185.6	23.2962
	IPYEAKEDF	9	0.0096	Usb1	ENSMUSG00000031792.15	ENSMUSP00000034245.8	45.5082
	IPYGAFYNV	9	0.0991	Atp8b4	ENSMUSG00000060131.11	ENSMUSP00000046444.5	0.870329
	IPYTGPFYL	9	0.0039	Cpsf3	ENSMUSG00000054309.9	ENSMUSP00000068148.8	55.3471
	IQAPLVYHF	9	0.4148	Clp1	ENSMUSG00000027079.15	ENSMUSP00000129300.1	19.7925
	KNAELKFNF	9	1.0279	Ddx1	ENSMUSG00000037149.10	ENSMUSP00000065987.8	51.2762
	KNAENMYYF	9	1.8968	Osbp	ENSMUSG00000024687.11	ENSMUSP00000025590.9	34.1637
	KNGRGKFFF	9	6.6706	Setd7	ENSMUSG00000037111.9	ENSMUSP00000043492.7	40.4151
	KNILQLHDL	9	4.8596	Prep	ENSMUSG00000019849.11	ENSMUSP00000097444.2	26.9197
	KNLLLIHNL	9	1.3034	Stat4	ENSMUSG00000062939.11	ENSMUSP00000130713.1	0
	KNQTLLYNL	9	1.4077	Orc4	ENSMUSG00000026761.12	ENSMUSP00000028098.4	65.7367
	KNTMAYIGF	9	7.1246	Pdlim5	ENSMUSG00000028273.15	ENSMUSP00000029941.9	114.281
	KPAALYHYL	9	0.0021	Hint3	ENSMUSG00000019791.12	ENSMUSP00000125552.1	21.8636
	KPCAGTAYL	9	0.1471	Mrps17	ENSMUSG00000034211.14	ENSMUSP00000112779.1	119.047
	KPEPQIYNF	9	0.015	Ephx2	ENSMUSG00000022040.8	ENSMUSP00000153161.1	0.384806
	KPFEAFLSF	9	0.0035	Dnajc16	ENSMUSG00000040697.10	ENSMUSP00000048714.4	11.315
	KPFELPMNF	9	0.0022	Themis	ENSMUSG00000049109.15	ENSMUSP00000055315.6	0
	KPFKAQYML	9	0.0094	Gli2	ENSMUSG00000048402.14	ENSMUSP00000054837.8	0
	KPFNARYKL	9	0.0261	Glis1	ENSMUSG00000034762.9	ENSMUSP00000035650.2	0
	KPFQAVFEL	9	0.0046	Scaf11	ENSMUSG00000033228.8	ENSMUSP00000044898.6	140.294
	KPGPAGPDL	9	0.0441	Bag3	ENSMUSG00000030847.8	ENSMUSP00000033136.7	40.6445
	KPGQSLHFF	9	0.0271	Ddx60	ENSMUSG00000037921.15	ENSMUSP00000122841.1	11.8331
	KPHFNHYMF	9	0.0229	Cse1l	ENSMUSG00000002718.14	ENSMUSP00000002790.7	88.5461
	KPHLITHGF	9	0.0058	Imp4	ENSMUSG00000026127.13	ENSMUSP00000027303.7	44.0113
	KPHPQLFSL	9	0.0061	Repin1	ENSMUSG00000052751.16	ENSMUSP00000113548.2	32.7061
	KPIVGSFHF	9	0.0086	Tlr6	ENSMUSG00000051498.6	ENSMUSP00000062096.4	6.79745
	KPMLQRDFI	9	0.1806	Fbxw11	ENSMUSG00000020271.17	ENSMUSP00000104991.1	57.4875
	KPNEGYLEF	9	0.0071	Exosc7	ENSMUSG00000025785.5	ENSMUSP00000026891.4	46.3852
	KPQLLQENL	9	0.0043	Dock2	ENSMUSG00000020143.15	ENSMUSP00000090884.5	0
	KPSLGVFFM	9	0.0497	Cpm	ENSMUSG00000020183.11	ENSMUSP00000020399.5	0
	KQLEDGRTL	9	2.9428	Gm8797	ENSMUSG00000103034.1	ENSMUSP00000141419.1	15.941
	KYFPSRVSI	9	2.1283	Mob4	ENSMUSG00000025979.13	ENSMUSP00000124790.1	55.7713
	KYQEVTNNL	9	2.1345	Caprin1	ENSMUSG00000027184.14	ENSMUSP00000028607.6	307.548
	LGHFLIHGF	9	1.1887	Wdr6	ENSMUSG00000066357.6	ENSMUSP00000070927.5	29.9259
	LNAKCESAF	9	9.4764	Rpl24	ENSMUSG00000098274.7	ENSMUSP00000023269.4	1146.59
	LNHMLIHGL	9	2.2997	Adnp	ENSMUSG00000051149.15	ENSMUSP00000056809.4	49.1583
	LNKLGGVEF	9	2.9838	Atox1	ENSMUSG00000018585.9	ENSMUSP00000104485.1	83.0034
	LNQAALYRL	9	4.8395	Hsd17b4	ENSMUSG00000024507.6	ENSMUSP00000025385.6	55.3371
	LPAAQLAGF	9	0.2358	Mllt6	ENSMUSG00000038437.11	ENSMUSP00000045445.5	23.8958
	LPAEGYVGF	9	0.0634	Ank3	ENSMUSG00000069601.14	ENSMUSP00000151906.1	0.152238
	LPAKAFGSF	9	0.0477	Srebf2	ENSMUSG00000022463.8	ENSMUSP00000155022.1	110.226
	LPAKAFIRF	9	0.0241	Tlr11	ENSMUSG00000051969.7	ENSMUSP00000138814.1	0
	LPAKAIEFL	9	0.0526	Trmt5	ENSMUSG00000034442.11	ENSMUSP00000112121.2	21.397
	LPAKALETM	9	0.0632	Map4	ENSMUSG00000032479.15	ENSMUSP00000035055.10	113.641
	LPAKAVYDF	9	0.0559	Sorbs2	ENSMUSG00000031626.18	ENSMUSP00000070720.7	0.041042
	LPAQGLIEF	9	0.0447	Purb	ENSMUSG00000094483.2	ENSMUSP00000136957.1	34.4764
	LPARIRFLL	9	0.0085	Eif4g2	ENSMUSG00000005610.17	ENSMUSP00000124551.1	246.226
	LPAVGEHVF	9	0.1438	Cbx4	ENSMUSG00000039989.7	ENSMUSP00000026665.7	20.5569
	LPCKAGLSL	9	0.0799	Arap1	ENSMUSG00000032812.18	ENSMUSP00000102624.2	29.1636
	LPCPGKATL	9	0.1184	Chaf1b	ENSMUSG00000022945.12	ENSMUSP00000023666.4	67.1301
	LPCRANILI	9	0.9651	Prmt7	ENSMUSG00000060098.11	ENSMUSP00000071521.5	46.5887
	LPCSHIFHL	9	0.0565	Rapsn	ENSMUSG00000002104.11	ENSMUSP00000107072.3	3.39263
	LPDQLFHNL	9	0.0065	Naip2	ENSMUSG00000078945.10	ENSMUSP00000070827.5	20.5955
	LPDRLKWYL	9	0.021	Asb6	ENSMUSG00000039483.10	ENSMUSP00000043462.3	23.8375
	LPFQFAHHL	9	0.0049	Ythdc2	ENSMUSG00000034653.11	ENSMUSP00000048340.7	12.1925
	LPFSIPVHF	9	0.0027	Plekhh1	ENSMUSG00000060716.7	ENSMUSP00000049460.5	4.56157
	LPGKVFTDF	9	0.0193	Mmp28	ENSMUSG00000020682.17	ENSMUSP00000099498.3	5.36862
	LPGLAPVNF	9	0.0273	Tm9sf2	ENSMUSG00000025544.13	ENSMUSP00000026624.4	151.417
	LPGTLRFGV	9	0.4638	Ptprcap	ENSMUSG00000045826.9	ENSMUSP00000158331.1	0
	LPGVIPYSL	9	0.0072	Slc37a3	ENSMUSG00000029924.12	ENSMUSP00000087709.4	34.7205
	LPHAAQETF	9	0.0248	Rb1	ENSMUSG00000022105.6	ENSMUSP00000022701.6	22.1898
	LPHAPGVQM	9	0.0171	Hdac1	ENSMUSG00000028800.15	ENSMUSP00000099657.4	64.391
	LPHASSYSL	9	0.0237	Itsn2	ENSMUSG00000020640.10	ENSMUSP00000052758.7	54.9439
	LPHDIRWEL	9	0.0085	Klhdc3	ENSMUSG00000063576.12	ENSMUSP00000071743.5	66.2474
	LPHFNKHLL	9	0.0548	Wdr18	ENSMUSG00000035754.8	ENSMUSP00000041049.7	35.4217
	LPHLGRLTF	9	0.0091	Atp10a	ENSMUSG00000025324.8	ENSMUSP00000129811.1	21.4081
	LPHLQDHNL	9	0.0992	Cog7	ENSMUSG00000034951.10	ENSMUSP00000146193.1	18.3234
	LPHLTHLDL	9	0.0155	Chadl	ENSMUSG00000063765.12	ENSMUSP00000072682.5	0.067649
	LPHNNLLQL	9	0.0355	E130309D02Rik	ENSMUSG00000039244.10	ENSMUSP00000041800.2	37.1764
	LPHPAYFGL	9	0.0082	Slc11a1	ENSMUSG00000026177.11	ENSMUSP00000139455.1	0.499964
	LPHRIKGYL	9	0.0572	Rin3	ENSMUSG00000044456.16	ENSMUSP00000060771.7	0.108134
	LPHRSVTEF	9	0.0081	Riok2	ENSMUSG00000116564.1	ENSMUSP00000024620.6	44.5444
	LPHSLIHAF	9	0.0032	Gtpbp6	ENSMUSG00000033434.15	ENSMUSP00000076458.7	61.7945
	LPHVGVSDF	9	0.0725	Polr2b	ENSMUSG00000029250.5	ENSMUSP00000031167.5	61.4677
	LPHVGYLYM	9	0.0228	Hps3	ENSMUSG00000027615.14	ENSMUSP00000012580.6	18.6172
	LPHVLLLQL	9	0.0058	Nudt21	ENSMUSG00000031754.10	ENSMUSP00000034204.9	36.582
	LPKATVLDL	9	0.0946	Lrrc59	ENSMUSG00000020869.8	ENSMUSP00000021239.6	146.943
	LPKDTYYDF	9	0.0687	Supt6	ENSMUSG00000002052.6	ENSMUSP00000002121.4	49.3867
	LPKGALLNL	9	0.0919	Pik3cg	ENSMUSG00000020573.17	ENSMUSP00000123539.1	0.022269
	LPKLNLQFL	9	0.1188	Aqr	ENSMUSG00000040383.16	ENSMUSP00000047157.6	44.4125
	LPKPGVYYF	9	0.0099	Ten1	ENSMUSG00000020778.12	ENSMUSP00000021130.6	19.5408
	LPLAIKYMF	9	0.0177	Plxna2	ENSMUSG00000026640.12	ENSMUSP00000027952.5	7.82176
	LPLATKYNI	9	0.1124	Pwp2	ENSMUSG00000032834.11	ENSMUSP00000045812.9	35.3463
	LPLHTSINL	9	0.0255	Kif11	ENSMUSG00000012443.4	ENSMUSP00000012587.3	40.6839
	LPLLAKFRL	9	0.0362	Angel2	ENSMUSG00000026634.16	ENSMUSP00000027947.6	68.2491
	LPLLLKDEL	9	0.0087	Alg6	ENSMUSG00000073792.11	ENSMUSP00000095574.2	9.92379
	LPLLQRELL	9	0.0583	Cbfa2t2	ENSMUSG00000038533.15	ENSMUSP00000105347.1	18.9741
	LPLLSVHQM	9	0.021	Fuca2	ENSMUSG00000019810.15	ENSMUSP00000055519.5	20.1432
	LPLRGFLGI	9	0.1941	Rab5if	ENSMUSG00000027637.3	ENSMUSP00000029165.3	207.374
	LPLYAKHYV	9	0.3572	S1pr2	ENSMUSG00000043895.6	ENSMUSP00000053394.5	13.1702
	LPLYHKHYI	9	0.1803	S1pr1	ENSMUSG00000045092.8	ENSMUSP00000050897.2	0.031359
	LPMVAPNDL	9	0.0424	Isyna1	ENSMUSG00000019139.10	ENSMUSP00000147836.1	1.11562
	LPNKAEYSL	9	0.0451	Tbc1d32	ENSMUSG00000038122.9	ENSMUSP00000097328.3	7.84034
	LPNLANVDL	9	0.108	Rprd2	ENSMUSG00000028106.13	ENSMUSP00000143333.1	33.5364
	LPNLGLVQM	9	0.0594	Tbc1d1	ENSMUSG00000029174.18	ENSMUSP00000044577.6	26.886
	LPNSLRFHM	9	0.0061	Gins1	ENSMUSG00000027454.10	ENSMUSP00000028948.4	32.3118
	LPNVQVNDL	9	0.1659	Slc38a10	ENSMUSG00000061306.16	ENSMUSP00000099307.4	74.4822
	LPNWVRNNL	9	0.0481	Pnpla2	ENSMUSG00000025509.15	ENSMUSP00000127149.1	39.7335
	LPQANRDTL	9	0.0785	Racgap1	ENSMUSG00000023015.14	ENSMUSP00000126417.1	168.995
	LPQDGVYYL	9	0.0253	Ltb	ENSMUSG00000024399.5	ENSMUSP00000025262.5	0
	LPQEAKQAL	9	0.0698	Pik3c3	ENSMUSG00000033628.15	ENSMUSP00000111479.3	22.595
	LPQENFNNL	9	0.016	Gm49510	ENSMUSG00000116069.1	ENSMUSP00000154996.1	0.687164
	LPQESIFRF	9	0.021	Ache	ENSMUSG00000023328.14	ENSMUSP00000024099.4	0.364498
	LPQILHYEL	9	0.0026	Ago1	ENSMUSG00000041530.16	ENSMUSP00000095498.3	15.2146
	LPQKAGGFL	9	0.0621	Pgk1	ENSMUSG00000062070.12	ENSMUSP00000080302.6	728.444
	LPQLNSNGF	9	0.0834	Parp14	ENSMUSG00000034422.14	ENSMUSP00000037657.8	8.66911
	LPQLPITNF	9	0.0059	Flna	ENSMUSG00000031328.15	ENSMUSP00000123278.1	267.041
	LPQLQALDL	9	0.0983	Tlr9	ENSMUSG00000045322.10	ENSMUSP00000082207.6	0
	LPQLSGPVL	9	0.0367	Kdm5c	ENSMUSG00000025332.14	ENSMUSP00000108203.1	31.4445
	LPQLSRYHL	9	0.0091	Tifab	ENSMUSG00000049625.6	ENSMUSP00000131162.1	0
	LPQNQPFVF	9	0.0379	Fkbp2	ENSMUSG00000056629.16	ENSMUSP00000066839.8	75.0206
	LPQQYLQYF	9	0.0283	Itch	ENSMUSG00000027598.16	ENSMUSP00000029126.8	35.2129
	LPQSHLIDL	9	0.0367	Kbtbd3	ENSMUSG00000025893.8	ENSMUSP00000050183.7	4.47401
	LPQTLTIHL	9	0.0029	Usp18	ENSMUSG00000030107.10	ENSMUSP00000032198.9	122.287
	LPSPAFSVM	9	0.0286	Kdm7a	ENSMUSG00000042599.8	ENSMUSP00000002305.8	6.80314
	LPSPAGPIL	9	0.0501	Aff4	ENSMUSG00000049470.13	ENSMUSP00000051479.5	43.4381
	LPSQAFEYI	9	0.143	Ctsh	ENSMUSG00000032359.14	ENSMUSP00000034915.8	0
	LPSRLVYYI	9	0.0427	Adam23	ENSMUSG00000025964.15	ENSMUSP00000084633.3	0
	LPSVSVYNF	9	0.0257	Syne2	ENSMUSG00000063450.14	ENSMUSP00000047697.9	27.5692
	LPSYIKDNF	9	0.0559	Reln	ENSMUSG00000042453.14	ENSMUSP00000124052.1	0.004082
	LPTAALYGL	9	0.2133	Tns2	ENSMUSG00000037003.16	ENSMUSP00000155830.1	132.594
	LPTLGFTHF	9	0.0269	Adsl	ENSMUSG00000022407.10	ENSMUSP00000023043.2	67.8782
	LPTTALYYL	9	0.0593	Pigq	ENSMUSG00000025728.16	ENSMUSP00000117102.1	106.739
	LPVKIIVDL	9	0.0395	Gpr171	ENSMUSG00000050075.8	ENSMUSP00000082115.4	0
	LPYLSKLGF	9	0.0181	Ireb2	ENSMUSG00000032293.8	ENSMUSP00000034843.7	34.1487
	LTATKPFRP	9	48.1429	Taf4b	ENSMUSG00000054321.7	ENSMUSP00000157354.1	12.3626
	MGCLARDFL	9	3.8465	Ighm	ENSMUSG00000076617.9	ENSMUSP00000136807.2	0.056255
	MNHQVIHWF	9	1.8383	Nedd4	ENSMUSG00000032216.15	ENSMUSP00000034740.7	208.338
	MPASGWYKL	9	0.0116	Prkca	ENSMUSG00000050965.14	ENSMUSP00000062392.4	10.7216
	MPEKLGYNL	9	0.0059	Il4i1	ENSMUSG00000074141.13	ENSMUSP00000113726.1	0.005451
	MPFHPPHYL	9	0.004	Fam120a	ENSMUSG00000038014.7	ENSMUSP00000053877.6	203.367
	MPGQPPVGL	9	0.0414	Ssbp4	ENSMUSG00000070003.7	ENSMUSP00000059039.9	43.0745
	MPGRIINGL	9	0.044	Lonp2	ENSMUSG00000047866.18	ENSMUSP00000034141.9	56.0807
	MPGVNIAYL	9	0.0493	Gatad2b	ENSMUSG00000042390.9	ENSMUSP00000142514.1	36.0311
	MPHGLGHFL	9	0.0038	Pepd	ENSMUSG00000063931.14	ENSMUSP00000075683.7	45.7962
	MPHLSTKML	9	0.1013	Heatr5b	ENSMUSG00000039414.10	ENSMUSP00000094882.2	27.883
	MPHQLQDTF	9	0.0063	Cep120	ENSMUSG00000048799.8	ENSMUSP00000062433.6	30.1925
	MPHVPITTL	9	0.0044	Nipbl	ENSMUSG00000022141.7	ENSMUSP00000059385.6	45.5897
	MPKDAKYLF	9	0.0605	Wdr19	ENSMUSG00000037890.13	ENSMUSP00000144866.1	12.9841
	MPKLAPLGL	9	0.0423	Mga	ENSMUSG00000033943.15	ENSMUSP00000043795.6	28.0157
	MPKPGMLDF	9	0.0425	Eci2	ENSMUSG00000021417.15	ENSMUSP00000131735.1	62.4879
	MPKPTHYYI	9	0.0228	Trrap	ENSMUSG00000045482.16	ENSMUSP00000098035.3	64.2044
	MPKVSGPDL	9	0.0949	Ahnak	ENSMUSG00000069833.13	ENSMUSP00000090633.2	306.857
	MPLAAVGYL	9	0.0252	Aamp	ENSMUSG00000006299.13	ENSMUSP00000006462.7	198.44
	MPLHNLHFL	9	0.0172	Fras1	ENSMUSG00000034687.8	ENSMUSP00000043250.4	0.172852
	MPLLSKLQL	9	0.0074	Kdm2b	ENSMUSG00000029475.17	ENSMUSP00000038229.9	18.1622
	MPLLSRLDL	9	0.0143	Kdm2a	ENSMUSG00000054611.17	ENSMUSP00000047683.7	37.4054
	MPLSTPFSL	9	0.004	Pom121	ENSMUSG00000053293.9	ENSMUSP00000106801.2	56.6398
	MPNESIPDL	9	0.0488	Nrbp1	ENSMUSG00000029148.15	ENSMUSP00000143872.1	64.781
	MPNIAKDVF	9	0.0708	Cacna1i	ENSMUSG00000022416.15	ENSMUSP00000125063.1	0.051634
	MPQALVLTF	9	0.0027	Bub1	ENSMUSG00000027379.13	ENSMUSP00000028858.7	44.9019
	MPSESKFLF	9	0.0213	Grb10	ENSMUSG00000020176.17	ENSMUSP00000105281.1	0.049386
	MPSGHHVEV	9	0.2351	Zc3hav1	ENSMUSG00000029826.14	ENSMUSP00000110550.1	114.606
	MPSPIQHDF	9	0.0057	Gypa	ENSMUSG00000051839.7	ENSMUSP00000070836.6	0.204196
	MPSPLPVSF	9	0.0021	Cd19	ENSMUSG00000030724.7	ENSMUSP00000032968.6	0.062017
	MPSSSRYLL	9	0.0209	Itpr3	ENSMUSG00000042644.9	ENSMUSP00000038150.8	63.6872
	MPSVAQWSL	9	0.0299	Plcg1	ENSMUSG00000016933.17	ENSMUSP00000099404.1	34.5388
	MPTETFWHL	9	0.0097	Stard9	ENSMUSG00000033705.17	ENSMUSP00000136055.1	6.94171
	MPTMVPLSL	9	0.0085	Maz	ENSMUSG00000030678.7	ENSMUSP00000145619.1	116.728
	MPTSLPYHL	9	0.0044	Arhgap30	ENSMUSG00000048865.16	ENSMUSP00000059389.8	0.315546
	MPVVAGAVF	9	0.0565	Nup205	ENSMUSG00000038759.15	ENSMUSP00000144126.1	78.6844
	MPYGSLYNV	9	0.137	Ilk	ENSMUSG00000030890.16	ENSMUSP00000033182.3	40.2305
	MPYLNKFIL	9	0.0081	Swap70	ENSMUSG00000031015.8	ENSMUSP00000033325.7	32.0711
	MPYLNKYIL	9	0.009	Def6	ENSMUSG00000002257.8	ENSMUSP00000002327.5	57.2426
	NGEPVIYYL	9	0.7282	Chd8	ENSMUSG00000053754.14	ENSMUSP00000087184.4	31.1323
	NHFLLQHNL	9	1.5351	Stat2	ENSMUSG00000040033.16	ENSMUSP00000082855.2	41.2422
	NPGSLKWDL	9	0.265	Slc6a6	ENSMUSG00000030096.8	ENSMUSP00000032185.7	63.7003
	NPHRAVEYL	9	0.0679	Rad23a	ENSMUSG00000003813.15	ENSMUSP00000114431.1	113.468
	NPHVALYAL	9	0.0909	Hgs	ENSMUSG00000025793.17	ENSMUSP00000119396.1	73.818
	NPQLAYALL	9	0.0971	Cstf2t	ENSMUSG00000053536.7	ENSMUSP00000093831.3	28.6367
	NPQPLIFHI	9	0.0216	Aip	ENSMUSG00000024847.15	ENSMUSP00000113807.1	114.333
	NPQRALLYL	9	0.0306	Fancg	ENSMUSG00000028453.10	ENSMUSP00000030165.4	14.1405
	PDRLKWYLL	9	15.5983	Asb6	ENSMUSG00000039483.10	ENSMUSP00000043462.3	23.8375
	PGSVLTDLL	9	3.9672	Jmjd1c	ENSMUSG00000037876.17	ENSMUSP00000134551.1	31.9712
	PHHAFRVYF	9	7.4883	Gpr141b	ENSMUSG00000047462.9	ENSMUSP00000158601.1	0
	PHHIIVKIF	9	24.4727	Fbxo34	ENSMUSG00000037536.14	ENSMUSP00000044675.7	14.7622
	PHRIKGYLL	9	20.0225	Rin3	ENSMUSG00000044456.16	ENSMUSP00000060771.7	0.108134
	PHSGFHVAF	9	10.367	Micu2	ENSMUSG00000021973.9	ENSMUSP00000022543.8	9.98924
	PHSIMRIDI	9	27	Actr1a	ENSMUSG00000025228.5	ENSMUSP00000039844.4	150.04
	PNHGFRVGM	9	18.8487	Mbtd1	ENSMUSG00000059474.13	ENSMUSP00000103485.1	13.3677
	PQIAADLMI	9	21.9937	Gm4070	ENSMUSG00000078606.8	ENSMUSP00000102377.2	19.7933
	PQILHYELL	9	10.6263	Ago1	ENSMUSG00000041530.16	ENSMUSP00000095498.3	15.2146
	PSIFREELI	9	33.4865	Glycam1	ENSMUSG00000022491.5	ENSMUSP00000153908.1	0
	PVPSAPLAL	9	5.4852	Lime1	ENSMUSG00000090077.9	ENSMUSP00000045010.5	4.39446
	PYPRIHFPL	9	16.3547	Tuba4a	ENSMUSG00000026202.13	ENSMUSP00000140657.1	34.0153
	QNFEIGHNF	9	0.7062	Dock6	ENSMUSG00000032198.9	ENSMUSP00000149156.1	5.51445
	QNFRLIHNL	9	0.8325	Sgsh	ENSMUSG00000005043.13	ENSMUSP00000005173.4	8.5558
	QNHKLIHEL	9	0.7368	Sympk	ENSMUSG00000023118.15	ENSMUSP00000023882.7	76.3456
	QNKFAKFLM	9	5.4241	Slc44a2	ENSMUSG00000057193.8	ENSMUSP00000150147.1	51.1777
	QNQRLLFAL	9	1.145	Tpr	ENSMUSG00000006005.18	ENSMUSP00000117616.2	114.517
	QPALLTHQL	9	0.0074	Sik3	ENSMUSG00000034135.15	ENSMUSP00000121032.1	24.4318
	QPAPAWTTF	9	0.0055	Xpr1	ENSMUSG00000026469.14	ENSMUSP00000027741.5	24.853
	QPASAIVNF	9	0.0172	Tns1	ENSMUSG00000055322.15	ENSMUSP00000127715.1	21.2137
	QPCAVHYDF	9	0.1402	Chst14	ENSMUSG00000074916.5	ENSMUSP00000099579.3	29.8174
	QPFGGGSHM	9	0.083	Nfkb2	ENSMUSG00000025225.15	ENSMUSP00000157809.1	128.779
	QPFLQPVGL	9	0.035	Bicra	ENSMUSG00000070808.4	ENSMUSP00000148012.1	12.0756
	QPFRSQVYM	9	0.0141	Prrc2b	ENSMUSG00000039262.16	ENSMUSP00000035734.7	124.045
	QPFSLKEYL	9	0.005	Gpam	ENSMUSG00000024978.11	ENSMUSP00000157914.1	23.4105
	QPFVFQHHF	9	0.0047	Rusc2	ENSMUSG00000035969.15	ENSMUSP00000038379.5	50.3462
	QPGQNFHMF	9	0.0513	Psma5	ENSMUSG00000068749.9	ENSMUSP00000088057.5	187.464
	QPGSINYDL	9	0.0921	Lcp1	ENSMUSG00000021998.16	ENSMUSP00000121201.1	0.178513
	QPGTGWVQF	9	0.047	Necap2	ENSMUSG00000028923.14	ENSMUSP00000030760.8	75.729
	QPHIGNYRL	9	0.1012	Mark1	ENSMUSG00000026620.11	ENSMUSP00000027929.4	0
	QPHLSRQDL	9	0.194	Eif2s3x	ENSMUSG00000035150.15	ENSMUSP00000059395.8	47.048
	QPHLVNIQF	9	0.017	Anapc10	ENSMUSG00000036977.8	ENSMUSP00000048244.7	11.8849
	QPHNNRFMI	9	0.3423	Dido1	ENSMUSG00000038914.15	ENSMUSP00000084794.3	22.2129
	QPLINLYGL	9	0.0939	Arhgef2	ENSMUSG00000028059.16	ENSMUSP00000135168.2	215.572
	QPMELPENL	9	0.0054	Elk4	ENSMUSG00000026436.15	ENSMUSP00000083743.5	38.3927
	QPMLSVDDF	9	0.1351	Npm3	ENSMUSG00000056209.7	ENSMUSP00000069578.7	181.077
	QPQPGGFSV	9	0.1192	Kmt2d	ENSMUSG00000048154.17	ENSMUSP00000135941.2	20.9996
	QPQPGRENF	9	0.0175	Tagln2	ENSMUSG00000026547.15	ENSMUSP00000106861.1	392.37
	QPQPLGCYL	9	0.0069	Sh2d2a	ENSMUSG00000028071.12	ENSMUSP00000103207.2	0.038492
	QPQQALYSV	9	0.2215	Ccar1	ENSMUSG00000020074.7	ENSMUSP00000020268.5	71.1574
	QPSPLQHQF	9	0.0051	Acot8	ENSMUSG00000017307.16	ENSMUSP00000099383.4	21.0338
	RNAVIGLNL	9	1.4576	Mcl1	ENSMUSG00000038612.16	ENSMUSP00000044048.8	214.956
	RNDLARYNL	9	1.8744	Tm9sf1	ENSMUSG00000002320.15	ENSMUSP00000112893.1	78.4805
	RNGNCKYHL	9	9.519	Appbp2	ENSMUSG00000018481.9	ENSMUSP00000018625.9	23.1996
	RNGNLQYDL	9	3.136	Gsn	ENSMUSG00000026879.14	ENSMUSP00000144561.1	236.615
	RNHRLISEI	9	2.7215	Smarce1	ENSMUSG00000037935.16	ENSMUSP00000099422.3	77.8421
	RNQESSFNL	9	1.6189	Map3k1	ENSMUSG00000021754.17	ENSMUSP00000104890.2	8.62874
	RNVLAVYLF	9	3.7583	Gpr132	ENSMUSG00000021298.8	ENSMUSP00000021729.7	0.147129
	RPAGAKYFF	9	0.0337	Dvl2	ENSMUSG00000020888.16	ENSMUSP00000019362.8	53.2624
	RPAMAIFEL	9	0.0087	Map2k2	ENSMUSG00000035027.18	ENSMUSP00000121111.1	80.5974
	RPARAKFDF	9	0.0539	Sorbs1	ENSMUSG00000025006.17	ENSMUSP00000153489.1	33.4896
	RPDYAVFML	9	0.0561	Fzd8	ENSMUSG00000036904.6	ENSMUSP00000039660.5	0
	RPFGLVINL	9	0.004	Ssr1	ENSMUSG00000021427.10	ENSMUSP00000153120.1	48.7771
	RPFSIPVHF	9	0.0016	Plekhh2	ENSMUSG00000040852.6	ENSMUSP00000039628.5	30.7729
	RPFTATFYF	9	0.0053	Derl1	ENSMUSG00000022365.6	ENSMUSP00000022993.5	150.019
	RPGKCYVDM	9	0.1253	Glyr1	ENSMUSG00000022536.14	ENSMUSP00000111510.1	61.8955
	RPGSSYFNL	9	0.0091	Dnajc8	ENSMUSG00000054405.14	ENSMUSP00000092242.3	124.034
	RPHSVRDLF	9	0.0093	Rev1	ENSMUSG00000026082.11	ENSMUSP00000027251.6	25.3427
	RPKRPLYNF	9	0.0313	Hmcn1	ENSMUSG00000066842.18	ENSMUSP00000074340.5	0.077907
	RPKYAGYSF	9	0.0399	Mapk8	ENSMUSG00000021936.14	ENSMUSP00000107576.2	22.4933
	RPLPAHDYF	9	0.0048	Upf3a	ENSMUSG00000038398.8	ENSMUSP00000037354.7	32.8539
	RPLPNIFNL	9	0.0034	Atp13a1	ENSMUSG00000031862.11	ENSMUSP00000034326.6	74.0099
	RPLPPLFNF	9	0.0039	Gsk3a	ENSMUSG00000057177.12	ENSMUSP00000071654.5	115.231
	RPLRLIYHV	9	0.026	Mon1b	ENSMUSG00000078908.10	ENSMUSP00000137605.1	14.7236
	RPQIHGYNI	9	0.0337	Elp2	ENSMUSG00000024271.8	ENSMUSP00000157109.1	78.2274
	RPQLLKNAL	9	0.0074	Hp1bp3	ENSMUSG00000028759.13	ENSMUSP00000101453.1	105.094
	RPQPHIFHF	9	0.0022	Rin2	ENSMUSG00000001768.16	ENSMUSP00000105632.1	12.9147
	RPQSAISSL	9	0.0072	Cep350	ENSMUSG00000033671.18	ENSMUSP00000120085.1	11.549
	RPSAAGINL	9	0.0092	Dhx9	ENSMUSG00000042699.11	ENSMUSP00000139825.1	119.542
	RPSANVYDL	9	0.0539	Znfx1	ENSMUSG00000039501.14	ENSMUSP00000049404.7	15.9097
	RPSPSFTHF	9	0.0032	Ptgs1	ENSMUSG00000047250.13	ENSMUSP00000059977.5	196.481
	RPSSCLTNF	9	0.038	Ints13	ENSMUSG00000040250.14	ENSMUSP00000145229.1	33.7446
	RPTEVYWDL	9	0.0284	Pcif1	ENSMUSG00000039849.6	ENSMUSP00000039555.3	31.5135
	RPVVAKYGL	9	0.0778	Rgs12	ENSMUSG00000029101.16	ENSMUSP00000030984.7	20.5906
	RPWKAFFNL	9	0.0077	Rhbdf2	ENSMUSG00000020806.15	ENSMUSP00000099318.3	20.2752
	RPYLAFDSI	9	0.0403	Ncbp1	ENSMUSG00000028330.8	ENSMUSP00000030014.8	77.1239
	RYQELINDI	9	5.5735	Iqgap1	ENSMUSG00000030536.10	ENSMUSP00000128278.1	144.164
	SIQALIHGL	9	0.9168	Psmd14	ENSMUSG00000026914.15	ENSMUSP00000028278.7	214.685
	SNHPSLLDL	9	1.7537	Kmt2a	ENSMUSG00000002028.13	ENSMUSP00000110337.1	17.723
	SNSLAYYNM	9	2.8924	Sf3a1	ENSMUSG00000002129.11	ENSMUSP00000002198.3	38.1628
	SPAIAEFNL	9	0.0424	Frmd3	ENSMUSG00000049122.17	ENSMUSP00000095615.2	0
	SPALASYGF	9	0.0553	Tmem115	ENSMUSG00000010045.2	ENSMUSP00000010189.1	47.5432
	SPALGVHSF	9	0.0096	Anapc1	ENSMUSG00000014355.10	ENSMUSP00000014499.3	83.7123
	SPALPFSDL	9	0.0294	Plekho2	ENSMUSG00000050721.9	ENSMUSP00000063677.7	35.9652
	SPASGGPQM	9	0.0571	Sec24c	ENSMUSG00000039367.11	ENSMUSP00000045955.8	68.6746
	SPDRNLWNL	9	0.0587	Stat5a	ENSMUSG00000004043.14	ENSMUSP00000004145.7	5.19362
	SPFEQSFNF	9	0.0074	Dnajb9	ENSMUSG00000014905.4	ENSMUSP00000015049.3	38.61
	SPFSTPFDL	9	0.0065	Nbeal2	ENSMUSG00000056724.15	ENSMUSP00000121373.1	6.69412
	SPFYQHYDL	9	0.01	Rps6ka5	ENSMUSG00000021180.9	ENSMUSP00000152481.1	7.56073
	SPGRILHDL	9	0.0195	Ska3	ENSMUSG00000021965.3	ENSMUSP00000022536.2	23.2806
	SPHELVPDL	9	0.0095	Stk17b	ENSMUSG00000026094.14	ENSMUSP00000027263.7	31.5555
	SPHGIPIDL	9	0.009	Ruvbl1	ENSMUSG00000030079.15	ENSMUSP00000032165.9	108.128
	SPHLNKNQL	9	0.06	Bod1l	ENSMUSG00000061755.10	ENSMUSP00000058618.7	40.3935
	SPHRVHYDL	9	0.0067	Vps18	ENSMUSG00000034216.12	ENSMUSP00000036915.4	21.3898
	SPIAARDLL	9	0.0346	Pkp3	ENSMUSG00000054065.12	ENSMUSP00000101654.2	4.0376
	SPILARYGM	9	0.0572	Vcpip1	ENSMUSG00000045210.8	ENSMUSP00000051248.6	32.5041
	SPKMGIYYI	9	0.1773	Nol10	ENSMUSG00000061458.9	ENSMUSP00000035930.10	28.1122
	SPLALKHGL	9	0.0079	Mov10	ENSMUSG00000002227.15	ENSMUSP00000002297.5	24.1807
	SPLKAINSF	9	0.0062	Naip5	ENSMUSG00000071203.6	ENSMUSP00000058611.2	6.68144
	SPLLSRFDL	9	0.014	Mcm9	ENSMUSG00000058298.10	ENSMUSP00000157761.1	4.01652
	SPLRIFNNL	9	0.0034	Mctp1	ENSMUSG00000021596.16	ENSMUSP00000118958.1	3.80152
	SPMVQIYEL	9	0.0061	Prkag2	ENSMUSG00000028944.14	ENSMUSP00000030784.7	13.9782
	SPNRGFTEM	9	0.0099	Plaa	ENSMUSG00000028577.13	ENSMUSP00000102724.2	63.3531
	SPQEARNML	9	0.0622	Cstf2	ENSMUSG00000031256.11	ENSMUSP00000108912.1	51.588
	SPQKAEMYL	9	0.0159	Trappc10	ENSMUSG00000000374.8	ENSMUSP00000000384.6	31.5099
	SPQLLIYGI	9	0.0551	Igkv1-88	ENSMUSG00000076535.1	ENSMUSP00000100137.1	0
	SPQLLIYQM	9	0.0041	Igkv2-109	ENSMUSG00000105606.1	ENSMUSP00000100123.1	0
	SPQLLIYRM	9	0.0065	Igkv2-137	ENSMUSG00000076501.2	ENSMUSP00000100103.1	0
	SPQLSQYNL	9	0.0073	Trmt5	ENSMUSG00000034442.11	ENSMUSP00000112121.2	21.397
	SPSLVQYDL	9	0.0256	Ubap2l	ENSMUSG00000042520.16	ENSMUSP00000142524.1	195.778
	SPWPQVHLL	9	0.0058	Brat1	ENSMUSG00000000148.17	ENSMUSP00000036016.6	23.1692
	SPYQGGVFF	9	0.0046	Ube2d3	ENSMUSG00000078578.9	ENSMUSP00000142974.1	303.654
	SYGDLKNAI	9	9.2445	Srsf5	ENSMUSG00000021134.17	ENSMUSP00000131323.1	268.96
	SYLIGRQKI	9	10.8732	Lrp1	ENSMUSG00000040249.15	ENSMUSP00000044004.8	110.231
	TPASGGTGF	9	0.1565	Nup62	ENSMUSG00000109511.1	ENSMUSP00000146695.1	86.0949
	TPFSSPVNL	9	0.0057	Baz2b	ENSMUSG00000026987.16	ENSMUSP00000108169.1	20.3604
	TPGRLIDFL	9	0.0367	Ddx5	ENSMUSG00000020719.14	ENSMUSP00000021062.5	574.503
	TPGRLIDHL	9	0.0269	Ddx27	ENSMUSG00000017999.16	ENSMUSP00000018143.9	83.602
	TPGRVFDML	9	0.0686	Gm5580	ENSMUSG00000107906.1	ENSMUSP00000145194.1	0.020571
	TPGVNRNGF	9	0.3031	Mpo	ENSMUSG00000009350.13	ENSMUSP00000020779.4	0
	TPHDAAFFL	9	0.0437	BC005561	ENSMUSG00000079065.3	ENSMUSP00000130629.1	6.77
	TPHLAKTEM	9	0.0588	Erg	ENSMUSG00000040732.20	ENSMUSP00000156669.1	0
	TPKPNFFDF	9	0.018	Acbd6	ENSMUSG00000033701.13	ENSMUSP00000079035.6	31.4646
	TPLANELDL	9	0.2409	Pbrm1	ENSMUSG00000042323.17	ENSMUSP00000107727.3	42.2241
	TPLLNPYTL	9	0.0079	Hsd3b7	ENSMUSG00000042289.11	ENSMUSP00000036245.5	54.0574
	TPLLQQHNL	9	0.0227	H2-Ob	ENSMUSG00000041538.16	ENSMUSP00000092985.3	0
	TPNRLIYLL	9	0.0053	Ddx52	ENSMUSG00000020677.7	ENSMUSP00000048802.7	41.7157
	TPQEAYSHL	9	0.0237	Efl1	ENSMUSG00000038563.14	ENSMUSP00000121909.1	20.6416
	TPQILVNNL	9	0.0054	Ddx58	ENSMUSG00000040296.15	ENSMUSP00000042433.5	40.4905
	TPQIQAFNL	9	0.0197	Cdc27	ENSMUSG00000020687.13	ENSMUSP00000091452.2	36.5376
	TPQLAVHNI	9	0.0974	Gfm2	ENSMUSG00000021666.16	ENSMUSP00000048373.6	28.0765
	TPQPGVHNL	9	0.007	Zc3h4	ENSMUSG00000059273.9	ENSMUSP00000096386.3	46.2872
	TPQRINFNL	9	0.0064	Tulp4	ENSMUSG00000034377.10	ENSMUSP00000049248.2	66.9433
	TPSAGGCLL	9	0.4025	Zfp36l1	ENSMUSG00000021127.7	ENSMUSP00000021552.1	25.3934
	TPSPTKYSL	9	0.01	Ranbp2	ENSMUSG00000003226.7	ENSMUSP00000003310.5	38.3825
	TPSTPFSDL	9	0.08	Med12	ENSMUSG00000079487.11	ENSMUSP00000112852.1	62.5645
	TPTPAGPTI	9	0.1356	Qk	ENSMUSG00000062078.15	ENSMUSP00000156511.1	75.0728
	TVKFAKYDL	9	4.0007	Gak	ENSMUSG00000062234.14	ENSMUSP00000115184.1	78.2552
	VGPTILNKI	9	6.0008	Flcn	ENSMUSG00000032633.12	ENSMUSP00000099758.3	54.9474
	VNAPVKFDL	9	1.3997	Fam185a	ENSMUSG00000047221.5	ENSMUSP00000058333.4	8.0815
	VNHKNIIGL	9	2.7119	Mapk8	ENSMUSG00000021936.14	ENSMUSP00000107576.2	22.4933
	VPAAVFGSL	9	0.0144	Xab2	ENSMUSG00000019470.12	ENSMUSP00000019614.6	49.922
	VPAHVFGFL	9	0.0394	Igkv9-124	ENSMUSG00000096632.2	ENSMUSP00000142468.1	0
	VPAKTKYNF	9	0.0078	Xpnpep1	ENSMUSG00000025027.18	ENSMUSP00000158501.1	105.15
	VPALAKVLL	9	0.0219	Eya3	ENSMUSG00000028886.15	ENSMUSP00000020197.7	25.2863
	VPANTPFNL	9	0.0079	Axl	ENSMUSG00000002602.16	ENSMUSP00000002677.4	404.525
	VPASWPYGL	9	0.0474	Tut4	ENSMUSG00000034610.14	ENSMUSP00000044836.5	6.99539
	VPCGNIVGL	9	0.2305	Eef2	ENSMUSG00000034994.10	ENSMUSP00000046101.9	1864.84
	VPCRNEAYL	9	0.2617	Zfp638	ENSMUSG00000030016.14	ENSMUSP00000144989.1	25.398
	VPDAPKVTM	9	0.0255	Hmcn1	ENSMUSG00000066842.18	ENSMUSP00000074340.5	0.077907
	VPDVPKEHF	9	0.0411	Dock7	ENSMUSG00000028556.15	ENSMUSP00000030286.7	26.9019
	VPFEAGQYF	9	0.0051	Cox11	ENSMUSG00000020544.14	ENSMUSP00000020851.8	19.8819
	VPFENKLYL	9	0.0046	Klhl23	ENSMUSG00000042155.3	ENSMUSP00000050219.3	0.076713
	VPFHLHINL	9	0.002	Eif3c	ENSMUSG00000030738.11	ENSMUSP00000032992.4	335.845
	VPFKAWGKF	9	0.0244	Purb	ENSMUSG00000094483.2	ENSMUSP00000136957.1	34.4764
	VPFLKKVGF	9	0.0232	Gspt1	ENSMUSG00000062203.15	ENSMUSP00000130583.1	73.1896
	VPFQAIHFM	9	0.0061	Slc25a28	ENSMUSG00000040414.8	ENSMUSP00000036913.7	63.7054
	VPFVLTQDF	9	0.0051	Pik3ca	ENSMUSG00000027665.13	ENSMUSP00000103878.1	18.9325
	VPGDSHFYF	9	0.008	Sema6b	ENSMUSG00000001227.12	ENSMUSP00000001256.4	18.0972
	VPGIGYQVF	9	0.0532	Phtf2	ENSMUSG00000039987.15	ENSMUSP00000114087.1	7.77086
	VPGRLLFSL	9	0.0048	Cul7	ENSMUSG00000038545.13	ENSMUSP00000049128.7	23.5602
	VPGVAPINF	9	0.009	Tm9sf4	ENSMUSG00000068040.10	ENSMUSP00000086422.2	68.9624
	VPHKIITHL	9	0.002	Mtx1	ENSMUSG00000064068.14	ENSMUSP00000073261.4	77.6904
	VPHKIPDSL	9	0.0038	Asxl1	ENSMUSG00000042548.14	ENSMUSP00000154224.1	31.6938
	VPHLTVADF	9	0.0183	Peak1	ENSMUSG00000074305.9	ENSMUSP00000139985.1	56.1068
	VPHSQFINM	9	0.0074	Laptm5	ENSMUSG00000028581.17	ENSMUSP00000118415.1	0
	VPHTHVFYL	9	0.0051	Fbh1	ENSMUSG00000058594.15	ENSMUSP00000071495.7	44.4937
	VPHTVYRNL	9	0.018	Dock8	ENSMUSG00000052085.7	ENSMUSP00000025831.6	23.0957
	VPIEAKYIF	9	0.0184	Parp4	ENSMUSG00000054509.7	ENSMUSP00000124258.1	28.4306
	VPIPAVAEM	9	0.0075	Ighm	ENSMUSG00000076617.9	ENSMUSP00000136807.2	0.056255
	VPKIVPDDF	9	0.0507	Eif3f	ENSMUSG00000031029.6	ENSMUSP00000033342.6	154.063
	VPKKAWQNI	9	0.0854	Dnase1l3	ENSMUSG00000025279.7	ENSMUSP00000026315.7	0.114857
	VPLAGHVGF	9	0.0069	2022-09-06	ENSMUSG00000050379.15	ENSMUSP00000062014.7	8.91376
	VPLASKYNL	9	0.0079	Incenp	ENSMUSG00000024660.9	ENSMUSP00000025562.7	78.3496
	VPLKLQALF	9	0.0038	Pla2g7	ENSMUSG00000023913.17	ENSMUSP00000130404.1	116.3
	VPLPAGWEM	9	0.006	Yap1	ENSMUSG00000053110.13	ENSMUSP00000083772.5	61.9975
	VPLPGQSNF	9	0.0053	Plekhg2	ENSMUSG00000037552.17	ENSMUSP00000092228.4	15.9308
	VPLPTYHNL	9	0.002	Rbm39	ENSMUSG00000027620.16	ENSMUSP00000105216.2	386.566
	VPMGNTHHL	9	0.0082	Ipo4	ENSMUSG00000002319.16	ENSMUSP00000036555.9	93.6155
	VPNESFFNF	9	0.0039	Nap1l4	ENSMUSG00000059119.9	ENSMUSP00000072510.5	79.9689
	VPNKGYSSL	9	0.0081	Fam219a	ENSMUSG00000028439.14	ENSMUSP00000103684.2	19.7552
	VPQALIDQL	9	0.004	Pcmt1	ENSMUSG00000019795.17	ENSMUSP00000123866.1	41.6579
	VPQESRFNL	9	0.0051	Med23	ENSMUSG00000019984.16	ENSMUSP00000090316.6	23.2436
	VPQINEQML	9	0.1077	Parp11	ENSMUSG00000037997.12	ENSMUSP00000107810.1	25.4231
	VPQITAWDL	9	0.0324	Upk3b	ENSMUSG00000042985.7	ENSMUSP00000062312.6	1.00898
	VPQPSLHDL	9	0.0067	Zfc3h1	ENSMUSG00000034163.10	ENSMUSP00000044069.8	41.106
	VPQRHGPSL	9	0.0085	Lats1	ENSMUSG00000040021.13	ENSMUSP00000132078.1	18.4086
	VPQRLLFEV	9	0.0239	Snx21	ENSMUSG00000050373.13	ENSMUSP00000133344.1	28.2877
	VPQVGFLRF	9	0.0085	Nol6	ENSMUSG00000028430.14	ENSMUSP00000030138.8	55.3345
	VPQVRVLDF	9	0.0253	Snrpa1	ENSMUSG00000030512.13	ENSMUSP00000117947.1	109.688
	VPRAVFVDL	9	0.022	Tuba4a	ENSMUSG00000026202.13	ENSMUSP00000140657.1	34.0153
	VPRRAPFDL	9	0.045	Hsp90aa1	ENSMUSG00000021270.13	ENSMUSP00000091921.4	575.956
	VPSLALQHM	9	0.03	Urb1	ENSMUSG00000039929.14	ENSMUSP00000114717.1	7.27604
	VPSPGGPQL	9	0.0099	Nckap5l	ENSMUSG00000023009.14	ENSMUSP00000023747.7	6.17057
	VPSQLIYNL	9	0.0032	Fat4	ENSMUSG00000046743.6	ENSMUSP00000061836.7	0
	VPSSTIFAL	9	0.0081	Gtpbp3	ENSMUSG00000007610.15	ENSMUSP00000007754.6	40.5743
	VPTLARHLI	9	0.2207	Ubr1	ENSMUSG00000027272.5	ENSMUSP00000028728.5	14.1468
	VPTLGRYAF	9	0.054	Lama5	ENSMUSG00000015647.9	ENSMUSP00000015791.5	191.152
	VPTRAGPDL	9	0.1233	Adam15	ENSMUSG00000028041.17	ENSMUSP00000139147.1	83.486
	VPVLLAHSF	9	0.005	Ganab	ENSMUSG00000071650.6	ENSMUSP00000093965.3	48.704
	VSCIGKYLL	9	5.1356	Trib2	ENSMUSG00000020601.8	ENSMUSP00000020922.7	13.0445
	VSLQLKHNL	9	0.6126	Clec12a	ENSMUSG00000053063.11	ENSMUSP00000118315.1	0
	VVYPWTQRY	9	3.441	Hbb-bt	ENSMUSG00000073940.3	ENSMUSP00000095794.3	0
	VYLPTHTSL	9	0.872	Mylip	ENSMUSG00000038175.10	ENSMUSP00000047403.9	10.2704
	WPFSARDEF	9	0.0452	Itga8	ENSMUSG00000026768.10	ENSMUSP00000028106.4	0
	WPHQPIENL	9	0.0462	Atp5h	ENSMUSG00000034566.10	ENSMUSP00000102147.1	377.538
	WPQKLIMQL	9	0.0081	Ptov1	ENSMUSG00000038502.17	ENSMUSP00000035281.9	47.4599
	WPSLLKHGF	9	0.068	Top2b	ENSMUSG00000017485.11	ENSMUSP00000017629.4	27.644
	WPYGLHQNF	9	0.0072	Tut4	ENSMUSG00000034610.14	ENSMUSP00000044836.5	6.99539
	YAQKAKYHL	9	0.428	Stab2	ENSMUSG00000035459.18	ENSMUSP00000048309.8	0
	YGPLRSVWV	9	17.1853	Srsf3	ENSMUSG00000071172.13	ENSMUSP00000117045.1	90.758
	YPASKMFPF	9	0.0259	Ckap5	ENSMUSG00000040549.16	ENSMUSP00000106970.3	72.7137
	YPCTLRQYL	9	0.027	Pink1	ENSMUSG00000028756.12	ENSMUSP00000030536.6	32.311
	YPFLNGQYF	9	0.0065	Napsa	ENSMUSG00000002204.9	ENSMUSP00000002274.8	26.5291
	YPFSSPLHL	9	0.0033	Garem1	ENSMUSG00000042680.8	ENSMUSP00000048914.6	5.7591
	YPGRGVYLL	9	0.0392	Acbd3	ENSMUSG00000026499.5	ENSMUSP00000027780.4	38.0861
	YPGRIILSL	9	0.0056	Trpm2	ENSMUSG00000009292.18	ENSMUSP00000101040.2	0
	YPHAAVNGL	9	0.0623	Emc9	ENSMUSG00000022217.14	ENSMUSP00000022828.8	0.190946
	YPHDGKIYF	9	0.0087	Prdm4	ENSMUSG00000035529.10	ENSMUSP00000151931.1	50.8781
	YPHLYPPYL	9	0.0065	Ncor2	ENSMUSG00000029478.16	ENSMUSP00000117098.1	49.8937
	YPHSLQFYL	9	0.0023	Prim2	ENSMUSG00000026134.11	ENSMUSP00000027312.9	34.2322
	YPHVNVTNF	9	0.0068	Sptb	ENSMUSG00000021061.15	ENSMUSP00000021458.6	0.062941
	YPHVTQADL	9	0.0575	Rhot1	ENSMUSG00000017686.17	ENSMUSP00000090533.6	45.1363
	YPKGAGEML	9	0.1388	Anapc16	ENSMUSG00000020107.10	ENSMUSP00000138112.1	40.6955
	YPLEKPFDF	9	0.0088	Sgpl1	ENSMUSG00000020097.14	ENSMUSP00000112975.1	98.8402
	YPLLAEYDF	9	0.1076	Ercc3	ENSMUSG00000024382.13	ENSMUSP00000025241.6	51.8363
	YPMTRGPDL	9	0.0646	Itprid2	ENSMUSG00000027007.16	ENSMUSP00000107415.2	45.5832
	YPQAIIYPF	9	0.0058	Prkdc	ENSMUSG00000022672.8	ENSMUSP00000023352.7	11.3363
	YPQPYPPDL	9	0.0175	C1ra	ENSMUSG00000055172.10	ENSMUSP00000063707.7	49.21
	YPQQAMWMM	9	0.0693	Atr	ENSMUSG00000032409.15	ENSMUSP00000034980.8	25.5699
	YPQQGQLGL	9	0.0466	Nr3c1	ENSMUSG00000024431.15	ENSMUSP00000111229.1	64.9447
	YPQVNVINF	9	0.0066	Dmd	ENSMUSG00000045103.18	ENSMUSP00000109633.1	0
	YPSILKEHL	9	0.0074	Zfp748	ENSMUSG00000095432.9	ENSMUSP00000137928.1	9.62053
	YPSSPPFHL	9	0.0066	Rpgr	ENSMUSG00000031174.17	ENSMUSP00000072229.2	5.02238
	YPVSARYWF	9	0.0562	Atp6ap1	ENSMUSG00000019087.13	ENSMUSP00000019231.5	261.779
	YYFPVKNVI	9	2.5318	Sf3b3	ENSMUSG00000033732.10	ENSMUSP00000045073.5	155.797
	YYLNDLERI	9	9.5721	Gnai2	ENSMUSG00000032562.13	ENSMUSP00000142326.1	258.306
	APAGPLLLHL	10	0.046	Nup85	ENSMUSG00000020739.11	ENSMUSP00000021085.4	94.3044
	APAPVNPFQV	10	0.5573	Epn2	ENSMUSG00000001036.17	ENSMUSP00000104351.1	30.628
	APIRPDIVNF	10	0.1215	Rpl4	ENSMUSG00000032399.8	ENSMUSP00000034966.7	1802.87
	APMAQTTIHM	10	0.1749	Lgals9	ENSMUSG00000001123.15	ENSMUSP00000103903.3	104.829
	APMELKGFHF	10	0.0183	Prrc2b	ENSMUSG00000039262.16	ENSMUSP00000035734.7	124.045
	APQAGIPFGL	10	0.1439	Supt20	ENSMUSG00000027751.13	ENSMUSP00000143750.1	89.148
	APQVIFPDDF	10	0.1691	Vps13d	ENSMUSG00000020220.16	ENSMUSP00000043240.7	14.7278
	APYPLYPAEL	10	0.0082	Rbpms	ENSMUSG00000031586.17	ENSMUSP00000055813.4	37.7634
	FNQPPHPHNF	10	1.6664	Cherp	ENSMUSG00000052488.7	ENSMUSP00000078469.5	81.2495
	FPARVVYDLL	10	0.2151	Itpr3	ENSMUSG00000042644.9	ENSMUSP00000038150.8	63.6872
	FPCRAYPAQL	10	0.5012	Brip1	ENSMUSG00000034329.16	ENSMUSP00000043108.3	5.97548
	FPFKPPSIYM	10	0.0538	Ube2j2	ENSMUSG00000023286.16	ENSMUSP00000099464.1	83.9594
	FPGRILDVGF	10	0.3369	Timm29	ENSMUSG00000048429.10	ENSMUSP00000058283.9	22.9928
	FPGSTGPFRF	10	0.2465	Rnf34	ENSMUSG00000029474.7	ENSMUSP00000031434.6	18.3895
	FPHSMRIFYI	10	0.3649	Pus7l	ENSMUSG00000033356.3	ENSMUSP00000044075.3	13.3123
	FPLAHMPGAF	10	0.193	Lcp2	ENSMUSG00000002699.13	ENSMUSP00000056621.5	0
	FPQFPNKVDF	10	0.0937	Dennd5b	ENSMUSG00000030313.15	ENSMUSP00000107182.1	0.102042
	FPQQSHWTGL	10	0.0591	Herc2	ENSMUSG00000030451.16	ENSMUSP00000075579.6	29.1894
	FPVEIKSFYM	10	0.2353	Nars	ENSMUSG00000024587.10	ENSMUSP00000157402.1	544.79
	GLQFPVGRVH	10	32.225	Hist2h2ab	ENSMUSG00000063689.4	ENSMUSP00000072858.4	0
	GPVHAPIFTM	10	0.4236	Ilf3	ENSMUSG00000032178.14	ENSMUSP00000065770.4	94.5508
	GPVHAPVFTM	10	0.4549	Strbp	ENSMUSG00000026915.16	ENSMUSP00000139145.1	72.5877
	HPAFTPPYLF	10	0.0959	Svep1	ENSMUSG00000028369.15	ENSMUSP00000045856.8	0
	HPGPPQPFGL	10	0.1833	Rere	ENSMUSG00000039852.17	ENSMUSP00000101307.2	72.1773
	HPHAVNEIAL	10	0.3336	Fmnl2	ENSMUSG00000036053.17	ENSMUSP00000117822.2	11.4407
	HPHHSTFLLF	10	0.1233	Il10rb	ENSMUSG00000022969.13	ENSMUSP00000023691.5	33.1416
	HPHQQLPHGF	10	0.1201	Atxn2l	ENSMUSG00000032637.15	ENSMUSP00000035415.8	164.947
	HPHSAYEQTF	10	0.1443	Lrp1	ENSMUSG00000040249.15	ENSMUSP00000044004.8	110.231
	HPKEAFHSNF	10	0.1454	Ldb1	ENSMUSG00000025223.15	ENSMUSP00000118546.1	91.7503
	HPMGPPPPFM	10	0.0883	Rbm22	ENSMUSG00000024604.7	ENSMUSP00000025506.6	46.5217
	HPQVIFSQNL	10	0.0628	Itgam	ENSMUSG00000030786.18	ENSMUSP00000068468.8	0.07282
	HPYRAFPVLL	10	0.0563	Pigt	ENSMUSG00000017721.15	ENSMUSP00000099390.4	103.426
	INHTIFWTNL	10	3.3456	Sod2	ENSMUSG00000006818.5	ENSMUSP00000007012.4	25.9831
	IPCKASGYTF	10	0.1628	Ighv1-18	ENSMUSG00000076695.7	ENSMUSP00000142064.1	0
	IPFETRQLYF	10	0.0252	Hectd1	ENSMUSG00000035247.16	ENSMUSP00000046766.8	61.7444
	IPFQLRTIEL	10	0.009	Gm20441	ENSMUSG00000092360.1	ENSMUSP00000134112.1	0
	IPFSGRNPLF	10	0.0591	Mtg1	ENSMUSG00000039018.15	ENSMUSP00000036491.8	33.9079
	IPHAPIRLYF	10	0.0072	Dusp14	ENSMUSG00000018648.15	ENSMUSP00000098271.4	33.6216
	IPHEGQITGF	10	0.0873	Alg11	ENSMUSG00000063362.13	ENSMUSP00000072382.6	3.8794
	IPHHAFRVYF	10	0.0422	Gpr141b	ENSMUSG00000047462.9	ENSMUSP00000158601.1	0
	IPHLLGDVVF	10	0.0645	Mtch1	ENSMUSG00000024012.18	ENSMUSP00000093077.4	197.231
	IPHNCGETEL	10	0.2908	Dazap1	ENSMUSG00000069565.12	ENSMUSP00000117497.1	190.318
	IPHPVNQVIF	10	0.0432	Elp1	ENSMUSG00000028431.11	ENSMUSP00000030140.2	21.9961
	IPMPGHPVNF	10	0.0067	Atg7	ENSMUSG00000030314.16	ENSMUSP00000032457.9	44.7178
	IPMPPPPMGL	10	0.0277	Sf3b2	ENSMUSG00000024853.10	ENSMUSP00000025774.9	232.41
	IPQGAIPEGI	10	0.6003	Tjp1	ENSMUSG00000030516.14	ENSMUSP00000099652.3	80.324
	IPQRADSLDL	10	0.3788	Git2	ENSMUSG00000041890.17	ENSMUSP00000107803.2	52.0283
	IPRRAPFDLF	10	0.1603	Hsp90ab1	ENSMUSG00000023944.14	ENSMUSP00000024739.7	1597.09
	IPYSDKLFGM	10	0.2253	Immt	ENSMUSG00000052337.15	ENSMUSP00000066181.6	230.087
	KPANVQPYYL	10	0.0954	Cyfip2	ENSMUSG00000020340.16	ENSMUSP00000127586.2	0.344625
	KPFGSKMYYF	10	0.0908	Cnot1	ENSMUSG00000036550.16	ENSMUSP00000096073.4	74.6303
	KPHAGFRIAF	10	0.0797	Micu3	ENSMUSG00000039478.15	ENSMUSP00000070241.7	12.5216
	KPHNVLLFTL	10	0.0501	Lrrk2	ENSMUSG00000036273.15	ENSMUSP00000052584.6	19.5024
	KPHQVDGVQF	10	0.0902	Atrx	ENSMUSG00000031229.16	ENSMUSP00000109203.1	44.2927
	KPHSGFHVAF	10	0.0288	Micu2	ENSMUSG00000021973.9	ENSMUSP00000022543.8	9.98924
	KPIESFNEYL	10	0.0758	Sec23ip	ENSMUSG00000055319.8	ENSMUSP00000035610.8	28.2152
	KPISDVLPTF	10	0.0603	Trip11	ENSMUSG00000021188.14	ENSMUSP00000021605.7	12.6421
	KPLEVYSVDF	10	0.0717	Cpsf1	ENSMUSG00000034022.8	ENSMUSP00000071794.5	85.7298
	KPQEILTFDF	10	0.0404	Prmt7	ENSMUSG00000060098.11	ENSMUSP00000071521.5	46.5887
	KPSDVLLVHF	10	0.0367	Atxn2l	ENSMUSG00000032637.15	ENSMUSP00000035415.8	164.947
	KPVDPPPFMF	10	0.0611	Rere	ENSMUSG00000039852.17	ENSMUSP00000101307.2	72.1773
	LPCSLGNLHL	10	0.2668	Lrrc40	ENSMUSG00000063052.9	ENSMUSP00000071956.3	21.3486
	LPHAIMRLDL	10	0.3412	Actc1	ENSMUSG00000068614.7	ENSMUSP00000087736.6	0
	LPHGLGGIGM	10	0.6084	Hnrnpm	ENSMUSG00000059208.15	ENSMUSP00000120115.1	299.553
	LPHRIKGYLL	10	0.1279	Rin3	ENSMUSG00000044456.16	ENSMUSP00000060771.7	0.108134
	LPHRPLLVDL	10	0.1304	Mink1	ENSMUSG00000020827.18	ENSMUSP00000072091.6	36.8767
	LPKAAFQYGI	10	1.0969	Ik	ENSMUSG00000024474.7	ENSMUSP00000007042.5	140.6
	LPLGLGLNHL	10	0.0787	Psmd2	ENSMUSG00000006998.16	ENSMUSP00000007212.8	186.329
	LPQAASEIHL	10	0.2805	Pim1	ENSMUSG00000024014.8	ENSMUSP00000024811.7	47.2417
	LPQGPLGTSF	10	0.0228	Txnip	ENSMUSG00000038393.14	ENSMUSP00000102710.2	292.273
	LPQGPLVQYL	10	0.0278	Msh5	ENSMUSG00000007035.15	ENSMUSP00000007250.7	1.35543
	LPQLLSRFNF	10	0.0779	Nudt21	ENSMUSG00000031754.10	ENSMUSP00000034204.9	36.582
	LPYDASKWEF	10	0.1104	Kdr	ENSMUSG00000062960.10	ENSMUSP00000109144.1	0.047255
	LPYNHQHEYF	10	0.0578	Fads2	ENSMUSG00000024665.8	ENSMUSP00000025567.7	121.077
	LVVYPWTQRY	10	22.3429	Hbb-bt	ENSMUSG00000073940.3	ENSMUSP00000095794.3	0
	MPAKATVFNL	10	0.1017	Eif2a	ENSMUSG00000027810.14	ENSMUSP00000029387.8	101.909
	MPFDGNKWNF	10	0.1039	Mocs1	ENSMUSG00000064120.14	ENSMUSP00000024797.9	12.4932
	MPHGLQGFML	10	0.1078	Gm5134	ENSMUSG00000033255.8	ENSMUSP00000097172.3	0
	MPHPLLPVSL	10	0.0073	Dach1	ENSMUSG00000055639.16	ENSMUSP00000071464.6	0
	MPHQLQDTFL	10	0.048	Cep120	ENSMUSG00000048799.8	ENSMUSP00000062433.6	30.1925
	MPHSIMRIDI	10	0.7988	Actr1a	ENSMUSG00000025228.5	ENSMUSP00000039844.4	150.04
	MPHSIMRVDI	10	0.71	Actr1b	ENSMUSG00000037351.9	ENSMUSP00000047326.3	81.3803
	MPLPAGIYNL	10	0.0212	Ercc2	ENSMUSG00000030400.17	ENSMUSP00000054380.9	25.7641
	MPQVGDLVGL	10	0.4501	Pan2	ENSMUSG00000005682.9	ENSMUSP00000005825.6	24.72
	PDKWQHDLFI	10	38.9524	Gm4301	ENSMUSG00000094314.3	ENSMUSP00000140999.2	0
	PFEGLGKVYI	10	49.2857	Itga3	ENSMUSG00000001507.16	ENSMUSP00000103368.1	88.3034
	PHHHSFYDFI	10	38.1429	Fam50a	ENSMUSG00000001962.8	ENSMUSP00000109797.1	149.783
	PHPLAGIVAL	10	2.4992	Lypla2	ENSMUSG00000028670.14	ENSMUSP00000101478.1	84.2823
	PMKPSWKTAF	10	20.3202	Sp100	ENSMUSG00000026222.16	ENSMUSP00000118481.1	64.1702
	PMRIDESIHL	10	24.2455	Eif3l	ENSMUSG00000033047.5	ENSMUSP00000038839.4	239.226
	PQRVLEQHKL	10	16.8624	Rdx	ENSMUSG00000032050.18	ENSMUSP00000128249.1	95.195
	PYPRIHFPLV	10	17.0804	Tuba8	ENSMUSG00000030137.8	ENSMUSP00000032233.7	0
	QPAQQLQWNL	10	0.1577	Smap2	ENSMUSG00000032870.8	ENSMUSP00000035800.7	26.4491
	QPHPSIQQGL	10	0.1854	Zmiz1	ENSMUSG00000007817.15	ENSMUSP00000124863.1	40.5144
	RPAPIQAMWL	10	0.0938	Ogt	ENSMUSG00000034160.13	ENSMUSP00000113454.1	142.707
	RPFAQKRIYF	10	0.0685	Crybg1	ENSMUSG00000019866.15	ENSMUSP00000143429.1	34.6993
	RPHETGGYML	10	0.13	Fn1	ENSMUSG00000026193.15	ENSMUSP00000140471.1	774.686
	RPHNAIFVNF	10	0.0285	Gtf3c5	ENSMUSG00000026816.14	ENSMUSP00000109521.2	33.2863
	RPHRSFFESF	10	0.0397	Tmem37	ENSMUSG00000050777.7	ENSMUSP00000050862.7	18.2845
	RPMPVNQHGF	10	0.0132	Psmb5	ENSMUSG00000022193.7	ENSMUSP00000022803.4	177.05
	RPMSESPHMF	10	0.0553	Zfp36l1	ENSMUSG00000021127.7	ENSMUSP00000021552.1	25.3934
	SPFKVSPLSF	10	0.0208	Cavin2	ENSMUSG00000045954.7	ENSMUSP00000055694.6	258.533
	SPQELQLHYF	10	0.0085	Mcfd2	ENSMUSG00000024150.12	ENSMUSP00000024963.3	93.8711
	SPQPTPQHCF	10	0.0498	Epas1	ENSMUSG00000024140.10	ENSMUSP00000024954.9	0
	SPWPAFTETI	10	0.1052	Msrb1	ENSMUSG00000075705.12	ENSMUSP00000110917.1	24.4344
	TPSEPVDWTF	10	0.2045	Kif1b	ENSMUSG00000063077.15	ENSMUSP00000158941.1	44.8268
	TPSTPFSDLL	10	0.2772	Med12	ENSMUSG00000079487.11	ENSMUSP00000112852.1	62.5645
	VPHFHHELVY	10	0.9509	Pdcd4	ENSMUSG00000024975.13	ENSMUSP00000073975.5	23.4771
	VPHGGFGMGF	10	0.2333	Nars2	ENSMUSG00000018995.12	ENSMUSP00000044937.5	5.99375
	VPHPMKNIYI	10	0.1521	Plxnc1	ENSMUSG00000074785.5	ENSMUSP00000096939.2	0.435868
	VPHRLLDLNM	10	0.0857	Ints6	ENSMUSG00000035161.7	ENSMUSP00000086788.4	12.3973
	VPHTVYRNLL	10	0.1303	Dock8	ENSMUSG00000052085.7	ENSMUSP00000025831.6	23.0957
	VPIPAGVFTM	10	0.0283	Sumf1	ENSMUSG00000030101.15	ENSMUSP00000032191.9	58.6748
	VPIPRSPYTV	10	0.2179	Flna	ENSMUSG00000031328.15	ENSMUSP00000123278.1	267.041
	VPKIAFYAGL	10	0.3182	C1ql3	ENSMUSG00000049630.6	ENSMUSP00000056188.5	0
	VPLHAHPAGM	10	0.2309	Poldip3	ENSMUSG00000041815.14	ENSMUSP00000054548.6	80.6153
	VPNHGFRVGM	10	0.2862	Mbtd1	ENSMUSG00000059474.13	ENSMUSP00000103485.1	13.3677
	VPQKANLVLL	10	0.0749	Nrd1	ENSMUSG00000053510.12	ENSMUSP00000068328.4	75.1595
	VPWGVYPANL	10	0.1064	Pum2	ENSMUSG00000020594.14	ENSMUSP00000106752.2	85.212
	VPYGPIPEDF	10	0.0229	Ids	ENSMUSG00000035847.15	ENSMUSP00000099046.2	32.8431
	VPYPRIHFPL	10	0.011	Tuba4a	ENSMUSG00000026202.13	ENSMUSP00000140657.1	34.0153
	WPQEAGEYAV	10	3.4597	Flna	ENSMUSG00000031328.15	ENSMUSP00000109938.1	267.041
	YPFKPPKITF	10	0.0078	Ube2l3	ENSMUSG00000038965.17	ENSMUSP00000156121.1	162.511
	YPFKPPKVTF	10	0.0074	Ube2e3	ENSMUSG00000027011.14	ENSMUSP00000028398.7	54.1553
	YPFKSPSIGF	10	0.0513	Ube2h	ENSMUSG00000039159.16	ENSMUSP00000100058.3	79.6688
	YPHEVQFFDL	10	0.0671	Ric8a	ENSMUSG00000025485.13	ENSMUSP00000026558.6	50.5577
	YPHNHYMPDL	10	0.3281	Cited2	ENSMUSG00000039910.10	ENSMUSP00000038405.7	246.108
	YPHRLNLFYL	10	0.0258	Rprd2	ENSMUSG00000028106.13	ENSMUSP00000143333.1	33.5364
	YPHTHGEFSF	10	0.0622	Mrtfb	ENSMUSG00000009569.14	ENSMUSP00000009713.7	10.3723
	YPNGVVVHYF	10	0.0496	Vps39	ENSMUSG00000027291.15	ENSMUSP00000028752.7	31.0536
	YPQEIFQHDL	10	0.0284	Zfp386	ENSMUSG00000042063.11	ENSMUSP00000073241.5	23.5221
	YPQPVTPWNV	10	0.2639	Polr1a	ENSMUSG00000049553.11	ENSMUSP00000060858.8	48.4773
	YPSGINTWQF	10	0.1324	Cnot8	ENSMUSG00000020515.13	ENSMUSP00000020822.5	49.3436
	YPSPLNYYNF	10	0.0138	Metap1	ENSMUSG00000005813.12	ENSMUSP00000029804.8	86.1641
	AGLQFPVGRVH	11	29.0678	Hist2h2ab	ENSMUSG00000063689.4	ENSMUSP00000072858.4	0
	APGTHPPFLTF	11	0.0177	Clic4	ENSMUSG00000037242.8	ENSMUSP00000041453.8	183.372
	APMAVGQIMTF	11	0.0568	Slc40a1	ENSMUSG00000025993.10	ENSMUSP00000027137.4	0
	APMLAPENTLM	11	0.193	Gdpd2	ENSMUSG00000019359.14	ENSMUSP00000019503.7	0.184358
	APQALSENVLF	11	0.0812	Adk	ENSMUSG00000039197.10	ENSMUSP00000047665.9	60.9749
	APQGSLGEYLF	11	0.3587	Ftl1	ENSMUSG00000050708.16	ENSMUSP00000092002.4	10100.9
	APYKNVNIQNF	11	0.1183	Actn1	ENSMUSG00000015143.15	ENSMUSP00000021554.8	120.734
	APYKNVNVQNF	11	0.1183	Actn4	ENSMUSG00000054808.15	ENSMUSP00000066068.7	269.946
	DEGVQVAKYFL	11	20.8933	Ercc2	ENSMUSG00000030400.17	ENSMUSP00000054380.9	25.7641
	EHRVLPVFGGP	11	72.8571	Scaf8	ENSMUSG00000046201.9	ENSMUSP00000076024.6	47.0154
	EQIEEILDIQL	11	7.3436	Rc3h2	ENSMUSG00000075376.10	ENSMUSP00000108556.1	23.69
	EVGGEALGRLL	11	14.1966	Hbb-bt	ENSMUSG00000073940.3	ENSMUSP00000095794.3	0
	FPHSRREGLTF	11	0.1529	Rbm6	ENSMUSG00000032582.14	ENSMUSP00000035201.5	52.6162
	FPLELRESQML	11	0.1286	Elmsan1	ENSMUSG00000042507.15	ENSMUSP00000048120.6	18.8297
	FPLPLPRHIQL	11	0.0196	Lbp	ENSMUSG00000016024.9	ENSMUSP00000016168.2	0.074536
	FPMGMGGFTNM	11	0.1497	Dnajb1	ENSMUSG00000005483.10	ENSMUSP00000005620.8	75.7991
	FPQASASYILL	11	0.1902	Nup35	ENSMUSG00000026999.14	ENSMUSP00000028382.6	57.5872
	FPSLLTHNENM	11	0.2523	Rpl10a	ENSMUSG00000037805.15	ENSMUSP00000048469.8	1358.47
	GLQFPVGRVHR	11	59.4444	Hist2h2ab	ENSMUSG00000063689.4	ENSMUSP00000072858.4	0
	GNMIVIVLGHH	11	72.1429	Hbb-bt	ENSMUSG00000073940.3	ENSMUSP00000095794.3	0
	HPHKLETGQFL	11	0.1332	Uba6	ENSMUSG00000035898.13	ENSMUSP00000035328.7	25.9417
	HPHVANPRLQM	11	0.4084	Pcid2	ENSMUSG00000038542.14	ENSMUSP00000133204.1	37.9419
	HPQLAYCVVQF	11	0.2612	Ppp2r5c	ENSMUSG00000017843.14	ENSMUSP00000152865.1	90.7952
	HPWEVMPDLYF	11	0.1933	Rpsa	ENSMUSG00000032518.6	ENSMUSP00000035105.5	2939.45
	IPDEINDRVRF	11	0.179	Pdcd10	ENSMUSG00000027835.11	ENSMUSP00000125752.1	73.2576
	IPDKLTVMTYL	11	0.0651	Ehbp1	ENSMUSG00000042302.14	ENSMUSP00000037489.4	13.758
	IPEELGRLVYL	11	0.1364	Atp9b	ENSMUSG00000024566.10	ENSMUSP00000089394.4	28.0157
	IPFGITEEAMM	11	0.2074	U2af2	ENSMUSG00000030435.16	ENSMUSP00000005041.8	264.843
	IPFTNDKIINL	11	0.0919	Nfe2l1	ENSMUSG00000038615.17	ENSMUSP00000127804.1	175.06
	IPGIIFDRPLL	11	0.2615	Dolk	ENSMUSG00000075419.4	ENSMUSP00000097792.3	17.3986
	IPHEIITSIEI	11	0.2293	Gm4951	ENSMUSG00000073555.1	ENSMUSP00000031549.5	2.727
	IPHGLDNWSFF	11	0.0556	Ppm1b	ENSMUSG00000061130.13	ENSMUSP00000107924.3	62.0067
	IPHPQPSMLSL	11	0.0265	Gm49355	ENSMUSG00000114378.1	ENSMUSP00000153106.1	0
	IPIAGRDITYF	11	0.0975	Actr3	ENSMUSG00000026341.16	ENSMUSP00000027579.10	244.491
	IPKDLPPWMKF	11	0.0533	Prkdc	ENSMUSG00000022672.8	ENSMUSP00000023352.7	11.3363
	IPLILSNKQFL	11	0.0882	Cep192	ENSMUSG00000024542.9	ENSMUSP00000025425.5	32.3131
	IPMELVNEVML	11	0.0448	Kat2a	ENSMUSG00000020918.14	ENSMUSP00000006973.5	59.3694
	IPMKPSWKTAF	11	0.0333	Sp100	ENSMUSG00000026222.16	ENSMUSP00000118481.1	64.1702
	IPQAALLKYRF	11	0.1296	Vps52	ENSMUSG00000024319.18	ENSMUSP00000025178.9	36.831
	IPQDLPSSLHL	11	0.0096	Tlr7	ENSMUSG00000044583.13	ENSMUSP00000107787.1	0.18517
	IPQELNNITKL	11	0.055	Rbm27	ENSMUSG00000024491.16	ENSMUSP00000089540.5	22.5826
	IPQIQKTEISF	11	0.1332	Atp1b1	ENSMUSG00000026576.12	ENSMUSP00000027863.7	0.101553
	IPQQVFQEVGI	11	0.3054	Edc3	ENSMUSG00000038957.13	ENSMUSP00000049146.7	14.6129
	IPQRADSSLDL	11	0.3302	Git2	ENSMUSG00000041890.17	ENSMUSP00000039718.7	52.0283
	IPSNVRQDLSF	11	0.1611	Lonp2	ENSMUSG00000047866.18	ENSMUSP00000034141.9	56.0807
	IPTGIPVHLEL	11	0.0112	Adpgk	ENSMUSG00000025236.11	ENSMUSP00000149882.1	49.2697
	IPVKQYPKFNF	11	0.1352	Khdrbs2	ENSMUSG00000026058.11	ENSMUSP00000027226.5	0
	IPYGNSSELVF	11	0.073	Malt1	ENSMUSG00000032688.9	ENSMUSP00000153585.1	9.34307
	KEYVHALEKGL	11	6.8717	Duoxa2	ENSMUSG00000027225.7	ENSMUSP00000028656.1	0
	KPHEIQEKLGL	11	0.1695	Arf6	ENSMUSG00000044147.8	ENSMUSP00000055862.7	286.254
	KPHLQPGGTLL	11	0.0863	Pex6	ENSMUSG00000002763.16	ENSMUSP00000002840.8	24.1008
	KPHPAITATLL	11	0.064	Ints3	ENSMUSG00000027933.11	ENSMUSP00000071422.3	54.6214
	KPIESFNEYLF	11	0.0902	Sec23ip	ENSMUSG00000055319.8	ENSMUSP00000035610.8	28.2152
	KPVDWEGSPLF	11	0.2021	Pigt	ENSMUSG00000017721.15	ENSMUSP00000099390.4	103.426
	LKDLDVALPII	11	37.7391	Tatdn3	ENSMUSG00000026632.17	ENSMUSP00000106518.3	22.0296
	LPDTLGELRSL	11	0.2678	Lrsam1	ENSMUSG00000026792.16	ENSMUSP00000028132.7	12.8977
	LPEGLDSSRDL	11	1.7219	Cacna1i	ENSMUSG00000022416.15	ENSMUSP00000125063.1	0.051634
	LPFSLGQQQDL	11	0.0761	Spag5	ENSMUSG00000002055.9	ENSMUSP00000045286.3	53.2813
	LPGVIKSVYNL	11	0.278	Lig3	ENSMUSG00000020697.16	ENSMUSP00000090525.5	24.3712
	LPHELGDFAVL	11	0.1541	Slc39a10	ENSMUSG00000025986.6	ENSMUSP00000027131.4	11.5032
	LPHNIPPSLNL	11	0.054	Coq9	ENSMUSG00000031782.15	ENSMUSP00000034234.8	70.2424
	LPHSLSSLENL	11	0.131	Tlr7	ENSMUSG00000044583.13	ENSMUSP00000107787.1	0.18517
	LPISSSSLPTF	11	0.147	Nup153	ENSMUSG00000021374.10	ENSMUSP00000021803.8	81.4334
	LPLELINQQNL	11	0.1104	Ipo7	ENSMUSG00000066232.4	ENSMUSP00000081782.3	145.425
	LPLRMPDRLKL	11	0.1465	Itga3	ENSMUSG00000001507.16	ENSMUSP00000103368.1	88.3034
	LPLSIPKEIGF	11	0.1567	Slc38a7	ENSMUSG00000036534.6	ENSMUSP00000037023.3	63.2746
	LPQAQQPQWNL	11	0.2042	Smap1	ENSMUSG00000026155.13	ENSMUSP00000027339.7	75.7482
	LPQQPNQKFHL	11	0.1481	Zdhhc15	ENSMUSG00000033906.5	ENSMUSP00000047615.5	0.132532
	LPQRVLEQHKL	11	0.254	Rdx	ENSMUSG00000032050.18	ENSMUSP00000128249.1	95.195
	LPSALNPKVNL	11	0.1755	Mief1	ENSMUSG00000022412.14	ENSMUSP00000023048.4	31.5611
	LPYSHPVVIFL	11	0.059	Abca7	ENSMUSG00000035722.15	ENSMUSP00000115111.1	23.002
	LYGVSSNPYAF	11	7.7469	Tut7	ENSMUSG00000035248.9	ENSMUSP00000071623.4	42.6018
	MPFNKEPKWLF	11	0.1505	Chka	ENSMUSG00000024843.15	ENSMUSP00000071933.6	218.968
	MPFSVREGINI	11	0.3655	Abce1	ENSMUSG00000058355.8	ENSMUSP00000079379.6	170.157
	MPHAALSSLVL	11	0.1821	Cd302	ENSMUSG00000060703.12	ENSMUSP00000028356.8	0
	MPHGLGHFLGL	11	0.0561	Pepd	ENSMUSG00000063931.14	ENSMUSP00000075683.7	45.7962
	MPHPTKPEHTL	11	0.0503	Gbp8	ENSMUSG00000034438.16	ENSMUSP00000031235.6	6.28861
	MPKEIPRIIQL	11	0.0934	Xxylt1	ENSMUSG00000047434.14	ENSMUSP00000050246.7	17.0898
	MPQKYGPDAFF	11	0.1467	Lrba	ENSMUSG00000028080.16	ENSMUSP00000142179.1	15.1463
	MPQMANFVYNM	11	0.2563	Aqr	ENSMUSG00000040383.16	ENSMUSP00000047157.6	44.4125
	MPQQAFFNAQM	11	0.1354	Ncoa3	ENSMUSG00000027678.17	ENSMUSP00000085416.5	41.3683
	MPSPMPEYLNV	11	0.2834	Nr2c2	ENSMUSG00000005893.14	ENSMUSP00000109087.1	25.3687
	MPVKNSNRFMF	11	0.2681	Il18rap	ENSMUSG00000026068.11	ENSMUSP00000027237.5	52.8929
	MPYNHQHKYFF	11	0.068	Fads1	ENSMUSG00000010663.5	ENSMUSP00000010807.4	221.284
	NMIVIVLGHHL	11	3.9356	Hbb-bt	ENSMUSG00000073940.3	ENSMUSP00000095794.3	0
	NPMEIPKELWM	11	0.5828	Inpp5b	ENSMUSG00000028894.18	ENSMUSP00000092375.3	54.5729
	PFGQLFRPDNF	11	29.9831	Tubb4b	ENSMUSG00000036752.4	ENSMUSP00000042342.4	574.567
	QPCTTSEIFHF	11	0.6057	Rbl2	ENSMUSG00000031666.15	ENSMUSP00000034091.7	18.721
	QPGYIRSRYNL	11	0.5125	Pex5	ENSMUSG00000005069.12	ENSMUSP00000108151.1	36.9136
	QPLILPQSIQL	11	0.0872	Prrc2b	ENSMUSG00000039262.16	ENSMUSP00000035734.7	124.045
	QPLLQPNNYQF	11	0.1895	Csf1r	ENSMUSG00000024621.16	ENSMUSP00000025523.6	0.023228
	QPMELPENLSL	11	0.0463	Elk4	ENSMUSG00000026436.15	ENSMUSP00000083743.5	38.3927
	QPMEVQEGYGF	11	0.2928	Trim28	ENSMUSG00000005566.14	ENSMUSP00000005705.7	165.776
	QPQSPFHHLDF	11	0.0974	Tfeb	ENSMUSG00000023990.18	ENSMUSP00000084151.3	13.2455
	RPLPLTSSCYL	11	0.0105	Traf3ip2	ENSMUSG00000019842.6	ENSMUSP00000019987.6	13.5566
	RPLSMDARIQM	11	0.1209	Stk10	ENSMUSG00000020272.8	ENSMUSP00000099885.3	21.8242
	RPQKHQNTFTF	11	0.0413	1110059E24Rik	ENSMUSG00000035171.9	ENSMUSP00000136688.1	40.766
	SPHAMDMSIVL	11	0.1227	Ccna2	ENSMUSG00000027715.9	ENSMUSP00000029270.3	69.7634
	SPIAARDLLYF	11	0.131	Pkp3	ENSMUSG00000054065.12	ENSMUSP00000101654.2	4.0376
	TPFTIQENLNL	11	0.1081	Lcp1	ENSMUSG00000021998.16	ENSMUSP00000121201.1	0.178513
	TPLRVPRTLGF	11	0.1736	Swi5	ENSMUSG00000044627.11	ENSMUSP00000139369.1	531.451
	VPAHPDSRCWF	11	0.8738	Ciao1	ENSMUSG00000003662.10	ENSMUSP00000003759.4	44.1179
	VPALQNAITRF	11	0.2874	Aldh3b1	ENSMUSG00000024885.9	ENSMUSP00000056276.6	12.4552
	VPAQSSWNYNF	11	0.194	Prpf8	ENSMUSG00000020850.14	ENSMUSP00000018449.4	120.109
	VPFRNSKLTYL	11	0.0613	Kifc3	ENSMUSG00000031788.14	ENSMUSP00000127427.2	11.763
	VPHAQSWGNLF	11	0.1933	Usp54	ENSMUSG00000034235.17	ENSMUSP00000036214.7	6.78433
	VPHDVAQYIKF	11	0.0983	Rassf4	ENSMUSG00000042129.8	ENSMUSP00000048267.4	0
	VPHKIPDSLLL	11	0.0367	Asxl1	ENSMUSG00000042548.14	ENSMUSP00000154224.1	31.6938
	VPISVKQEITF	11	0.0629	Zfp148	ENSMUSG00000022811.17	ENSMUSP00000126338.1	24.229
	VPLGLPGNITF	11	0.0279	Sp3	ENSMUSG00000027109.16	ENSMUSP00000099750.3	102.895
	VPLRAPVQFTF	11	0.0205	Wdr34	ENSMUSG00000039715.8	ENSMUSP00000109340.2	18.31
	VPMEIKPGISL	11	0.0131	Ints9	ENSMUSG00000021975.8	ENSMUSP00000045552.5	18.2756
	VPMSMPPILRF	11	0.0206	Serpina1b	ENSMUSG00000071178.11	ENSMUSP00000093101.4	0
	VPQRAWTVEQL	11	0.0584	Fkbp3	ENSMUSG00000020949.9	ENSMUSP00000152766.1	67.5167
	VPYRNSKLTYL	11	0.0628	Kifc5b	ENSMUSG00000024301.10	ENSMUSP00000077984.4	39.1678
	WAGFHTIKDDL	11	17.4965	Sugp2	ENSMUSG00000036054.15	ENSMUSP00000128029.1	16.1515
	WGGVSIPNSPF	11	11.8809	Flna	ENSMUSG00000031328.15	ENSMUSP00000109938.1	267.041
	YGGHQVPGSPF	11	4.0552	Flna	ENSMUSG00000031328.15	ENSMUSP00000109938.1	267.041
	YPFPLNSDLQM	11	0.0468	Endod1	ENSMUSG00000037419.9	ENSMUSP00000127751.1	0.146411
	YPHAAVNGLLL	11	0.111	Emc9	ENSMUSG00000022217.14	ENSMUSP00000022828.8	0.190946
	YPMDLGGRNFL	11	0.0558	Derl1	ENSMUSG00000022365.6	ENSMUSP00000022993.5	150.019
	YPMRIDESIHL	11	0.0458	Eif3l	ENSMUSG00000033047.5	ENSMUSP00000038839.4	239.226
	DDESDPFEVLKA	12	83.75	Serbp1	ENSMUSG00000036371.6	ENSMUSP00000039110.4	322.834
	ESYSVYVYKVLK	12	56.9444	Hist2h2bb	ENSMUSG00000105827.1	ENSMUSP00000135427.1	1.01354
	GSAQVKGHGKKV	12	58.8889	Hba-a1	ENSMUSG00000069919.7	ENSMUSP00000090897.3	0.186489
	HPMGVNSDPFLM	12	0.5163	Gm50241	ENSMUSG00000117748.1	ENSMUSP00000129823.1	22.7597
	IPDEINDRVRFL	12	0.5604	Pdcd10	ENSMUSG00000027835.11	ENSMUSP00000125752.1	73.2576
	IPFAPGDYDVNI	12	0.6261	Flnb	ENSMUSG00000025278.9	ENSMUSP00000052020.8	125.904
	IPFRVNWPGTEF	12	0.0591	Erlec1	ENSMUSG00000020311.17	ENSMUSP00000072929.7	24.3839
	IPINISETDLSL	12	0.2056	Flna	ENSMUSG00000031328.15	ENSMUSP00000109938.1	267.041
	KPFELPMNFPGL	12	0.0891	Themis	ENSMUSG00000049109.15	ENSMUSP00000055315.6	0
	KPHLQDPEKTVL	12	0.7083	Prelid3b	ENSMUSG00000016257.15	ENSMUSP00000016401.8	169.362
	LASVSTVLTSKY	12	40.4375	Hba-a1	ENSMUSG00000069919.7	ENSMUSP00000090897.3	0.186489
	LPFSNKEHEISM	12	0.5067	Nup205	ENSMUSG00000038759.15	ENSMUSP00000144126.1	78.6844
	LPHGLGGIGMGL	12	1.0901	Hnrnpm	ENSMUSG00000059208.15	ENSMUSP00000120115.1	299.553
	LPHNIPPSLNLL	12	0.2979	Coq9	ENSMUSG00000031782.15	ENSMUSP00000034234.8	70.2424
	LPHSLVDSDNYL	12	0.2996	Phldb2	ENSMUSG00000033149.17	ENSMUSP00000046496.6	74.9474
	LPHSQLVHGIHL	12	0.4312	Pnrc1	ENSMUSG00000040128.9	ENSMUSP00000040377.9	59.7998
	LPKDLRGTEIYM	12	0.9879	Map3k8	ENSMUSG00000024235.11	ENSMUSP00000025078.2	3.33062
	MIVIVLGHHLGK	12	54.2308	Hbb-bt	ENSMUSG00000073940.3	ENSMUSP00000095794.3	0
	MPQNSTRWPIYF	12	0.2743	Themis2	ENSMUSG00000037731.5	ENSMUSP00000036945.5	0
	NMIVIVLGHHLG	12	32.675	Hbb-bt	ENSMUSG00000073940.3	ENSMUSP00000095794.3	0
	QPMAHYPSQPVF	12	0.227	Atxn2l	ENSMUSG00000032637.15	ENSMUSP00000035415.8	164.947
	QPQQLELVTTQL	12	0.283	Sp4	ENSMUSG00000025323.10	ENSMUSP00000026367.10	4.30107
	QPVWSRSIEVAA	12	27.6795	Eml2	ENSMUSG00000040811.15	ENSMUSP00000115466.1	19.7447
	RPHNVQPNWITL	12	0.0534	Mettl3	ENSMUSG00000022160.18	ENSMUSP00000022767.9	20.0634
	RPHSINLKEINL	12	0.2218	Vav3	ENSMUSG00000033721.16	ENSMUSP00000036270.7	0.050312
	RQRQKWGVAIRF	12	18.0462	Zfp422	ENSMUSG00000059878.12	ENSMUSP00000078685.5	0
	SPHAVDGNTVEL	12	0.2681	Hnrnpa0	ENSMUSG00000007836.6	ENSMUSP00000007980.6	191.661
	SPHLAFPGTTGL	12	0.2391	Sall2	ENSMUSG00000049532.11	ENSMUSP00000154331.1	0
	SPIGFPHKRPHF	12	0.1695	Clu	ENSMUSG00000022037.15	ENSMUSP00000022616.6	13.0046
	TVTAMDVVYALK	12	41	Hist2h4	ENSMUSG00000091405.2	ENSMUSP00000129930.1	0.375399
	VPHSLDLSSPNM	12	0.2412	Huwe1	ENSMUSG00000025261.17	ENSMUSP00000026292.8	104.353
	VPHWINSNTLGF	12	0.3387	Ets2	ENSMUSG00000022895.16	ENSMUSP00000023612.8	80.7995
	VPMILVGNKCDL	12	0.7315	Rap1a	ENSMUSG00000068798.10	ENSMUSP00000088174.6	82.3404
	VPMILVGNKVDL	12	0.4607	Rap2b	ENSMUSG00000036894.3	ENSMUSP00000038841.2	21.1914
	YPQQLNPEALGF	12	0.1969	Maf	ENSMUSG00000055435.6	ENSMUSP00000067704.6	0
